# Supplementary material for: Simultaneous epigenetic perturbation and genome imaging reveal distinct roles of H3K9me3 in chromatin architecture and transcription
Source: Genome Biol. 2020 Dec 8;21:296. doi: 10.1186/s13059-020-02201-1 (PMC7722448; doi:10.1186/s13059-020-02201-1)
Supplement: Supplementary file 2 — Additional file 2: Table S1. Target sites of C19Q on the q-arm of human chromosome 19. [file 13059_2020_2201_MOESM2_ESM.xlsx]

## Sheet: Sheet1
Data S1. Target Sites of C19Q on the q-arm of human chromosome 19.
Serial No.	Chromosome	Starting_position	Ending_position	Strand	Gene_name	Location
1	chr19	39233913	39233927	+	CAPN12	Intron
2	chr19	39233948	39233962	+	CAPN12	Intron
3	chr19	39233985	39233999	+	CAPN12	Intron
4	chr19	39234020	39234034	+	CAPN12	Intron
5	chr19	39234057	39234071	+	CAPN12	Intron
6	chr19	39234092	39234106	+	CAPN12	Intron
7	chr19	39234166	39234180	+	CAPN12	Intron
8	chr19	39234201	39234215	+	CAPN12	Intron
9	chr19	39234239	39234253	+	CAPN12	Intron
10	chr19	39234312	39234326	+	CAPN12	Intron
11	chr19	39234384	39234398	+	CAPN12	Intron
12	chr19	39687330	39687344	-		Intergenic
13	chr19	39687367	39687381	-		Intergenic
14	chr19	39687404	39687418	-		Intergenic
15	chr19	39687441	39687455	-		Intergenic
16	chr19	39687478	39687492	-		Intergenic
17	chr19	39819576	39819590	+	GMFG	Intron
18	chr19	39893730	39893744	-		Intergenic
19	chr19	39893804	39893818	-		Intergenic
20	chr19	39893881	39893895	-		Intergenic
21	chr19	39894062	39894076	-		Intergenic
22	chr19	42385488	42385502	+		Intergenic
23	chr19	42397442	42397456	-	ARHGEF1	Intron
24	chr19	42397481	42397495	-	ARHGEF1	Intron
25	chr19	42397520	42397534	-	ARHGEF1	Intron
26	chr19	42397559	42397573	-	ARHGEF1	Intron
27	chr19	42397598	42397612	-	ARHGEF1	Intron
28	chr19	42397636	42397650	-	ARHGEF1	Intron
29	chr19	42397674	42397688	-	ARHGEF1	Intron
30	chr19	42397712	42397726	-	ARHGEF1	Intron
31	chr19	42397750	42397764	-	ARHGEF1	Intron
32	chr19	42397828	42397842	-	ARHGEF1	Intron
33	chr19	42397867	42397881	-	ARHGEF1	Intron
34	chr19	42397905	42397919	-	ARHGEF1	Intron
35	chr19	42397943	42397957	-	ARHGEF1	Intron
36	chr19	42397981	42397995	-	ARHGEF1	Intron
37	chr19	42398019	42398033	-	ARHGEF1	Intron
38	chr19	42398800	42398814	-	ARHGEF1	Intron
39	chr19	42398873	42398887	-	ARHGEF1	Intron
40	chr19	42398906	42398920	-	ARHGEF1	Intron
41	chr19	42398941	42398955	-	ARHGEF1	Intron
42	chr19	42399009	42399023	-	ARHGEF1	Intron
43	chr19	42399080	42399094	-	ARHGEF1	Intron
44	chr19	42399150	42399164	-	ARHGEF1	Intron
45	chr19	42399183	42399197	-	ARHGEF1	Intron
46	chr19	42399287	42399301	-	ARHGEF1	Intron
47	chr19	42438720	42438734	-		Intergenic
48	chr19	42438757	42438771	-		Intergenic
49	chr19	42438867	42438881	-		Intergenic
50	chr19	42438979	42438993	-		Intergenic
51	chr19	42439053	42439067	-		Intergenic
52	chr19	42442373	42442387	+		Intergenic
53	chr19	42442487	42442501	+		Intergenic
54	chr19	42442526	42442540	+		Intergenic
55	chr19	42442600	42442614	+		Intergenic
56	chr19	42442637	42442651	+		Intergenic
57	chr19	42442674	42442688	+		Intergenic
58	chr19	42442711	42442725	+		Intergenic
59	chr19	42442748	42442762	+		Intergenic
60	chr19	42442862	42442876	+		Intergenic
61	chr19	42442936	42442950	+		Intergenic
62	chr19	42443010	42443024	+		Intergenic
63	chr19	42443046	42443060	+		Intergenic
64	chr19	42443083	42443097	+		Intergenic
65	chr19	42443119	42443133	+		Intergenic
66	chr19	42443156	42443170	+		Intergenic
67	chr19	42443193	42443207	+		Intergenic
68	chr19	42443230	42443244	+		Intergenic
69	chr19	42443267	42443281	+		Intergenic
70	chr19	42443304	42443318	+		Intergenic
71	chr19	42443418	42443432	+		Intergenic
72	chr19	42443456	42443470	+		Intergenic
73	chr19	42443604	42443618	+		Intergenic
74	chr19	42443640	42443654	+		Intergenic
75	chr19	42443713	42443727	+		Intergenic
76	chr19	42443750	42443764	+		Intergenic
77	chr19	42443787	42443801	+		Intergenic
78	chr19	42443859	42443873	+		Intergenic
79	chr19	42443933	42443947	+		Intergenic
80	chr19	42480117	42480131	+	ATP1A3	Intron
81	chr19	42480229	42480243	+	ATP1A3	Intron
82	chr19	42480303	42480317	+	ATP1A3	Intron
83	chr19	42480406	42480420	+	ATP1A3	Intron
84	chr19	42480480	42480494	+	ATP1A3	Intron
85	chr19	42489005	42489019	+	ATP1A3	Intron
86	chr19	42489859	42489873	-	ATP1A3	Intron
87	chr19	42489896	42489910	-	ATP1A3	Intron
88	chr19	42492393	42492407	+	ATP1A3	Intron
89	chr19	42495894	42495908	-	ATP1A3	Intron
90	chr19	42495930	42495944	-	ATP1A3	Intron
91	chr19	42495967	42495981	-	ATP1A3	Intron
92	chr19	42496003	42496017	-	ATP1A3	Intron
93	chr19	42496073	42496087	-	ATP1A3	Intron
94	chr19	42820262	42820276	-	TMEM145	Intron
95	chr19	42866798	42866812	-	MEGF8	Intron
96	chr19	42866835	42866849	-	MEGF8	Intron
97	chr19	42866872	42866886	-	MEGF8	Intron
98	chr19	42866909	42866923	-	MEGF8	Intron
99	chr19	42866945	42866959	-	MEGF8	Intron
100	chr19	42866981	42866995	-	MEGF8	Intron
101	chr19	42867018	42867032	-	MEGF8	Intron
102	chr19	42867124	42867138	-	MEGF8	Intron
103	chr19	42874533	42874547	-	MEGF8	Intron
104	chr19	42874565	42874579	-	MEGF8	Intron
105	chr19	42874676	42874690	-	MEGF8	Intron
106	chr19	42874749	42874763	-	MEGF8	Intron
107	chr19	42874786	42874800	-	MEGF8	Intron
108	chr19	42895624	42895638	-		Intergenic
109	chr19	42915263	42915277	+	LIPE	Intron
110	chr19	42916805	42916819	+	LIPE	Intron
111	chr19	43857336	43857350	-		Intergenic
112	chr19	43857446	43857460	-		Intergenic
113	chr19	43857483	43857497	-		Intergenic
114	chr19	43857520	43857534	-		Intergenic
115	chr19	43865783	43865797	-	CD177	Intron
116	chr19	43866067	43866081	-	CD177	Intron
117	chr19	43990663	43990677	-	PHLDB3	Intron
118	chr19	43999180	43999194	-	PHLDB3	Intron
119	chr19	43999288	43999302	-	PHLDB3	Intron
120	chr19	44011182	44011196	+	ETHE1	Intron
121	chr19	44011219	44011233	+	ETHE1	Intron
122	chr19	44011256	44011270	+	ETHE1	Intron
123	chr19	44011293	44011307	+	ETHE1	Intron
124	chr19	44011367	44011381	+	ETHE1	Intron
125	chr19	44011441	44011455	+	ETHE1	Intron
126	chr19	44011478	44011492	+	ETHE1	Intron
127	chr19	44011515	44011529	+	ETHE1	Intron
128	chr19	44011567	44011581	+	ETHE1	Intron
129	chr19	44011641	44011655	+	ETHE1	Intron
130	chr19	44011678	44011692	+	ETHE1	Intron
131	chr19	44011757	44011771	+	ETHE1	Intron
132	chr19	44011947	44011961	+	ETHE1	Intron
133	chr19	44011984	44011998	+	ETHE1	Intron
134	chr19	44050440	44050454	+	XRCC1	Intron
135	chr19	44050549	44050563	+	XRCC1	Intron
136	chr19	44050586	44050600	+	XRCC1	Intron
137	chr19	44056597	44056611	+	XRCC1	Intron
138	chr19	44056671	44056685	+	XRCC1	Intron
139	chr19	44056745	44056759	+	XRCC1	Intron
140	chr19	44056819	44056833	+	XRCC1	Intron
141	chr19	44057451	44057465	+	XRCC1	Intron
142	chr19	44139947	44139961	+	CADM4	Intron
143	chr19	44284549	44284563	+	KCNN4	Intron
144	chr19	44284585	44284599	+	KCNN4	Intron
145	chr19	44284622	44284636	+	KCNN4	Intron
146	chr19	44284659	44284673	+	KCNN4	Intron
147	chr19	44284696	44284710	+	KCNN4	Intron
148	chr19	44284733	44284747	+	KCNN4	Intron
149	chr19	44289259	44289273	-		Intergenic
150	chr19	44306292	44306306	+	LYPD5	Intron
151	chr19	44306330	44306344	+	LYPD5	Intron
152	chr19	44306367	44306381	+	LYPD5	Intron
153	chr19	45157402	45157416	-	PVR	Intron
154	chr19	45157439	45157453	-	PVR	Intron
155	chr19	45157511	45157525	-	PVR	Intron
156	chr19	45157549	45157563	-	PVR	Intron
157	chr19	45259675	45259689	-	BCL3	Intron
158	chr19	45259710	45259724	-	BCL3	Intron
159	chr19	45259853	45259867	-	BCL3	Intron
160	chr19	45259889	45259903	-	BCL3	Intron
161	chr19	45262137	45262151	+	BCL3	Intron
162	chr19	45262382	45262396	+	BCL3	Intron
163	chr19	45281643	45281657	+	CBLC	Intron
164	chr19	45281716	45281730	+	CBLC	Intron
165	chr19	45281752	45281766	+	CBLC	Intron
166	chr19	45281825	45281839	+	CBLC	Intron
167	chr19	45281861	45281875	+	CBLC	Intron
168	chr19	45281934	45281948	+	CBLC	Intron
169	chr19	45281970	45281984	+	CBLC	Intron
170	chr19	45282044	45282058	+	CBLC	Intron
171	chr19	45282117	45282131	+	CBLC	Intron
172	chr19	45282153	45282167	+	CBLC	Intron
173	chr19	45284689	45284703	-	CBLC	Intron
174	chr19	45284761	45284775	-	CBLC	Intron
175	chr19	45284798	45284812	-	CBLC	Intron
176	chr19	45284835	45284849	-	CBLC	Intron
177	chr19	45284873	45284887	-	CBLC	Intron
178	chr19	45284910	45284924	-	CBLC	Intron
179	chr19	45284946	45284960	-	CBLC	Intron
180	chr19	45284982	45284996	-	CBLC	Intron
181	chr19	45285018	45285032	-	CBLC	Intron
182	chr19	45285056	45285070	-	CBLC	Intron
183	chr19	45285167	45285181	-	CBLC	Intron
184	chr19	45285203	45285217	-	CBLC	Intron
185	chr19	45285239	45285253	-	CBLC	Intron
186	chr19	45285276	45285290	-	CBLC	Intron
187	chr19	45285313	45285327	-	CBLC	Intron
188	chr19	45285350	45285364	-	CBLC	Intron
189	chr19	45296950	45296964	-	CBLC	Intron
190	chr19	45296987	45297001	-	CBLC	Intron
191	chr19	45297059	45297073	-	CBLC	Intron
192	chr19	45297133	45297147	-	CBLC	Intron
193	chr19	45297170	45297184	-	CBLC	Intron
194	chr19	45304054	45304068	+		Intergenic
195	chr19	45304090	45304104	+		Intergenic
196	chr19	45304126	45304140	+		Intergenic
197	chr19	45304162	45304176	+		Intergenic
198	chr19	45304234	45304248	+		Intergenic
199	chr19	45304270	45304284	+		Intergenic
200	chr19	45304342	45304356	+		Intergenic
201	chr19	45304378	45304392	+		Intergenic
202	chr19	45304414	45304428	+		Intergenic
203	chr19	45304450	45304464	+		Intergenic
204	chr19	45304486	45304500	+		Intergenic
205	chr19	45304522	45304536	+		Intergenic
206	chr19	45304558	45304572	+		Intergenic
207	chr19	45304594	45304608	+		Intergenic
208	chr19	45304666	45304680	+		Intergenic
209	chr19	45304702	45304716	+		Intergenic
210	chr19	45304738	45304752	+		Intergenic
211	chr19	45304774	45304788	+		Intergenic
212	chr19	45304810	45304824	+		Intergenic
213	chr19	45304882	45304896	+		Intergenic
214	chr19	45304918	45304932	+		Intergenic
215	chr19	45304954	45304968	+		Intergenic
216	chr19	45304990	45305004	+		Intergenic
217	chr19	45305026	45305040	+		Intergenic
218	chr19	45305098	45305112	+		Intergenic
219	chr19	45305170	45305184	+		Intergenic
220	chr19	45305207	45305221	+		Intergenic
221	chr19	45305243	45305257	+		Intergenic
222	chr19	45305280	45305294	+		Intergenic
223	chr19	45305316	45305330	+		Intergenic
224	chr19	45312742	45312756	+	BCAM	Intron
225	chr19	45314181	45314195	-	BCAM	Intron
226	chr19	45314217	45314231	-	BCAM	Intron
227	chr19	45314253	45314267	-	BCAM	Intron
228	chr19	45314326	45314340	-	BCAM	Intron
229	chr19	45314362	45314376	-	BCAM	Intron
230	chr19	45315868	45315882	-	BCAM	Intron
231	chr19	45354326	45354340	+	NECTIN2	Intron
232	chr19	45354361	45354375	+	NECTIN2	Intron
233	chr19	45354470	45354484	+	NECTIN2	Intron
234	chr19	45354543	45354557	+	NECTIN2	Intron
235	chr19	45354579	45354593	+	NECTIN2	Intron
236	chr19	45354653	45354667	+	NECTIN2	Intron
237	chr19	45377313	45377327	-	NECTIN2	Intron
238	chr19	45404162	45404176	-	TOMM40	Intron
239	chr19	45448184	45448198	-	APOC4	Intron
240	chr19	45452202	45452216	+	APOC2	Intron
241	chr19	45452238	45452252	+	APOC2	Intron
242	chr19	45452275	45452289	+	APOC2	Intron
243	chr19	45452312	45452326	+	APOC2	Intron
244	chr19	45452349	45452363	+	APOC2	Intron
245	chr19	48221917	48221931	-	EHD2	Intron
246	chr19	48221952	48221966	-	EHD2	Intron
247	chr19	48221988	48222002	-	EHD2	Intron
248	chr19	48222059	48222073	-	EHD2	Intron
249	chr19	48222096	48222110	-	EHD2	Intron
250	chr19	48222132	48222146	-	EHD2	Intron
251	chr19	48222168	48222182	-	EHD2	Intron
252	chr19	48893086	48893100	+	KDELR1	Intron
253	chr19	48893123	48893137	+	KDELR1	Intron
254	chr19	48893197	48893211	+	KDELR1	Intron
255	chr19	48893234	48893248	+	KDELR1	Intron
256	chr19	48893271	48893285	+	KDELR1	Intron
257	chr19	48893378	48893392	+	KDELR1	Intron
258	chr19	48893452	48893466	+	KDELR1	Intron
259	chr19	48893489	48893503	+	KDELR1	Intron
260	chr19	48893563	48893577	+	KDELR1	Intron
261	chr19	48895264	48895278	+		Intergenic
262	chr19	48895408	48895422	+		Intergenic
263	chr19	48895443	48895457	+		Intergenic
264	chr19	48895517	48895531	+		Intergenic
265	chr19	48895554	48895568	+		Intergenic
266	chr19	48895591	48895605	+		Intergenic
267	chr19	48895628	48895642	+		Intergenic
268	chr19	48895665	48895679	+		Intergenic
269	chr19	48895702	48895716	+		Intergenic
270	chr19	48896473	48896487	-		Intergenic
271	chr19	48945302	48945316	-	GRIN2D	Intron
272	chr19	48982191	48982205	-	CYTH2	Intron
273	chr19	48982265	48982279	-	CYTH2	Intron
274	chr19	48985959	48985973	+		Intergenic
275	chr19	48985995	48986009	+		Intergenic
276	chr19	48986068	48986082	+		Intergenic
277	chr19	48986105	48986119	+		Intergenic
278	chr19	48986179	48986193	+		Intergenic
279	chr19	48986216	48986230	+		Intergenic
280	chr19	48986290	48986304	+		Intergenic
281	chr19	48986327	48986341	+		Intergenic
282	chr19	48986364	48986378	+		Intergenic
283	chr19	48986401	48986415	+		Intergenic
284	chr19	48986438	48986452	+		Intergenic
285	chr19	48986475	48986489	+		Intergenic
286	chr19	48986512	48986526	+		Intergenic
287	chr19	48986549	48986563	+		Intergenic
288	chr19	48986659	48986673	+		Intergenic
289	chr19	49047129	49047143	+		Intergenic
290	chr19	49047302	49047316	+		Intergenic
291	chr19	49047339	49047353	+		Intergenic
292	chr19	49047376	49047390	+		Intergenic
293	chr19	49047448	49047462	+		Intergenic
294	chr19	49047485	49047499	+		Intergenic
295	chr19	49047596	49047610	+		Intergenic
296	chr19	49047633	49047647	+		Intergenic
297	chr19	49047670	49047684	+		Intergenic
298	chr19	49047707	49047721	+		Intergenic
299	chr19	49047818	49047832	+		Intergenic
300	chr19	49047855	49047869	+		Intergenic
301	chr19	49047892	49047906	+		Intergenic
302	chr19	49047929	49047943	+		Intergenic
303	chr19	49047966	49047980	+		Intergenic
304	chr19	49102888	49102902	-		Intergenic
305	chr19	49103000	49103014	-		Intergenic
306	chr19	49103074	49103088	-		Intergenic
307	chr19	49103148	49103162	-		Intergenic
308	chr19	49142981	49142995	+	CA11	Intron
309	chr19	49147957	49147971	-	CA11	Intron
310	chr19	49167660	49167674	+	NTN5	Intron
311	chr19	49223545	49223559	-		Intergenic
312	chr19	49258341	49258355	+	FUT1	Intron
313	chr19	49258378	49258392	+	FUT1	Intron
314	chr19	49258451	49258465	+	FUT1	Intron
315	chr19	49258488	49258502	+	FUT1	Intron
316	chr19	49259746	49259760	-	FGF21	Intron
317	chr19	49259783	49259797	-	FGF21	Intron
318	chr19	49259820	49259834	-	FGF21	Intron
319	chr19	49259857	49259871	-	FGF21	Intron
320	chr19	49259894	49259908	-	FGF21	Intron
321	chr19	49259929	49259943	-	FGF21	Intron
322	chr19	49260043	49260057	-	FGF21	Intron
323	chr19	49260836	49260850	-	FGF21	Intron
324	chr19	49260873	49260887	-	FGF21	Intron
325	chr19	49260909	49260923	-	FGF21	Intron
326	chr19	49260945	49260959	-	FGF21	Intron
327	chr19	49260981	49260995	-	FGF21	Intron
328	chr19	49261054	49261068	-	FGF21	Intron
329	chr19	49261091	49261105	-	FGF21	Intron
330	chr19	49310839	49310853	+	BCAT2	Intron
331	chr19	49310910	49310924	+	BCAT2	Intron
332	chr19	49337685	49337699	-	HSD17B14	Intron
333	chr19	49337722	49337736	-	HSD17B14	Intron
334	chr19	49337795	49337809	-	HSD17B14	Intron
335	chr19	49337869	49337883	-	HSD17B14	Intron
336	chr19	49337943	49337957	-	HSD17B14	Intron
337	chr19	49337980	49337994	-	HSD17B14	Intron
338	chr19	49338017	49338031	-	HSD17B14	Intron
339	chr19	49338054	49338068	-	HSD17B14	Intron
340	chr19	49338091	49338105	-	HSD17B14	Intron
341	chr19	49338164	49338178	-	HSD17B14	Intron
342	chr19	49338201	49338215	-	HSD17B14	Intron
343	chr19	49338238	49338252	-	HSD17B14	Intron
344	chr19	49338311	49338325	-	HSD17B14	Intron
345	chr19	49338348	49338362	-	HSD17B14	Intron
346	chr19	49338385	49338399	-	HSD17B14	Intron
347	chr19	49338458	49338472	-	HSD17B14	Intron
348	chr19	49338495	49338509	-	HSD17B14	Intron
349	chr19	49338532	49338546	-	HSD17B14	Intron
350	chr19	49338569	49338583	-	HSD17B14	Intron
351	chr19	49338606	49338620	-	HSD17B14	Intron
352	chr19	49338679	49338693	-	HSD17B14	Intron
353	chr19	49338715	49338729	-	HSD17B14	Intron
354	chr19	49338789	49338803	-	HSD17B14	Intron
355	chr19	49338972	49338986	-	HSD17B14	Intron
356	chr19	49340006	49340020	+		Intergenic
357	chr19	49340043	49340057	+		Intergenic
358	chr19	49340079	49340093	+		Intergenic
359	chr19	49340116	49340130	+		Intergenic
360	chr19	49340152	49340166	+		Intergenic
361	chr19	49340878	49340892	+	PLEKHA4	Intron
362	chr19	49340952	49340966	+	PLEKHA4	Intron
363	chr19	49425342	49425356	-	NUCB1	Intron
364	chr19	49485869	49485883	+	GYS1	Intron
365	chr19	49497260	49497274	-	RUVBL2	Intron
366	chr19	49567695	49567709	+	AC008687.8	Intron
367	chr19	49567774	49567788	+	AC008687.8	Intron
368	chr19	49567821	49567835	+	AC008687.8	Intron
369	chr19	49567897	49567911	+	AC008687.8	Intron
370	chr19	49568558	49568572	+		Intergenic
371	chr19	49671724	49671738	-	TRPM4	Intron
372	chr19	49675087	49675101	-	TRPM4	Intron
373	chr19	49863459	49863473	-	TEAD2	Intron
374	chr19	49863493	49863507	-	TEAD2	Intron
375	chr19	49863601	49863615	-	TEAD2	Intron
376	chr19	49931073	49931087	-	GFY	Intron
377	chr19	49932337	49932351	-		Intergenic
378	chr19	49932408	49932422	-		Intergenic
379	chr19	49932517	49932531	-		Intergenic
380	chr19	49937526	49937540	+	SLC17A7	Intron
381	chr19	49964413	49964427	-	ALDH16A1	Intron
382	chr19	49964449	49964463	-	ALDH16A1	Intron
383	chr19	49964521	49964535	-	ALDH16A1	Intron
384	chr19	49964557	49964571	-	ALDH16A1	Intron
385	chr19	49964593	49964607	-	ALDH16A1	Intron
386	chr19	49964629	49964643	-	ALDH16A1	Intron
387	chr19	49964665	49964679	-	ALDH16A1	Intron
388	chr19	49964700	49964714	-	ALDH16A1	Intron
389	chr19	49964773	49964787	-	ALDH16A1	Intron
390	chr19	49964810	49964824	-	ALDH16A1	Intron
391	chr19	49966180	49966194	-	AC010619.1	Intron
392	chr19	49966216	49966230	-	AC010619.1	Intron
393	chr19	49966252	49966266	-	AC010619.1	Intron
394	chr19	49966287	49966301	-	AC010619.1	Intron
395	chr19	49966323	49966337	-	AC010619.1	Intron
396	chr19	49966359	49966373	-	AC010619.1	Intron
397	chr19	49966396	49966410	-	AC010619.1	Intron
398	chr19	49966433	49966447	-	AC010619.1	Intron
399	chr19	49966470	49966484	-	AC010619.1	Intron
400	chr19	49966507	49966521	-	AC010619.1	Intron
401	chr19	49966542	49966556	-	AC010619.1	Intron
402	chr19	49966578	49966592	-	AC010619.1	Intron
403	chr19	49966614	49966628	-	AC010619.1	Intron
404	chr19	49966651	49966665	-	AC010619.1	Intron
405	chr19	49966688	49966702	-	AC010619.1	Intron
406	chr19	49966725	49966739	-	AC010619.1	Intron
407	chr19	49966762	49966776	-	AC010619.1	Intron
408	chr19	49966797	49966811	-	AC010619.1	Intron
409	chr19	49966833	49966847	-	AC010619.1	Intron
410	chr19	49966869	49966883	-	AC010619.1	Intron
411	chr19	49966906	49966920	-	AC010619.1	Intron
412	chr19	49966943	49966957	-	AC010619.1	Intron
413	chr19	49966980	49966994	-	AC010619.1	Intron
414	chr19	49967017	49967031	-	AC010619.1	Intron
415	chr19	49979582	49979596	+	FLT3LG	Intron
416	chr19	50016058	50016072	-	FCGRT	Intron
417	chr19	50016360	50016374	-	FCGRT	Intron
418	chr19	50123911	50123925	-	PRR12	Intron
419	chr19	50123970	50123984	-	PRR12	Intron
420	chr19	50124007	50124021	-	PRR12	Intron
421	chr19	50124044	50124058	-	PRR12	Intron
422	chr19	50124218	50124232	-	PRR12	Intron
423	chr19	50124254	50124268	-	PRR12	Intron
424	chr19	50124290	50124304	-	PRR12	Intron
425	chr19	50124326	50124340	-	PRR12	Intron
426	chr19	50124362	50124376	-	PRR12	Intron
427	chr19	50124414	50124428	-	PRR12	Intron
428	chr19	50124450	50124464	-	PRR12	Intron
429	chr19	50124524	50124538	-	PRR12	Intron
430	chr19	50124561	50124575	-	PRR12	Intron
431	chr19	50124598	50124612	-	PRR12	Intron
432	chr19	50195218	50195232	-	CPT1C	Intron
433	chr19	50216394	50216408	+	CPT1C	Intron
434	chr19	50216430	50216444	+	CPT1C	Intron
435	chr19	50216467	50216481	+	CPT1C	Intron
436	chr19	50216504	50216518	+	CPT1C	Intron
437	chr19	50321926	50321940	-	MED25	Intron
438	chr19	50322113	50322127	-	MED25	Intron
439	chr19	50322186	50322200	-	MED25	Intron
440	chr19	50322222	50322236	-	MED25	Intron
441	chr19	50322259	50322273	-	MED25	Intron
442	chr19	50332357	50332371	-	MED25	Intron
443	chr19	50332431	50332445	-	MED25	Intron
444	chr19	50578530	50578544	-	AC010624.2	Intron
445	chr19	50729095	50729109	-	MYH14	Intron
446	chr19	50729280	50729294	-	MYH14	Intron
447	chr19	50729318	50729332	-	MYH14	Intron
448	chr19	50729392	50729406	-	MYH14	Intron
449	chr19	50729577	50729591	-	MYH14	Intron
450	chr19	50729615	50729629	-	MYH14	Intron
451	chr19	50729689	50729703	-	MYH14	Intron
452	chr19	50729874	50729888	-	MYH14	Intron
453	chr19	50918300	50918314	+	POLD1	Intron
454	chr19	50935951	50935965	+		Intergenic
455	chr19	50938274	50938288	-	MYBPC2	Intron
456	chr19	50938311	50938325	-	MYBPC2	Intron
457	chr19	50939160	50939174	-	MYBPC2	Intron
458	chr19	50954826	50954840	-	MYBPC2	Intron
459	chr19	50970661	50970675	+	FAM71E1	Intron
460	chr19	50970699	50970713	+	FAM71E1	Intron
461	chr19	51125850	51125864	+	SYT3	Intron
462	chr19	51129021	51129035	+	SYT3	Intron
463	chr19	51129058	51129072	+	SYT3	Intron
464	chr19	51129095	51129109	+	SYT3	Intron
465	chr19	51129131	51129145	+	SYT3	Intron
466	chr19	51132856	51132870	+	SYT3	Intron
467	chr19	51132893	51132907	+	SYT3	Intron
468	chr19	51132930	51132944	+	SYT3	Intron
469	chr19	51132967	51132981	+	SYT3	Intron
470	chr19	51151881	51151895	+		Intergenic
471	chr19	51151917	51151931	+		Intergenic
472	chr19	51308429	51308443	-		Intergenic
473	chr19	51341789	51341803	-	AC011523.1	Intron
474	chr19	51342034	51342048	-	AC011523.1	Intron
475	chr19	51342253	51342267	-	AC011523.1	Intron
476	chr19	51342290	51342304	-	AC011523.1	Intron
477	chr19	51342375	51342389	-	AC011523.1	Intron
478	chr19	51342754	51342768	-	AC011523.1	Intron
479	chr19	51342827	51342841	-	AC011523.1	Intron
480	chr19	51361611	51361625	-	KLK3	Intron
481	chr19	51380054	51380068	-	KLK2	Intron
482	chr19	51409847	51409861	-	KLK4	Exon
483	chr19	51409885	51409899	-	KLK4	Exon
484	chr19	51409914	51409928	-	KLK4	Exon
485	chr19	51409952	51409966	-	KLK4	Exon
486	chr19	51409981	51409995	-	KLK4	Exon
487	chr19	51410019	51410033	-	KLK4	Exon
488	chr19	51472220	51472234	-	KLK6	Intron
489	chr19	51472332	51472346	-	KLK6	Intron
490	chr19	51472366	51472380	-	KLK6	Intron
491	chr19	51472437	51472451	-	KLK6	Intron
492	chr19	51472473	51472487	-	KLK6	Intron
493	chr19	51478047	51478061	-	KLK6	Intron
494	chr19	51478131	51478145	-	KLK6	Intron
495	chr19	51478254	51478268	-	KLK6	Intron
496	chr19	51478301	51478315	-	KLK6	Intron
497	chr19	51478381	51478395	-	KLK6	Intron
498	chr19	51478427	51478441	-	KLK6	Intron
499	chr19	51478467	51478481	-	KLK6	Intron
500	chr19	51478508	51478522	-	KLK6	Intron
501	chr19	51478549	51478563	-	KLK6	Intron
502	chr19	51478591	51478605	-	KLK6	Intron
503	chr19	51478631	51478645	-	KLK6	Intron
504	chr19	51478675	51478689	-	KLK6	Intron
505	chr19	51478715	51478729	-	KLK6	Intron
506	chr19	51478759	51478773	-	KLK6	Intron
507	chr19	51478799	51478813	-	KLK6	Intron
508	chr19	51478839	51478853	-	KLK6	Intron
509	chr19	51478876	51478890	-	KLK6	Intron
510	chr19	51478916	51478930	-	KLK6	Intron
511	chr19	51478954	51478968	-	KLK6	Intron
512	chr19	51483328	51483342	-	KLK7	Intron
513	chr19	51483365	51483379	-	KLK7	Intron
514	chr19	51483401	51483415	-	KLK7	Intron
515	chr19	51483438	51483452	-	KLK7	Intron
516	chr19	51485821	51485835	+	KLK7	Intron
517	chr19	51486006	51486020	+	KLK7	Intron
518	chr19	51486152	51486166	+	KLK7	Intron
519	chr19	51486298	51486312	+	KLK7	Intron
520	chr19	51486334	51486348	+	KLK7	Intron
521	chr19	51486371	51486385	+	KLK7	Intron
522	chr19	51486479	51486493	+	KLK7	Intron
523	chr19	51486515	51486529	+	KLK7	Intron
524	chr19	51486551	51486565	+	KLK7	Intron
525	chr19	51486587	51486601	+	KLK7	Intron
526	chr19	51486623	51486637	+	KLK7	Intron
527	chr19	51486695	51486709	+	KLK7	Intron
528	chr19	51486732	51486746	+	KLK7	Intron
529	chr19	51486769	51486783	+	KLK7	Intron
530	chr19	51486806	51486820	+	KLK7	Intron
531	chr19	51502493	51502507	-	KLK8	Intron
532	chr19	51505152	51505166	-	KLK8	Intron
533	chr19	51505261	51505275	-	KLK8	Intron
534	chr19	51505302	51505316	-	KLK8	Intron
535	chr19	51580834	51580848	-	KLK14	Intron
536	chr19	51580907	51580921	-	KLK14	Intron
537	chr19	51580942	51580956	-	KLK14	Intron
538	chr19	51580979	51580993	-	KLK14	Intron
539	chr19	51581015	51581029	-	KLK14	Intron
540	chr19	51581052	51581066	-	KLK14	Intron
541	chr19	51581088	51581102	-	KLK14	Intron
542	chr19	51581125	51581139	-	KLK14	Intron
543	chr19	51581162	51581176	-	KLK14	Intron
544	chr19	51582318	51582332	+	KLK14	Intron
545	chr19	51582355	51582369	+	KLK14	Intron
546	chr19	51582392	51582406	+	KLK14	Intron
547	chr19	51582572	51582586	+	KLK14	Intron
548	chr19	51582607	51582621	+	KLK14	Intron
549	chr19	51813671	51813685	-		Intergenic
550	chr19	51813709	51813723	-		Intergenic
551	chr19	51813746	51813760	-		Intergenic
552	chr19	51813783	51813797	-		Intergenic
553	chr19	51813820	51813834	-		Intergenic
554	chr19	51813857	51813871	-		Intergenic
555	chr19	51814005	51814019	-		Intergenic
556	chr19	51814042	51814056	-		Intergenic
557	chr19	51814079	51814093	-		Intergenic
558	chr19	51814116	51814130	-		Intergenic
559	chr19	51814153	51814167	-		Intergenic
560	chr19	51814190	51814204	-		Intergenic
561	chr19	51814227	51814241	-		Intergenic
562	chr19	51814264	51814278	-		Intergenic
563	chr19	51814301	51814315	-		Intergenic
564	chr19	51814338	51814352	-		Intergenic
565	chr19	51814375	51814389	-		Intergenic
566	chr19	51814447	51814461	-		Intergenic
567	chr19	51814520	51814534	-		Intergenic
568	chr19	51814557	51814571	-		Intergenic
569	chr19	51814594	51814608	-		Intergenic
570	chr19	51828374	51828388	-	IGLON5	Intron
571	chr19	51828448	51828462	-	IGLON5	Intron
572	chr19	51828485	51828499	-	IGLON5	Intron
573	chr19	51840973	51840987	-	VSIG10L	Intron
574	chr19	51841044	51841058	-	VSIG10L	Intron
575	chr19	51856988	51857002	+	ETFB	Intron
576	chr19	51857026	51857040	+	ETFB	Intron
577	chr19	51857284	51857298	+	ETFB	Intron
578	chr19	51857322	51857336	+	ETFB	Intron
579	chr19	51890868	51890882	-	LIM2	Intron
580	chr19	51894000	51894014	+		Intergenic
581	chr19	51894074	51894088	+		Intergenic
582	chr19	51894183	51894197	+		Intergenic
583	chr19	51894220	51894234	+		Intergenic
584	chr19	52207959	52207973	+	SPACA6	Intron
585	chr19	52207996	52208010	+	SPACA6	Intron
586	chr19	52208110	52208124	+	SPACA6	Intron
587	chr19	52229870	52229884	+		Intergenic
588	chr19	52229944	52229958	+		Intergenic
589	chr19	52230053	52230067	+		Intergenic
590	chr19	52230090	52230104	+		Intergenic
591	chr19	52230126	52230140	+		Intergenic
592	chr19	52230162	52230176	+		Intergenic
593	chr19	52230198	52230212	+		Intergenic
594	chr19	52230234	52230248	+		Intergenic
595	chr19	52230271	52230285	+		Intergenic
596	chr19	52230314	52230328	+		Intergenic
597	chr19	52233894	52233908	-		Intergenic
598	chr19	54371403	54371417	-	MYADM	Intron
599	chr19	54371515	54371529	-	MYADM	Intron
600	chr19	54373638	54373652	-	MYADM	Intron
601	chr19	54373675	54373689	-	MYADM	Intron
602	chr19	54493655	54493669	+		Intergenic
603	chr19	54493728	54493742	+		Intergenic
604	chr19	54493763	54493777	+		Intergenic
605	chr19	54493800	54493814	+		Intergenic
606	chr19	54493837	54493851	+		Intergenic
607	chr19	54493874	54493888	+		Intergenic
608	chr19	54494021	54494035	+		Intergenic
609	chr19	54494057	54494071	+		Intergenic
610	chr19	54494094	54494108	+		Intergenic
611	chr19	54494131	54494145	+		Intergenic
612	chr19	54494168	54494182	+		Intergenic
613	chr19	54494312	54494326	+		Intergenic
614	chr19	54494348	54494362	+		Intergenic
615	chr19	54598876	54598890	-	OSCAR	Exon
616	chr19	54598913	54598927	-	OSCAR	Exon
617	chr19	54598987	54599001	-	OSCAR	Exon
618	chr19	54673191	54673205	+	TMC4	Intron
619	chr19	54675943	54675957	+	TMC4	Intron
620	chr19	54675980	54675994	+	TMC4	Intron
621	chr19	54676017	54676031	+	TMC4	Intron
622	chr19	54676054	54676068	+	TMC4	Intron
623	chr19	54676091	54676105	+	TMC4	Intron
624	chr19	54676128	54676142	+	TMC4	Intron
625	chr19	54676165	54676179	+	TMC4	Intron
626	chr19	54676202	54676216	+	TMC4	Intron
627	chr19	54678252	54678266	+	MBOAT7	Intron
628	chr19	54678288	54678302	+	MBOAT7	Intron
629	chr19	54678324	54678338	+	MBOAT7	Intron
630	chr19	54947064	54947078	-	TTYH1	Intron
631	chr19	54947102	54947116	-	TTYH1	Intron
632	chr19	54947139	54947153	-	TTYH1	Intron
633	chr19	54947175	54947189	-	TTYH1	Intron
634	chr19	54983107	54983121	+	CDC42EP5	Intron
635	chr19	54983144	54983158	+	CDC42EP5	Intron
636	chr19	54983181	54983195	+	CDC42EP5	Intron
637	chr19	54983218	54983232	+	CDC42EP5	Intron
638	chr19	54983254	54983268	+	CDC42EP5	Intron
639	chr19	54983291	54983305	+	CDC42EP5	Intron
640	chr19	54983365	54983379	+	CDC42EP5	Intron
641	chr19	54983402	54983416	+	CDC42EP5	Intron
642	chr19	54983439	54983453	+	CDC42EP5	Intron
643	chr19	54983514	54983528	+	CDC42EP5	Intron
644	chr19	54983551	54983565	+	CDC42EP5	Intron
645	chr19	54983587	54983601	+	CDC42EP5	Intron
646	chr19	54983625	54983639	+	CDC42EP5	Intron
647	chr19	54983665	54983679	+	CDC42EP5	Intron
648	chr19	54983704	54983718	+	CDC42EP5	Intron
649	chr19	54983741	54983755	+	CDC42EP5	Intron
650	chr19	54983778	54983792	+	CDC42EP5	Intron
651	chr19	54983815	54983829	+	CDC42EP5	Intron
652	chr19	54983852	54983866	+	CDC42EP5	Intron
653	chr19	54983888	54983902	+	CDC42EP5	Intron
654	chr19	54984000	54984014	+	CDC42EP5	Intron
655	chr19	54984038	54984052	+	CDC42EP5	Intron
656	chr19	54984113	54984127	+	CDC42EP5	Intron
657	chr19	54984150	54984164	+	CDC42EP5	Intron
658	chr19	55574969	55574983	-	RDH13	Intron
659	chr19	55582877	55582891	+		Intergenic
660	chr19	55587406	55587420	-	EPS8L1	Intron
661	chr19	55587480	55587494	-	EPS8L1	Intron
662	chr19	55587516	55587530	-	EPS8L1	Intron
663	chr19	55587553	55587567	-	EPS8L1	Intron
664	chr19	55604656	55604670	+	PPP1R12C	Intron
665	chr19	55604692	55604706	+	PPP1R12C	Intron
666	chr19	55604728	55604742	+	PPP1R12C	Intron
667	chr19	55604765	55604779	+	PPP1R12C	Intron
668	chr19	55604801	55604815	+	PPP1R12C	Intron
669	chr19	55604838	55604852	+	PPP1R12C	Intron
670	chr19	55604874	55604888	+	PPP1R12C	Intron
671	chr19	55604911	55604925	+	PPP1R12C	Intron
672	chr19	55604947	55604961	+	PPP1R12C	Intron
673	chr19	55604984	55604998	+	PPP1R12C	Intron
674	chr19	55605020	55605034	+	PPP1R12C	Intron
675	chr19	55605056	55605070	+	PPP1R12C	Intron
676	chr19	55605092	55605106	+	PPP1R12C	Intron
677	chr19	55605128	55605142	+	PPP1R12C	Intron
678	chr19	55605164	55605178	+	PPP1R12C	Intron
679	chr19	55605200	55605214	+	PPP1R12C	Intron
680	chr19	55605237	55605251	+	PPP1R12C	Intron
681	chr19	55605273	55605287	+	PPP1R12C	Intron
682	chr19	55605309	55605323	+	PPP1R12C	Intron
683	chr19	55605345	55605359	+	PPP1R12C	Intron
684	chr19	55605381	55605395	+	PPP1R12C	Intron
685	chr19	55605418	55605432	+	PPP1R12C	Intron
686	chr19	55605454	55605468	+	PPP1R12C	Intron
687	chr19	55605490	55605504	+	PPP1R12C	Intron
688	chr19	55605526	55605540	+	PPP1R12C	Intron
689	chr19	55605563	55605577	+	PPP1R12C	Intron
690	chr19	55605599	55605613	+	PPP1R12C	Intron
691	chr19	55605636	55605650	+	PPP1R12C	Intron
692	chr19	55605672	55605686	+	PPP1R12C	Intron
693	chr19	55648890	55648904	+	TNNT1	Intron
694	chr19	55648927	55648941	+	TNNT1	Intron
695	chr19	55648964	55648978	+	TNNT1	Intron
696	chr19	55649069	55649083	+	TNNT1	Intron
697	chr19	55649142	55649156	+	TNNT1	Intron
698	chr19	55649178	55649192	+	TNNT1	Intron
699	chr19	55649214	55649228	+	TNNT1	Intron
700	chr19	55658758	55658772	-	TNNT1	Intron
701	chr19	55658794	55658808	-	TNNT1	Intron
702	chr19	55658939	55658953	-	TNNT1	Intron
703	chr19	55659022	55659036	-	TNNT1	Intron
704	chr19	55659095	55659109	-	TNNT1	Intron
705	chr19	55659132	55659146	-	TNNT1	Intron
706	chr19	55659169	55659183	-	TNNT1	Intron
707	chr19	55666257	55666271	-	TNNI3	Intron
708	chr19	55666294	55666308	-	TNNI3	Intron
709	chr19	55666334	55666348	-	TNNI3	Intron
710	chr19	55666408	55666422	-	TNNI3	Intron
711	chr19	55666445	55666459	-	TNNI3	Intron
712	chr19	55666481	55666495	-	TNNI3	Intron
713	chr19	55666517	55666531	-	TNNI3	Intron
714	chr19	55666589	55666603	-	TNNI3	Intron
715	chr19	55666625	55666639	-	TNNI3	Intron
716	chr19	55666661	55666675	-	TNNI3	Intron
717	chr19	55666697	55666711	-	TNNI3	Intron
718	chr19	55666733	55666747	-	TNNI3	Intron
719	chr19	55666805	55666819	-	TNNI3	Intron
720	chr19	55666841	55666855	-	TNNI3	Intron
721	chr19	55666877	55666891	-	TNNI3	Intron
722	chr19	55667022	55667036	-	TNNI3	Intron
723	chr19	55667058	55667072	-	TNNI3	Intron
724	chr19	55667094	55667108	-	TNNI3	Intron
725	chr19	55667131	55667145	-	TNNI3	Intron
726	chr19	55667167	55667181	-	TNNI3	Intron
727	chr19	55667203	55667217	-	TNNI3	Intron
728	chr19	55667275	55667289	-	TNNI3	Intron
729	chr19	55667311	55667325	-	TNNI3	Intron
730	chr19	55669580	55669594	+	AC010327.1	Intron
731	chr19	55669617	55669631	+	AC010327.1	Intron
732	chr19	55671121	55671135	-	DNAAF3	Intron
733	chr19	55671195	55671209	-	DNAAF3	Intron
734	chr19	55672854	55672868	+	DNAAF3	Intron
735	chr19	55672891	55672905	+	DNAAF3	Intron
736	chr19	55672960	55672974	+	DNAAF3	Intron
737	chr19	55718958	55718972	-	PTPRH	Intron
738	chr19	55719067	55719081	-	PTPRH	Intron
739	chr19	55719177	55719191	-	PTPRH	Intron
740	chr19	55719286	55719300	-	PTPRH	Intron
741	chr19	55719323	55719337	-	PTPRH	Intron
742	chr19	55719360	55719374	-	PTPRH	Intron
743	chr19	55719469	55719483	-	PTPRH	Intron
744	chr19	55719506	55719520	-	PTPRH	Intron
745	chr19	55719615	55719629	-	PTPRH	Intron
746	chr19	55719652	55719666	-	PTPRH	Intron
747	chr19	55719689	55719703	-	PTPRH	Intron
748	chr19	55719798	55719812	-	PTPRH	Intron
749	chr19	55719982	55719996	-	PTPRH	Intron
750	chr19	55720018	55720032	-	PTPRH	Intron
751	chr19	55720091	55720105	-	PTPRH	Intron
752	chr19	55720275	55720289	-	PTPRH	Intron
753	chr19	55720311	55720325	-	PTPRH	Intron
754	chr19	55720348	55720362	-	PTPRH	Intron
755	chr19	55736356	55736370	+		Intergenic
756	chr19	55736459	55736473	+		Intergenic
757	chr19	55736673	55736687	+		Intergenic
758	chr19	55796162	55796176	-	BRSK1	Intron
759	chr19	55796381	55796395	-	BRSK1	Intron
760	chr19	55796566	55796580	-	BRSK1	Intron
761	chr19	55797535	55797549	-	BRSK1	Intron
762	chr19	55797571	55797585	-	BRSK1	Intron
763	chr19	55797608	55797622	-	BRSK1	Intron
764	chr19	55832110	55832124	+	TMEM150B	Intron
765	chr19	55832148	55832162	+	TMEM150B	Intron
766	chr19	55832185	55832199	+	TMEM150B	Intron
767	chr19	55833546	55833560	+	TMEM150B	Intron
768	chr19	55871504	55871518	+	FAM71E2	Intron
769	chr19	55871686	55871700	+	FAM71E2	Intron
770	chr19	55871905	55871919	+	FAM71E2	Intron
771	chr19	55871942	55871956	+	FAM71E2	Intron
772	chr19	55871978	55871992	+	FAM71E2	Intron
773	chr19	55872989	55873003	+	FAM71E2	Intron
774	chr19	55873061	55873075	+	FAM71E2	Intron
775	chr19	55873092	55873106	+	FAM71E2	Intron
776	chr19	55873166	55873180	+	FAM71E2	Intron
777	chr19	55873198	55873212	+	FAM71E2	Intron
778	chr19	55873308	55873322	+	FAM71E2	Intron
779	chr19	55873416	55873430	+	FAM71E2	Intron
780	chr19	55880381	55880395	-	IL11	Intron
781	chr19	55880420	55880434	-	IL11	Intron
782	chr19	55884508	55884522	+		Intergenic
783	chr19	55884582	55884596	+		Intergenic
784	chr19	55884655	55884669	+		Intergenic
785	chr19	55884727	55884741	+		Intergenic
786	chr19	55884801	55884815	+		Intergenic
787	chr19	55884873	55884887	+		Intergenic
788	chr19	55884980	55884994	+		Intergenic
789	chr19	55885017	55885031	+		Intergenic
790	chr19	55886171	55886185	+		Intergenic
791	chr19	55886300	55886314	+		Intergenic
792	chr19	55886337	55886351	+		Intergenic
793	chr19	55886376	55886390	+		Intergenic
794	chr19	55886413	55886427	+		Intergenic
795	chr19	55886458	55886472	+		Intergenic
796	chr19	55886495	55886509	+		Intergenic
797	chr19	55886534	55886548	+		Intergenic
798	chr19	55886571	55886585	+		Intergenic
799	chr19	55886607	55886621	+		Intergenic
800	chr19	55886646	55886660	+		Intergenic
801	chr19	55886683	55886697	+		Intergenic
802	chr19	55886719	55886733	+		Intergenic
803	chr19	55886756	55886770	+		Intergenic
804	chr19	55888519	55888533	-	TMEM190	Intron
805	chr19	55888663	55888677	-	TMEM190	Intron
806	chr19	55888732	55888746	-	TMEM190	Intron
807	chr19	55888801	55888815	-	TMEM190	Intron
808	chr19	55949161	55949175	+	SHISA7	Intron
809	chr19	55949307	55949321	+	SHISA7	Intron
810	chr19	55949344	55949358	+	SHISA7	Intron
811	chr19	55949381	55949395	+	SHISA7	Intron
812	chr19	55949418	55949432	+	SHISA7	Intron
813	chr19	55949455	55949469	+	SHISA7	Intron
814	chr19	55949488	55949502	+	SHISA7	Intron
815	chr19	55967273	55967287	-	ISOC2	Intron
816	chr19	55967308	55967322	-	ISOC2	Intron
817	chr19	56047736	56047750	-	SBK2	Intron
818	chr19	56048734	56048748	+		Intergenic
819	chr19	56048771	56048785	+		Intergenic
820	chr19	56048807	56048821	+		Intergenic
821	chr19	56048844	56048858	+		Intergenic
822	chr19	56048881	56048895	+		Intergenic
823	chr19	56048918	56048932	+		Intergenic
824	chr19	56048954	56048968	+		Intergenic
825	chr19	56048991	56049005	+		Intergenic
826	chr19	56049065	56049079	+		Intergenic
827	chr19	56049101	56049115	+		Intergenic
828	chr19	56049137	56049151	+		Intergenic
829	chr19	56049626	56049640	-		Intergenic
830	chr19	56058126	56058140	+		Intergenic
831	chr19	56058163	56058177	+		Intergenic
832	chr19	56058273	56058287	+		Intergenic
833	chr19	56058383	56058397	+		Intergenic
834	chr19	56058419	56058433	+		Intergenic
835	chr19	56058456	56058470	+		Intergenic
836	chr19	56058522	56058536	+		Intergenic
