# Supplementary material for: Simultaneous epigenetic perturbation and genome imaging reveal distinct roles of H3K9me3 in chromatin architecture and transcription
Source: Genome Biol. 2020 Dec 8;21:296. doi: 10.1186/s13059-020-02201-1 (PMC7722448; doi:10.1186/s13059-020-02201-1)
Supplement: Supplementary file 3 — Additional file 3: Table S2. A list of regions and primers for Oligopaint FISH probes in This Study. [file 13059_2020_2201_MOESM3_ESM.xlsx]

## Sheet: Sheet1
Data S2. A list of Template Oligonucleotides for Oligopaint FISH Probes in This Study.
Regions	Probe name	Range (Mb)	Oligos	Forward primer	RT primer (5' Alexafluor 647)	Reverse readout primer
Region A	chr19-Q23	48.8-49.1	1389	CGGCTCGCAGCGTGTAAACG	/5Alexa647N/ ATCGACCCGGCATCAACGCCACGATCAGCT	GCTGGTACCTCCTTCGTGGC
	chr19-Q24	49.1-49.4	1685	CGGCTCGCAGCGTGTAAACG	/5Alexa647N/ ATCGACCCGGCATCAACGCCACGATCAGCT	GTGACTGCATCGGACGGCTC
	chr19-Q25	49.4-49.7	1655	CGGCTCGCAGCGTGTAAACG	/5Alexa647N/ ATCGACCCGGCATCAACGCCACGATCAGCT	CAAGTCCCGGTTCCCTGCTC
	chr19-Q26	49.7-50.0	1624	CGGCTCGCAGCGTGTAAACG	/5Alexa647N/ ATCGACCCGGCATCAACGCCACGATCAGCT	CACTACTGAGAGCGGCCGTG
	chr19-Q27	50.0-50.3	1581	CGGCTCGCAGCGTGTAAACG	/5Alexa647N/ ATCGACCCGGCATCAACGCCACGATCAGCT	CGTCTGGCCGTACCTGGGAC
	chr19-Q28	50.3-50.6	1732	CGGCTCGCAGCGTGTAAACG	/5Alexa647N/ ATCGACCCGGCATCAACGCCACGATCAGCT	CACGGACCCAAGGTTGAGGC
	chr19-Q29	50.6-50.9	1221	CGGCTCGCAGCGTGTAAACG	/5Alexa647N/ ATCGACCCGGCATCAACGCCACGATCAGCT	GTAGCTCGCCTGCGGTTTGG
	chr19-Q30	50.9-51.2	1535	CGGCTCGCAGCGTGTAAACG	/5Alexa647N/ ATCGACCCGGCATCAACGCCACGATCAGCT	CTGAGACGTCACGCGCCATG
Region B	chr19-Q31	51.2-51.5	1950	CGGCTCGCAGCGTGTAAACG	/5Alexa647N/ ATCGACCCGGCATCAACGCCACGATCAGCT	CGGTAGACGCTATGCGTGCG
	chr19-Q32	51.5-51.8	1921	CGGCTCGCAGCGTGTAAACG	/5Alexa647N/ ATCGACCCGGCATCAACGCCACGATCAGCT	CGCAGACCTTCTCGCCATGG
	chr19-Q33	51.8-52.1	1804	CGGCTCGCAGCGTGTAAACG	/5Alexa647N/ ATCGACCCGGCATCAACGCCACGATCAGCT	CCAGCCTGCTGCGTCTAACC
	chr19-Q34	52.1-52.3	1011	CGGCTCGCAGCGTGTAAACG	/5Alexa647N/ ATCGACCCGGCATCAACGCCACGATCAGCT	GAGGAAGCGTACCAGCACGG
Region C	chr19-Q35	52.3-52.7	1772	CGGCTCGCAGCGTGTAAACG	/5Alexa647N/ ATCGACCCGGCATCAACGCCACGATCAGCT	GTCCAACCACTCGCACACGC
	chr19-Q36	52.7-52.8	464	CGGCTCGCAGCGTGTAAACG	/5Alexa647N/ ATCGACCCGGCATCAACGCCACGATCAGCT	CTGCACCGTGAAGCGGGTTG
	chr19-Q37	52.8-53.1	842	CGGCTCGCAGCGTGTAAACG	/5Alexa647N/ ATCGACCCGGCATCAACGCCACGATCAGCT	CTGCACCGTGAAGCGGGTTG
	chr19-Q38	53.1-53.4	480	CGGCTCGCAGCGTGTAAACG	/5Alexa647N/ ATCGACCCGGCATCAACGCCACGATCAGCT	GCCACTGGTGGAACTGCGTG
	chr19-Q39	53.4-53.7	1022	CGGCTCGCAGCGTGTAAACG	/5Alexa647N/ ATCGACCCGGCATCAACGCCACGATCAGCT	CGGTGAAGGAGCGAACCAGG
	chr19-Q40	53.7-54.0	822	CGGCTCGCAGCGTGTAAACG	/5Alexa647N/ ATCGACCCGGCATCAACGCCACGATCAGCT	GTCGACGGACCTCTGCCGAG
	chr19-Q41	54.0-54.3	1027	CGGCTCGCAGCGTGTAAACG	/5Alexa647N/ ATCGACCCGGCATCAACGCCACGATCAGCT	CTGGCGTGAGCTCGCGTATC
