# Supplementary material for: Simultaneous epigenetic perturbation and genome imaging reveal distinct roles of H3K9me3 in chromatin architecture and transcription
Source: Genome Biol. 2020 Dec 8;21:296. doi: 10.1186/s13059-020-02201-1 (PMC7722448; doi:10.1186/s13059-020-02201-1)
Supplement: Supplementary file 4 — Additional file 4: Table S3. A list of template oligonucleotides for Oligopaint FISH probes in This Study. [file 13059_2020_2201_MOESM4_ESM.xlsx]

## Sheet: Sheet1
Data S3. A list of the template oligonucleotides used to make the Oligopaint FISH probes in this study.
Probe name	Range (Mb)	Forward primer	Forward readout	RT primer	Genomic target sequences	Reverse readout	Reverse primer
chr19Q23-0001	48.8-49.1	CGGCTCGCAGCGTGTAAACG	GCCACTGCTGACGTCAACGG	CATCAACGCCACGATCAGCT	GGAGCAGAGAGAAAGGAACCGGGAGACACAGGTGA	GCCACGAAGGAGGTACCAGC	CGGTGCATTTGCGGGAAGAC
chr19Q23-0002	48.8-49.1	CGGCTCGCAGCGTGTAAACG	GCCACTGCTGACGTCAACGG	CATCAACGCCACGATCAGCT	GGCGGTGATGAAGGGCAGATGAAAACAGTTGAAGG	GCCACGAAGGAGGTACCAGC	CGGTGCATTTGCGGGAAGAC
chr19Q23-0003	48.8-49.1	CGGCTCGCAGCGTGTAAACG	GCCACTGCTGACGTCAACGG	CATCAACGCCACGATCAGCT	AAAAGACAGAGACCCACAAGGCAAACAGGGGAAGT	GCCACGAAGGAGGTACCAGC	CGGTGCATTTGCGGGAAGAC
chr19Q23-0004	48.8-49.1	CGGCTCGCAGCGTGTAAACG	GCCACTGCTGACGTCAACGG	CATCAACGCCACGATCAGCT	GCTAGTCTTGTGGCTCAAAATGGACCCGGGGATGG	GCCACGAAGGAGGTACCAGC	CGGTGCATTTGCGGGAAGAC
chr19Q23-0005	48.8-49.1	CGGCTCGCAGCGTGTAAACG	GCCACTGCTGACGTCAACGG	CATCAACGCCACGATCAGCT	CCCTGCTCATGGGGTAGTCATCGCTGGCCTCAAAA	GCCACGAAGGAGGTACCAGC	CGGTGCATTTGCGGGAAGAC
chr19Q23-0006	48.8-49.1	CGGCTCGCAGCGTGTAAACG	GCCACTGCTGACGTCAACGG	CATCAACGCCACGATCAGCT	GGGGTCTTCTCTGGGGAGGGGAAGGAAAATTGGAA	GCCACGAAGGAGGTACCAGC	CGGTGCATTTGCGGGAAGAC
chr19Q23-0007	48.8-49.1	CGGCTCGCAGCGTGTAAACG	GCCACTGCTGACGTCAACGG	CATCAACGCCACGATCAGCT	CTTCCTGCTAAACCCCGGGAGCCTCAGCCATTCTC	GCCACGAAGGAGGTACCAGC	CGGTGCATTTGCGGGAAGAC
chr19Q23-0008	48.8-49.1	CGGCTCGCAGCGTGTAAACG	GCCACTGCTGACGTCAACGG	CATCAACGCCACGATCAGCT	CCCCAAAACTCTCTATCCTGTGTGTTCCCTCTGCC	GCCACGAAGGAGGTACCAGC	CGGTGCATTTGCGGGAAGAC
chr19Q23-0009	48.8-49.1	CGGCTCGCAGCGTGTAAACG	GCCACTGCTGACGTCAACGG	CATCAACGCCACGATCAGCT	GGCTGAAGTGGGGCCATCTTCTTCGGAAGGTCCTC	GCCACGAAGGAGGTACCAGC	CGGTGCATTTGCGGGAAGAC
chr19Q23-0010	48.8-49.1	CGGCTCGCAGCGTGTAAACG	GCCACTGCTGACGTCAACGG	CATCAACGCCACGATCAGCT	CATGTAGGAAGGCCTGCACTGTCAGGAGCTCCACC	GCCACGAAGGAGGTACCAGC	CGGTGCATTTGCGGGAAGAC
chr19Q23-0011	48.8-49.1	CGGCTCGCAGCGTGTAAACG	GCCACTGCTGACGTCAACGG	CATCAACGCCACGATCAGCT	CCGCTTCTCAATGAGGCTCAGGAAGAGGCCCATGT	GCCACGAAGGAGGTACCAGC	CGGTGCATTTGCGGGAAGAC
chr19Q23-0012	48.8-49.1	CGGCTCGCAGCGTGTAAACG	GCCACTGCTGACGTCAACGG	CATCAACGCCACGATCAGCT	GTCTCCCATGCTGGTCTTGACCCCAAGGAGGTCAT	GCCACGAAGGAGGTACCAGC	CGGTGCATTTGCGGGAAGAC
chr19Q23-0013	48.8-49.1	CGGCTCGCAGCGTGTAAACG	GCCACTGCTGACGTCAACGG	CATCAACGCCACGATCAGCT	CGATCATGCTGCTGTCGCAATGGGCCTTGGTGAAG	GCCACGAAGGAGGTACCAGC	CGGTGCATTTGCGGGAAGAC
chr19Q23-0014	48.8-49.1	CGGCTCGCAGCGTGTAAACG	GCCACTGCTGACGTCAACGG	CATCAACGCCACGATCAGCT	GAGCTGGATATCTGCGTCATGGAGGGCCGGTTGTC	GCCACGAAGGAGGTACCAGC	CGGTGCATTTGCGGGAAGAC
chr19Q23-0015	48.8-49.1	CGGCTCGCAGCGTGTAAACG	GCCACTGCTGACGTCAACGG	CATCAACGCCACGATCAGCT	CCTCTCCCCACTCAGGTCCTCACTGCCCCATTCTA	GCCACGAAGGAGGTACCAGC	CGGTGCATTTGCGGGAAGAC
chr19Q23-0016	48.8-49.1	CGGCTCGCAGCGTGTAAACG	GCCACTGCTGACGTCAACGG	CATCAACGCCACGATCAGCT	CAGAGACTGCGGTCAAGGCTCAGAGACCAAAAGGG	GCCACGAAGGAGGTACCAGC	CGGTGCATTTGCGGGAAGAC
chr19Q23-0017	48.8-49.1	CGGCTCGCAGCGTGTAAACG	GCCACTGCTGACGTCAACGG	CATCAACGCCACGATCAGCT	GTCTTGCACCCCAGACTGAGTTAGGGCCTTCTCTC	GCCACGAAGGAGGTACCAGC	CGGTGCATTTGCGGGAAGAC
chr19Q23-0018	48.8-49.1	CGGCTCGCAGCGTGTAAACG	GCCACTGCTGACGTCAACGG	CATCAACGCCACGATCAGCT	AGGATGCACAGGTGGATGCAACATACCCACAGAAG	GCCACGAAGGAGGTACCAGC	CGGTGCATTTGCGGGAAGAC
chr19Q23-0019	48.8-49.1	CGGCTCGCAGCGTGTAAACG	GCCACTGCTGACGTCAACGG	CATCAACGCCACGATCAGCT	AGATGGACAGATATGGGGCAACTGATAAGCAAGTGAA	GCCACGAAGGAGGTACCAGC	CGGTGCATTTGCGGGAAGAC
chr19Q23-0020	48.8-49.1	CGGCTCGCAGCGTGTAAACG	GCCACTGCTGACGTCAACGG	CATCAACGCCACGATCAGCT	CAGGCCTCACTCACCTCCTTGATCTCTTCCTGCAC	GCCACGAAGGAGGTACCAGC	CGGTGCATTTGCGGGAAGAC
chr19Q23-0021	48.8-49.1	CGGCTCGCAGCGTGTAAACG	GCCACTGCTGACGTCAACGG	CATCAACGCCACGATCAGCT	ATGCTCCAGCTCCAAGTTCTGCTCGTTGATGAAGT	GCCACGAAGGAGGTACCAGC	CGGTGCATTTGCGGGAAGAC
chr19Q23-0022	48.8-49.1	CGGCTCGCAGCGTGTAAACG	GCCACTGCTGACGTCAACGG	CATCAACGCCACGATCAGCT	TGAACTCAGCAAAGTTGCGCTCCTCGACTGGGAGA	GCCACGAAGGAGGTACCAGC	CGGTGCATTTGCGGGAAGAC
chr19Q23-0023	48.8-49.1	CGGCTCGCAGCGTGTAAACG	GCCACTGCTGACGTCAACGG	CATCAACGCCACGATCAGCT	GCATACAGAAGGCCAAAGAAAGTGAAGATGAGGAAGGC	GCCACGAAGGAGGTACCAGC	CGGTGCATTTGCGGGAAGAC
chr19Q23-0024	48.8-49.1	CGGCTCGCAGCGTGTAAACG	GCCACTGCTGACGTCAACGG	CATCAACGCCACGATCAGCT	GAGTCACAGAGACAAAGAGGTGTGGGAAGATACGG	GCCACGAAGGAGGTACCAGC	CGGTGCATTTGCGGGAAGAC
chr19Q23-0025	48.8-49.1	CGGCTCGCAGCGTGTAAACG	GCCACTGCTGACGTCAACGG	CATCAACGCCACGATCAGCT	CAGGTGGGACACAGAAATACACAGCAAGGCAGAGA	GCCACGAAGGAGGTACCAGC	CGGTGCATTTGCGGGAAGAC
chr19Q23-0026	48.8-49.1	CGGCTCGCAGCGTGTAAACG	GCCACTGCTGACGTCAACGG	CATCAACGCCACGATCAGCT	GGGAAAGCCAGAGACTCGGCAATAGCAAGGGAGAT	GCCACGAAGGAGGTACCAGC	CGGTGCATTTGCGGGAAGAC
chr19Q23-0027	48.8-49.1	CGGCTCGCAGCGTGTAAACG	GCCACTGCTGACGTCAACGG	CATCAACGCCACGATCAGCT	AGGAGAGAAACAGAGAGGGACAGGGTTGAGGGAAG	GCCACGAAGGAGGTACCAGC	CGGTGCATTTGCGGGAAGAC
chr19Q23-0028	48.8-49.1	CGGCTCGCAGCGTGTAAACG	GCCACTGCTGACGTCAACGG	CATCAACGCCACGATCAGCT	GCATGACGCCTTGTTCCTCCAGCACAGATGGAGGA	GCCACGAAGGAGGTACCAGC	CGGTGCATTTGCGGGAAGAC
chr19Q23-0029	48.8-49.1	CGGCTCGCAGCGTGTAAACG	GCCACTGCTGACGTCAACGG	CATCAACGCCACGATCAGCT	CCCCATCAGCTGGGACAGTTTATTCAGGGCGTCCT	GCCACGAAGGAGGTACCAGC	CGGTGCATTTGCGGGAAGAC
chr19Q23-0030	48.8-49.1	CGGCTCGCAGCGTGTAAACG	GCCACTGCTGACGTCAACGG	CATCAACGCCACGATCAGCT	CGTAGCAAAGCACCAGCCTCTCCTGGGAGGTCTTC	GCCACGAAGGAGGTACCAGC	CGGTGCATTTGCGGGAAGAC
chr19Q23-0031	48.8-49.1	CGGCTCGCAGCGTGTAAACG	GCCACTGCTGACGTCAACGG	CATCAACGCCACGATCAGCT	CAGCCTCACCCTGCTTTTCACGCTTCTCCAGGACAT	GCCACGAAGGAGGTACCAGC	CGGTGCATTTGCGGGAAGAC
chr19Q23-0032	48.8-49.1	CGGCTCGCAGCGTGTAAACG	GCCACTGCTGACGTCAACGG	CATCAACGCCACGATCAGCT	GGCTGCCGGTCGTTGTTCTTGAGCTTGAGGAAGTG	GCCACGAAGGAGGTACCAGC	CGGTGCATTTGCGGGAAGAC
chr19Q23-0033	48.8-49.1	CGGCTCGCAGCGTGTAAACG	GCCACTGCTGACGTCAACGG	CATCAACGCCACGATCAGCT	GGGGTCACAGGAATGGGGCTGAATCAGGTTGCAGTTA	GCCACGAAGGAGGTACCAGC	CGGTGCATTTGCGGGAAGAC
chr19Q23-0034	48.8-49.1	CGGCTCGCAGCGTGTAAACG	GCCACTGCTGACGTCAACGG	CATCAACGCCACGATCAGCT	CCAGGCCACAGCTGATGTCGATCAGGGACCATGAG	GCCACGAAGGAGGTACCAGC	CGGTGCATTTGCGGGAAGAC
chr19Q23-0035	48.8-49.1	CGGCTCGCAGCGTGTAAACG	GCCACTGCTGACGTCAACGG	CATCAACGCCACGATCAGCT	TAGTAGAAGGTAAGAAAGCATTTGGAGCAAAAGAAGAGGGC	GCCACGAAGGAGGTACCAGC	CGGTGCATTTGCGGGAAGAC
chr19Q23-0036	48.8-49.1	CGGCTCGCAGCGTGTAAACG	GCCACTGCTGACGTCAACGG	CATCAACGCCACGATCAGCT	GAAGCTGAGAAAGAGACAGGGATGGAGTGAGAGAGA	GCCACGAAGGAGGTACCAGC	CGGTGCATTTGCGGGAAGAC
chr19Q23-0037	48.8-49.1	CGGCTCGCAGCGTGTAAACG	GCCACTGCTGACGTCAACGG	CATCAACGCCACGATCAGCT	CATGGAGCTCATGAGAGCCCCAGAGAGGGAGAGAG	GCCACGAAGGAGGTACCAGC	CGGTGCATTTGCGGGAAGAC
chr19Q23-0038	48.8-49.1	CGGCTCGCAGCGTGTAAACG	GCCACTGCTGACGTCAACGG	CATCAACGCCACGATCAGCT	TGCTGACGAATAACAAATTCGCCAGATGCTTCCAG	GCCACGAAGGAGGTACCAGC	CGGTGCATTTGCGGGAAGAC
chr19Q23-0039	48.8-49.1	CGGCTCGCAGCGTGTAAACG	GCCACTGCTGACGTCAACGG	CATCAACGCCACGATCAGCT	TATGTGCTAGATGGGGTCAGTAGAGGTTAATTTACATGCCC	GCCACGAAGGAGGTACCAGC	CGGTGCATTTGCGGGAAGAC
chr19Q23-0040	48.8-49.1	CGGCTCGCAGCGTGTAAACG	GCCACTGCTGACGTCAACGG	CATCAACGCCACGATCAGCT	AAAATAGGTTCTGACGTGTTTCATGAGTCCTGAACCTTCC	GCCACGAAGGAGGTACCAGC	CGGTGCATTTGCGGGAAGAC
chr19Q23-0041	48.8-49.1	CGGCTCGCAGCGTGTAAACG	GCCACTGCTGACGTCAACGG	CATCAACGCCACGATCAGCT	CATCACTGCCTTATGGAAAGGTGCGTCCTGAGTCA	GCCACGAAGGAGGTACCAGC	CGGTGCATTTGCGGGAAGAC
chr19Q23-0042	48.8-49.1	CGGCTCGCAGCGTGTAAACG	GCCACTGCTGACGTCAACGG	CATCAACGCCACGATCAGCT	GATACCCGCAGTCTCTACCTGACGGCGTAGGCAGA	GCCACGAAGGAGGTACCAGC	CGGTGCATTTGCGGGAAGAC
chr19Q23-0043	48.8-49.1	CGGCTCGCAGCGTGTAAACG	GCCACTGCTGACGTCAACGG	CATCAACGCCACGATCAGCT	GGTGGAGGAGAGGATAAGGGTGCTGACCAGGTGAT	GCCACGAAGGAGGTACCAGC	CGGTGCATTTGCGGGAAGAC
chr19Q23-0044	48.8-49.1	CGGCTCGCAGCGTGTAAACG	GCCACTGCTGACGTCAACGG	CATCAACGCCACGATCAGCT	AAAATCAGTGCCACTTCTTACAACCCCATTGCTCG	GCCACGAAGGAGGTACCAGC	CGGTGCATTTGCGGGAAGAC
chr19Q23-0045	48.8-49.1	CGGCTCGCAGCGTGTAAACG	GCCACTGCTGACGTCAACGG	CATCAACGCCACGATCAGCT	AAGTCTTTCCTTTTGGCCCCGTGCTTCTCCAATAA	GCCACGAAGGAGGTACCAGC	CGGTGCATTTGCGGGAAGAC
chr19Q23-0046	48.8-49.1	CGGCTCGCAGCGTGTAAACG	GCCACTGCTGACGTCAACGG	CATCAACGCCACGATCAGCT	GGAGTAAAGCTCTTGAGCCTTCCAAATGTGGACCC	GCCACGAAGGAGGTACCAGC	CGGTGCATTTGCGGGAAGAC
chr19Q23-0047	48.8-49.1	CGGCTCGCAGCGTGTAAACG	GCCACTGCTGACGTCAACGG	CATCAACGCCACGATCAGCT	TCCTCATTAGCGACTGCCCATGAAAGGGATTTTAAAGA	GCCACGAAGGAGGTACCAGC	CGGTGCATTTGCGGGAAGAC
chr19Q23-0048	48.8-49.1	CGGCTCGCAGCGTGTAAACG	GCCACTGCTGACGTCAACGG	CATCAACGCCACGATCAGCT	GAAAATATTTAGTAACCTACGGGGACTGGGTGGAAATGAGG	GCCACGAAGGAGGTACCAGC	CGGTGCATTTGCGGGAAGAC
chr19Q23-0049	48.8-49.1	CGGCTCGCAGCGTGTAAACG	GCCACTGCTGACGTCAACGG	CATCAACGCCACGATCAGCT	TGGAGGAGATGGAGAGGAAATGACGTTTCCCTAGG	GCCACGAAGGAGGTACCAGC	CGGTGCATTTGCGGGAAGAC
chr19Q23-0050	48.8-49.1	CGGCTCGCAGCGTGTAAACG	GCCACTGCTGACGTCAACGG	CATCAACGCCACGATCAGCT	GTCAAAAGAGAGGGGACAGGGCTGGTTCTTCAAAG	GCCACGAAGGAGGTACCAGC	CGGTGCATTTGCGGGAAGAC
chr19Q23-0051	48.8-49.1	CGGCTCGCAGCGTGTAAACG	GCCACTGCTGACGTCAACGG	CATCAACGCCACGATCAGCT	ATCCCCGTGGAATGTATAATAAATGGTCTTGCTTGCTCA	GCCACGAAGGAGGTACCAGC	CGGTGCATTTGCGGGAAGAC
chr19Q23-0052	48.8-49.1	CGGCTCGCAGCGTGTAAACG	GCCACTGCTGACGTCAACGG	CATCAACGCCACGATCAGCT	TAGATTGCCCTGGGTGATACTATTCAGAATGACATTCTGCT	GCCACGAAGGAGGTACCAGC	CGGTGCATTTGCGGGAAGAC
chr19Q23-0053	48.8-49.1	CGGCTCGCAGCGTGTAAACG	GCCACTGCTGACGTCAACGG	CATCAACGCCACGATCAGCT	TTTTGTTGGAAATGTCCTCCAACATTTCCCAGGCC	GCCACGAAGGAGGTACCAGC	CGGTGCATTTGCGGGAAGAC
chr19Q23-0054	48.8-49.1	CGGCTCGCAGCGTGTAAACG	GCCACTGCTGACGTCAACGG	CATCAACGCCACGATCAGCT	TCCATGCCTTTTGGACTAAAGCAAGCCTACCGCTC	GCCACGAAGGAGGTACCAGC	CGGTGCATTTGCGGGAAGAC
chr19Q23-0055	48.8-49.1	CGGCTCGCAGCGTGTAAACG	GCCACTGCTGACGTCAACGG	CATCAACGCCACGATCAGCT	TAGTCAATCCCATACTTGAGGCCTGAGTGCTAGAGC	GCCACGAAGGAGGTACCAGC	CGGTGCATTTGCGGGAAGAC
chr19Q23-0056	48.8-49.1	CGGCTCGCAGCGTGTAAACG	GCCACTGCTGACGTCAACGG	CATCAACGCCACGATCAGCT	GTCTCCTCCCCTGGATTTCAGGGCCACTGACCTTC	GCCACGAAGGAGGTACCAGC	CGGTGCATTTGCGGGAAGAC
chr19Q23-0057	48.8-49.1	CGGCTCGCAGCGTGTAAACG	GCCACTGCTGACGTCAACGG	CATCAACGCCACGATCAGCT	TTCAGCTTGCGGTCCACGTTCAGATAGCGGTTCCT	GCCACGAAGGAGGTACCAGC	CGGTGCATTTGCGGGAAGAC
chr19Q23-0058	48.8-49.1	CGGCTCGCAGCGTGTAAACG	GCCACTGCTGACGTCAACGG	CATCAACGCCACGATCAGCT	AGGTGACCTGGGAGTAGAAAGGTGGATGGAAGAGT	GCCACGAAGGAGGTACCAGC	CGGTGCATTTGCGGGAAGAC
chr19Q23-0059	48.8-49.1	CGGCTCGCAGCGTGTAAACG	GCCACTGCTGACGTCAACGG	CATCAACGCCACGATCAGCT	CTGCCTCCTCCAAGCTCAGCCAAGGAGGAGACACTTA	GCCACGAAGGAGGTACCAGC	CGGTGCATTTGCGGGAAGAC
chr19Q23-0060	48.8-49.1	CGGCTCGCAGCGTGTAAACG	GCCACTGCTGACGTCAACGG	CATCAACGCCACGATCAGCT	TCAGAGGTTGGGCCGGCCTGTTTCCTGAGAAACAG	GCCACGAAGGAGGTACCAGC	CGGTGCATTTGCGGGAAGAC
chr19Q23-0061	48.8-49.1	CGGCTCGCAGCGTGTAAACG	GCCACTGCTGACGTCAACGG	CATCAACGCCACGATCAGCT	AGGTTCTTTGGGGTTCCCGAAATCAATGTCCACTC	GCCACGAAGGAGGTACCAGC	CGGTGCATTTGCGGGAAGAC
chr19Q23-0062	48.8-49.1	CGGCTCGCAGCGTGTAAACG	GCCACTGCTGACGTCAACGG	CATCAACGCCACGATCAGCT	CCCTCTAAGGACCCATCATTCTCCTTTCCTTGGGA	GCCACGAAGGAGGTACCAGC	CGGTGCATTTGCGGGAAGAC
chr19Q23-0063	48.8-49.1	CGGCTCGCAGCGTGTAAACG	GCCACTGCTGACGTCAACGG	CATCAACGCCACGATCAGCT	ACCTCCATCCCTCCAGAATCCTGTGTCCTGACACA	GCCACGAAGGAGGTACCAGC	CGGTGCATTTGCGGGAAGAC
chr19Q23-0064	48.8-49.1	CGGCTCGCAGCGTGTAAACG	GCCACTGCTGACGTCAACGG	CATCAACGCCACGATCAGCT	TATGTGCACACACTGCCCAGCATTTCCAGAATCCA	GCCACGAAGGAGGTACCAGC	CGGTGCATTTGCGGGAAGAC
chr19Q23-0065	48.8-49.1	CGGCTCGCAGCGTGTAAACG	GCCACTGCTGACGTCAACGG	CATCAACGCCACGATCAGCT	ATGACCATGCCCAGTTCTTCCCATAACCGCACAAT	GCCACGAAGGAGGTACCAGC	CGGTGCATTTGCGGGAAGAC
chr19Q23-0066	48.8-49.1	CGGCTCGCAGCGTGTAAACG	GCCACTGCTGACGTCAACGG	CATCAACGCCACGATCAGCT	GAGGGACCAGGAGTTTGACCCTCACCCTGTCCAAC	GCCACGAAGGAGGTACCAGC	CGGTGCATTTGCGGGAAGAC
chr19Q23-0067	48.8-49.1	CGGCTCGCAGCGTGTAAACG	GCCACTGCTGACGTCAACGG	CATCAACGCCACGATCAGCT	TGGTTTTCTAGGATCCTGATCCTTCGCCTGATCTTG	GCCACGAAGGAGGTACCAGC	CGGTGCATTTGCGGGAAGAC
chr19Q23-0068	48.8-49.1	CGGCTCGCAGCGTGTAAACG	GCCACTGCTGACGTCAACGG	CATCAACGCCACGATCAGCT	ACCTTCTGATCCAGGATGAATCCCGGGGACCTGAC	GCCACGAAGGAGGTACCAGC	CGGTGCATTTGCGGGAAGAC
chr19Q23-0069	48.8-49.1	CGGCTCGCAGCGTGTAAACG	GCCACTGCTGACGTCAACGG	CATCAACGCCACGATCAGCT	ATTCTTACTGTGGGTAAAGATCCGCGTCTCCCACT	GCCACGAAGGAGGTACCAGC	CGGTGCATTTGCGGGAAGAC
chr19Q23-0070	48.8-49.1	CGGCTCGCAGCGTGTAAACG	GCCACTGCTGACGTCAACGG	CATCAACGCCACGATCAGCT	TTTTGGTTGCCTGAATGTGGGAGAGATTGAATGGC	GCCACGAAGGAGGTACCAGC	CGGTGCATTTGCGGGAAGAC
chr19Q23-0071	48.8-49.1	CGGCTCGCAGCGTGTAAACG	GCCACTGCTGACGTCAACGG	CATCAACGCCACGATCAGCT	CCAGGGAAAATGAGTCACTAAGCATGGCAAACATCTG	GCCACGAAGGAGGTACCAGC	CGGTGCATTTGCGGGAAGAC
chr19Q23-0072	48.8-49.1	CGGCTCGCAGCGTGTAAACG	GCCACTGCTGACGTCAACGG	CATCAACGCCACGATCAGCT	CTGTCCCTGTCACCCCAGAATAACATCTACCCTTC	GCCACGAAGGAGGTACCAGC	CGGTGCATTTGCGGGAAGAC
chr19Q23-0073	48.8-49.1	CGGCTCGCAGCGTGTAAACG	GCCACTGCTGACGTCAACGG	CATCAACGCCACGATCAGCT	TGCTGACACTATCCAGCCCTCCATGTGGTTCTGGT	GCCACGAAGGAGGTACCAGC	CGGTGCATTTGCGGGAAGAC
chr19Q23-0074	48.8-49.1	CGGCTCGCAGCGTGTAAACG	GCCACTGCTGACGTCAACGG	CATCAACGCCACGATCAGCT	GGGCCTTCCAACCACAGTGTATCACCCTATCAGCC	GCCACGAAGGAGGTACCAGC	CGGTGCATTTGCGGGAAGAC
chr19Q23-0075	48.8-49.1	CGGCTCGCAGCGTGTAAACG	GCCACTGCTGACGTCAACGG	CATCAACGCCACGATCAGCT	ACATGACCCAGGTCTGGACACTCACAGGGATTGGC	GCCACGAAGGAGGTACCAGC	CGGTGCATTTGCGGGAAGAC
chr19Q23-0076	48.8-49.1	CGGCTCGCAGCGTGTAAACG	GCCACTGCTGACGTCAACGG	CATCAACGCCACGATCAGCT	GGGGAAGCACATGAGATGGAAGGATGGGATTCCAG	GCCACGAAGGAGGTACCAGC	CGGTGCATTTGCGGGAAGAC
chr19Q23-0077	48.8-49.1	CGGCTCGCAGCGTGTAAACG	GCCACTGCTGACGTCAACGG	CATCAACGCCACGATCAGCT	TGGGATTCCTTGACTTGGGGACTCCTTACCTGTGG	GCCACGAAGGAGGTACCAGC	CGGTGCATTTGCGGGAAGAC
chr19Q23-0078	48.8-49.1	CGGCTCGCAGCGTGTAAACG	GCCACTGCTGACGTCAACGG	CATCAACGCCACGATCAGCT	AAAATCACATTGTTTGCAAGGTCAAATAGCAAGGTCCCA	GCCACGAAGGAGGTACCAGC	CGGTGCATTTGCGGGAAGAC
chr19Q23-0079	48.8-49.1	CGGCTCGCAGCGTGTAAACG	GCCACTGCTGACGTCAACGG	CATCAACGCCACGATCAGCT	GGATCTCCTCACTACCCAGGCAGGGAGGTGGAAGA	GCCACGAAGGAGGTACCAGC	CGGTGCATTTGCGGGAAGAC
chr19Q23-0080	48.8-49.1	CGGCTCGCAGCGTGTAAACG	GCCACTGCTGACGTCAACGG	CATCAACGCCACGATCAGCT	CCAGCTCACAGTTGCTTGTTGATGCGCTGGTGGAC	GCCACGAAGGAGGTACCAGC	CGGTGCATTTGCGGGAAGAC
chr19Q23-0081	48.8-49.1	CGGCTCGCAGCGTGTAAACG	GCCACTGCTGACGTCAACGG	CATCAACGCCACGATCAGCT	CGCCTCTCCCCTTCCATCACTTTGCATTGTCGCTG	GCCACGAAGGAGGTACCAGC	CGGTGCATTTGCGGGAAGAC
chr19Q23-0082	48.8-49.1	CGGCTCGCAGCGTGTAAACG	GCCACTGCTGACGTCAACGG	CATCAACGCCACGATCAGCT	CCACCAGCTCCTCCCAACCCAGGACCTAGGAATTC	GCCACGAAGGAGGTACCAGC	CGGTGCATTTGCGGGAAGAC
chr19Q23-0083	48.8-49.1	CGGCTCGCAGCGTGTAAACG	GCCACTGCTGACGTCAACGG	CATCAACGCCACGATCAGCT	TGCTCCCTTTGGGGTCTCACAAACTGCAACTGAAC	GCCACGAAGGAGGTACCAGC	CGGTGCATTTGCGGGAAGAC
chr19Q23-0084	48.8-49.1	CGGCTCGCAGCGTGTAAACG	GCCACTGCTGACGTCAACGG	CATCAACGCCACGATCAGCT	GGATCCCTCGAGCTTCCTCATCCCTTCATACCCAA	GCCACGAAGGAGGTACCAGC	CGGTGCATTTGCGGGAAGAC
chr19Q23-0085	48.8-49.1	CGGCTCGCAGCGTGTAAACG	GCCACTGCTGACGTCAACGG	CATCAACGCCACGATCAGCT	TTTTCCCCTAAAACCCACTCCCATCCCACCAGAGG	GCCACGAAGGAGGTACCAGC	CGGTGCATTTGCGGGAAGAC
chr19Q23-0086	48.8-49.1	CGGCTCGCAGCGTGTAAACG	GCCACTGCTGACGTCAACGG	CATCAACGCCACGATCAGCT	CACTTCTGGAAGGCCTCTGGGTCTTCTGGGACCTG	GCCACGAAGGAGGTACCAGC	CGGTGCATTTGCGGGAAGAC
chr19Q23-0087	48.8-49.1	CGGCTCGCAGCGTGTAAACG	GCCACTGCTGACGTCAACGG	CATCAACGCCACGATCAGCT	ACACCACCTGGAATTGGGAAGGCTCTTGCTCCCTC	GCCACGAAGGAGGTACCAGC	CGGTGCATTTGCGGGAAGAC
chr19Q23-0088	48.8-49.1	CGGCTCGCAGCGTGTAAACG	GCCACTGCTGACGTCAACGG	CATCAACGCCACGATCAGCT	CTGGGCTCAGCCTCATCCTCTCCTACCTGGACCAT	GCCACGAAGGAGGTACCAGC	CGGTGCATTTGCGGGAAGAC
chr19Q23-0089	48.8-49.1	CGGCTCGCAGCGTGTAAACG	GCCACTGCTGACGTCAACGG	CATCAACGCCACGATCAGCT	CACCCCAACCTTTCTCTCAACTTCCAGCCTTCCTG	GCCACGAAGGAGGTACCAGC	CGGTGCATTTGCGGGAAGAC
chr19Q23-0090	48.8-49.1	CGGCTCGCAGCGTGTAAACG	GCCACTGCTGACGTCAACGG	CATCAACGCCACGATCAGCT	CACAGTCCCAGAGGGTCTCTCTACACCCACAGCCAA	GCCACGAAGGAGGTACCAGC	CGGTGCATTTGCGGGAAGAC
chr19Q23-0091	48.8-49.1	CGGCTCGCAGCGTGTAAACG	GCCACTGCTGACGTCAACGG	CATCAACGCCACGATCAGCT	CACAGCAGACCCTACCCCTCATAGGCCTCCCATGAT	GCCACGAAGGAGGTACCAGC	CGGTGCATTTGCGGGAAGAC
chr19Q23-0092	48.8-49.1	CGGCTCGCAGCGTGTAAACG	GCCACTGCTGACGTCAACGG	CATCAACGCCACGATCAGCT	GCCCCAGTACCTGCAGGACAAAGTCTCAGCACCTC	GCCACGAAGGAGGTACCAGC	CGGTGCATTTGCGGGAAGAC
chr19Q23-0093	48.8-49.1	CGGCTCGCAGCGTGTAAACG	GCCACTGCTGACGTCAACGG	CATCAACGCCACGATCAGCT	ACTCTAGCCACATTCTGTCATCTCTGTAGAAACACCCT	GCCACGAAGGAGGTACCAGC	CGGTGCATTTGCGGGAAGAC
chr19Q23-0094	48.8-49.1	CGGCTCGCAGCGTGTAAACG	GCCACTGCTGACGTCAACGG	CATCAACGCCACGATCAGCT	TCCTTCCTTCTCCCCTTGGCAATTCCTACAGGGAG	GCCACGAAGGAGGTACCAGC	CGGTGCATTTGCGGGAAGAC
chr19Q23-0095	48.8-49.1	CGGCTCGCAGCGTGTAAACG	GCCACTGCTGACGTCAACGG	CATCAACGCCACGATCAGCT	AAAGAATGAATGAATTACCCATTCCCTCCAGAAATGCCTCG	GCCACGAAGGAGGTACCAGC	CGGTGCATTTGCGGGAAGAC
chr19Q23-0096	48.8-49.1	CGGCTCGCAGCGTGTAAACG	GCCACTGCTGACGTCAACGG	CATCAACGCCACGATCAGCT	GCCAAACAGGGTGGGGCTCCTGTAGGGATGGACATATA	GCCACGAAGGAGGTACCAGC	CGGTGCATTTGCGGGAAGAC
chr19Q23-0097	48.8-49.1	CGGCTCGCAGCGTGTAAACG	GCCACTGCTGACGTCAACGG	CATCAACGCCACGATCAGCT	CCCAGAGAGGGTGGACAATGAACTGCGAGGGACTG	GCCACGAAGGAGGTACCAGC	CGGTGCATTTGCGGGAAGAC
chr19Q23-0098	48.8-49.1	CGGCTCGCAGCGTGTAAACG	GCCACTGCTGACGTCAACGG	CATCAACGCCACGATCAGCT	GTGACCCTAGAACCACGCTGGCCTCATTCCTCCAA	GCCACGAAGGAGGTACCAGC	CGGTGCATTTGCGGGAAGAC
chr19Q23-0099	48.8-49.1	CGGCTCGCAGCGTGTAAACG	GCCACTGCTGACGTCAACGG	CATCAACGCCACGATCAGCT	CCCTCCCACCTCTCACACTCTGGGTCTTGCGTCTA	GCCACGAAGGAGGTACCAGC	CGGTGCATTTGCGGGAAGAC
chr19Q23-0100	48.8-49.1	CGGCTCGCAGCGTGTAAACG	GCCACTGCTGACGTCAACGG	CATCAACGCCACGATCAGCT	CTCCTGGGCTCTCAGGATATCTGAGGCCAGGCTGTTT	GCCACGAAGGAGGTACCAGC	CGGTGCATTTGCGGGAAGAC
chr19Q23-0101	48.8-49.1	CGGCTCGCAGCGTGTAAACG	GCCACTGCTGACGTCAACGG	CATCAACGCCACGATCAGCT	GGGCCTGACCTGTTCTTGGTGCTCCAAGTTCAGTG	GCCACGAAGGAGGTACCAGC	CGGTGCATTTGCGGGAAGAC
chr19Q23-0102	48.8-49.1	CGGCTCGCAGCGTGTAAACG	GCCACTGCTGACGTCAACGG	CATCAACGCCACGATCAGCT	TTGTGGTCTGGTTACTGGGGAGATAAGGGACCAAT	GCCACGAAGGAGGTACCAGC	CGGTGCATTTGCGGGAAGAC
chr19Q23-0103	48.8-49.1	CGGCTCGCAGCGTGTAAACG	GCCACTGCTGACGTCAACGG	CATCAACGCCACGATCAGCT	CGTAGACCTGCAGGGTTCCCACGGACTGAGAACTG	GCCACGAAGGAGGTACCAGC	CGGTGCATTTGCGGGAAGAC
chr19Q23-0104	48.8-49.1	CGGCTCGCAGCGTGTAAACG	GCCACTGCTGACGTCAACGG	CATCAACGCCACGATCAGCT	GGGGCTGAGACCTGTGAGGAGAGTGAGTGGGAAGA	GCCACGAAGGAGGTACCAGC	CGGTGCATTTGCGGGAAGAC
chr19Q23-0105	48.8-49.1	CGGCTCGCAGCGTGTAAACG	GCCACTGCTGACGTCAACGG	CATCAACGCCACGATCAGCT	CGGGAGTTGAAAGAGCCTGCGGTGACCTGTATGGA	GCCACGAAGGAGGTACCAGC	CGGTGCATTTGCGGGAAGAC
chr19Q23-0106	48.8-49.1	CGGCTCGCAGCGTGTAAACG	GCCACTGCTGACGTCAACGG	CATCAACGCCACGATCAGCT	ACTGTGACCACGTTAAATTAAGGATTCATAGGAAGGAAGGC	GCCACGAAGGAGGTACCAGC	CGGTGCATTTGCGGGAAGAC
chr19Q23-0107	48.8-49.1	CGGCTCGCAGCGTGTAAACG	GCCACTGCTGACGTCAACGG	CATCAACGCCACGATCAGCT	GAAGGAGCGCTCAACACAGCCTCAGCGGTTCACTA	GCCACGAAGGAGGTACCAGC	CGGTGCATTTGCGGGAAGAC
chr19Q23-0108	48.8-49.1	CGGCTCGCAGCGTGTAAACG	GCCACTGCTGACGTCAACGG	CATCAACGCCACGATCAGCT	CCCCTCTGGTTACACCCACTCGCTCTGTAAGGCAC	GCCACGAAGGAGGTACCAGC	CGGTGCATTTGCGGGAAGAC
chr19Q23-0109	48.8-49.1	CGGCTCGCAGCGTGTAAACG	GCCACTGCTGACGTCAACGG	CATCAACGCCACGATCAGCT	CGGCCTGCGTACGCTCAGCTCAGCTCATAATCTCG	GCCACGAAGGAGGTACCAGC	CGGTGCATTTGCGGGAAGAC
chr19Q23-0110	48.8-49.1	CGGCTCGCAGCGTGTAAACG	GCCACTGCTGACGTCAACGG	CATCAACGCCACGATCAGCT	GGAGATCCCGCCGCCACCCTCAGATCCTTTGATTC	GCCACGAAGGAGGTACCAGC	CGGTGCATTTGCGGGAAGAC
chr19Q23-0111	48.8-49.1	CGGCTCGCAGCGTGTAAACG	GCCACTGCTGACGTCAACGG	CATCAACGCCACGATCAGCT	CTGGCGCCGATCCCACTCAGGGAACTTGATTCTGA	GCCACGAAGGAGGTACCAGC	CGGTGCATTTGCGGGAAGAC
chr19Q23-0112	48.8-49.1	CGGCTCGCAGCGTGTAAACG	GCCACTGCTGACGTCAACGG	CATCAACGCCACGATCAGCT	CCCCTAGTCCTCTCAAGAAAGTGGAGCCCTCTTTT	GCCACGAAGGAGGTACCAGC	CGGTGCATTTGCGGGAAGAC
chr19Q23-0113	48.8-49.1	CGGCTCGCAGCGTGTAAACG	GCCACTGCTGACGTCAACGG	CATCAACGCCACGATCAGCT	CTCCCCAAGAGGAACGTATGTCTCCCCAGCCCCTA	GCCACGAAGGAGGTACCAGC	CGGTGCATTTGCGGGAAGAC
chr19Q23-0114	48.8-49.1	CGGCTCGCAGCGTGTAAACG	GCCACTGCTGACGTCAACGG	CATCAACGCCACGATCAGCT	TTTTCCTTCAGTGACCCAGACTTTGCAACTTCCTTAGG	GCCACGAAGGAGGTACCAGC	CGGTGCATTTGCGGGAAGAC
chr19Q23-0115	48.8-49.1	CGGCTCGCAGCGTGTAAACG	GCCACTGCTGACGTCAACGG	CATCAACGCCACGATCAGCT	GATCTGAGTGCGGACCCCAGTTTCTGTCTCTCAGG	GCCACGAAGGAGGTACCAGC	CGGTGCATTTGCGGGAAGAC
chr19Q23-0116	48.8-49.1	CGGCTCGCAGCGTGTAAACG	GCCACTGCTGACGTCAACGG	CATCAACGCCACGATCAGCT	CCCCAGGGACCCTCATTTTGGATTCCCAACTTTAG	GCCACGAAGGAGGTACCAGC	CGGTGCATTTGCGGGAAGAC
chr19Q23-0117	48.8-49.1	CGGCTCGCAGCGTGTAAACG	GCCACTGCTGACGTCAACGG	CATCAACGCCACGATCAGCT	CCTTGAGACCCAATGGACCCAAGAATTTGCCCCTT	GCCACGAAGGAGGTACCAGC	CGGTGCATTTGCGGGAAGAC
chr19Q23-0118	48.8-49.1	CGGCTCGCAGCGTGTAAACG	GCCACTGCTGACGTCAACGG	CATCAACGCCACGATCAGCT	CCCAGTACTGACTCCACTCAGAGCCCCAATGCCTG	GCCACGAAGGAGGTACCAGC	CGGTGCATTTGCGGGAAGAC
chr19Q23-0119	48.8-49.1	CGGCTCGCAGCGTGTAAACG	GCCACTGCTGACGTCAACGG	CATCAACGCCACGATCAGCT	ATACTGGTATTCCAGCTTCCAGGTCTTGGGGTACC	GCCACGAAGGAGGTACCAGC	CGGTGCATTTGCGGGAAGAC
chr19Q23-0120	48.8-49.1	CGGCTCGCAGCGTGTAAACG	GCCACTGCTGACGTCAACGG	CATCAACGCCACGATCAGCT	CCTCAGGGAGCCCGAATCACCAACAGCTATCCCAA	GCCACGAAGGAGGTACCAGC	CGGTGCATTTGCGGGAAGAC
chr19Q23-0121	48.8-49.1	CGGCTCGCAGCGTGTAAACG	GCCACTGCTGACGTCAACGG	CATCAACGCCACGATCAGCT	CCAGCTCTGGCCCATCAGATACCCAGACATCCCAT	GCCACGAAGGAGGTACCAGC	CGGTGCATTTGCGGGAAGAC
chr19Q23-0122	48.8-49.1	CGGCTCGCAGCGTGTAAACG	GCCACTGCTGACGTCAACGG	CATCAACGCCACGATCAGCT	CATCCAGTTCCCTTCCCTGGATCCAGGATTTGAAT	GCCACGAAGGAGGTACCAGC	CGGTGCATTTGCGGGAAGAC
chr19Q23-0123	48.8-49.1	CGGCTCGCAGCGTGTAAACG	GCCACTGCTGACGTCAACGG	CATCAACGCCACGATCAGCT	TCCCCTGCTCTCAATTTATCAGAGTTCTGGGCACC	GCCACGAAGGAGGTACCAGC	CGGTGCATTTGCGGGAAGAC
chr19Q23-0124	48.8-49.1	CGGCTCGCAGCGTGTAAACG	GCCACTGCTGACGTCAACGG	CATCAACGCCACGATCAGCT	TGGTCCCCTCCCAAGAGACTCGTGTACATAGTAGT	GCCACGAAGGAGGTACCAGC	CGGTGCATTTGCGGGAAGAC
chr19Q23-0125	48.8-49.1	CGGCTCGCAGCGTGTAAACG	GCCACTGCTGACGTCAACGG	CATCAACGCCACGATCAGCT	TTAGGTGTGTGAGTGTGCCAGTATTACCTTATTCATTCAGC	GCCACGAAGGAGGTACCAGC	CGGTGCATTTGCGGGAAGAC
chr19Q23-0126	48.8-49.1	CGGCTCGCAGCGTGTAAACG	GCCACTGCTGACGTCAACGG	CATCAACGCCACGATCAGCT	TTAGCTTCCGCTTCCTCCCCGCTTCCAGAGTTTCA	GCCACGAAGGAGGTACCAGC	CGGTGCATTTGCGGGAAGAC
chr19Q23-0127	48.8-49.1	CGGCTCGCAGCGTGTAAACG	GCCACTGCTGACGTCAACGG	CATCAACGCCACGATCAGCT	GGGGCCAACTTCACCAGCCCAATCTCAAGTCCATG	GCCACGAAGGAGGTACCAGC	CGGTGCATTTGCGGGAAGAC
chr19Q23-0128	48.8-49.1	CGGCTCGCAGCGTGTAAACG	GCCACTGCTGACGTCAACGG	CATCAACGCCACGATCAGCT	CCACAGAAATCTGGCCTCTTTTCCCAGACTCCTAT	GCCACGAAGGAGGTACCAGC	CGGTGCATTTGCGGGAAGAC
chr19Q23-0129	48.8-49.1	CGGCTCGCAGCGTGTAAACG	GCCACTGCTGACGTCAACGG	CATCAACGCCACGATCAGCT	CCAGCTCCAAGCTCCATCAGGGAAAGCAGACATCC	GCCACGAAGGAGGTACCAGC	CGGTGCATTTGCGGGAAGAC
chr19Q23-0130	48.8-49.1	CGGCTCGCAGCGTGTAAACG	GCCACTGCTGACGTCAACGG	CATCAACGCCACGATCAGCT	GAGCGAGGGACAAGACTCCGACTCCAGCTCTGACT	GCCACGAAGGAGGTACCAGC	CGGTGCATTTGCGGGAAGAC
chr19Q23-0131	48.8-49.1	CGGCTCGCAGCGTGTAAACG	GCCACTGCTGACGTCAACGG	CATCAACGCCACGATCAGCT	TTTTCGCGGCTCTCGGTAAGTTTCCAGTCCGTTAT	GCCACGAAGGAGGTACCAGC	CGGTGCATTTGCGGGAAGAC
chr19Q23-0132	48.8-49.1	CGGCTCGCAGCGTGTAAACG	GCCACTGCTGACGTCAACGG	CATCAACGCCACGATCAGCT	TCAGGGCTGGGACTTCTTAATTTACTTGGGAATGTAGC	GCCACGAAGGAGGTACCAGC	CGGTGCATTTGCGGGAAGAC
chr19Q23-0133	48.8-49.1	CGGCTCGCAGCGTGTAAACG	GCCACTGCTGACGTCAACGG	CATCAACGCCACGATCAGCT	AATAAGTGATCTCTTAGCACTTGAGGTGGGGATATGGGA	GCCACGAAGGAGGTACCAGC	CGGTGCATTTGCGGGAAGAC
chr19Q23-0134	48.8-49.1	CGGCTCGCAGCGTGTAAACG	GCCACTGCTGACGTCAACGG	CATCAACGCCACGATCAGCT	CACTGTCCTCTGGGGTCCCTGAGATCAGGGCATTG	GCCACGAAGGAGGTACCAGC	CGGTGCATTTGCGGGAAGAC
chr19Q23-0135	48.8-49.1	CGGCTCGCAGCGTGTAAACG	GCCACTGCTGACGTCAACGG	CATCAACGCCACGATCAGCT	CATGAGAACACCCCAAATCTGGGAGACCTCTAGGT	GCCACGAAGGAGGTACCAGC	CGGTGCATTTGCGGGAAGAC
chr19Q23-0136	48.8-49.1	CGGCTCGCAGCGTGTAAACG	GCCACTGCTGACGTCAACGG	CATCAACGCCACGATCAGCT	CTGTTCCTGGGCACCAAAGAGTCCTGGGAGGCTAA	GCCACGAAGGAGGTACCAGC	CGGTGCATTTGCGGGAAGAC
chr19Q23-0137	48.8-49.1	CGGCTCGCAGCGTGTAAACG	GCCACTGCTGACGTCAACGG	CATCAACGCCACGATCAGCT	CCCCAGCGCGAATCCTATCCATTTCCTCCAGAAGA	GCCACGAAGGAGGTACCAGC	CGGTGCATTTGCGGGAAGAC
chr19Q23-0138	48.8-49.1	CGGCTCGCAGCGTGTAAACG	GCCACTGCTGACGTCAACGG	CATCAACGCCACGATCAGCT	GATGTCGGGGTGCAGGGTGGGGTCTCAACTTGAAT	GCCACGAAGGAGGTACCAGC	CGGTGCATTTGCGGGAAGAC
chr19Q23-0139	48.8-49.1	CGGCTCGCAGCGTGTAAACG	GCCACTGCTGACGTCAACGG	CATCAACGCCACGATCAGCT	TTTCACTATCTGGCCTGTATGTAACCCAGAGTCAGGG	GCCACGAAGGAGGTACCAGC	CGGTGCATTTGCGGGAAGAC
chr19Q23-0140	48.8-49.1	CGGCTCGCAGCGTGTAAACG	GCCACTGCTGACGTCAACGG	CATCAACGCCACGATCAGCT	TCATTCAAGGAACCCAAGAGTCCATCTTTGGCCCT	GCCACGAAGGAGGTACCAGC	CGGTGCATTTGCGGGAAGAC
chr19Q23-0141	48.8-49.1	CGGCTCGCAGCGTGTAAACG	CACAAAGTGAGGGCCGCACG	CATCAACGCCACGATCAGCT	CTTCCACTGCAGCCATGTCACTCCTCTTGCTGGTG	GCCACGAAGGAGGTACCAGC	CGGTGCATTTGCGGGAAGAC
chr19Q23-0142	48.8-49.1	CGGCTCGCAGCGTGTAAACG	CACAAAGTGAGGGCCGCACG	CATCAACGCCACGATCAGCT	GTCTCAGCCCTTCACATCCTCATTCTTATACTGCTTTTCG	GCCACGAAGGAGGTACCAGC	CGGTGCATTTGCGGGAAGAC
chr19Q23-0143	48.8-49.1	CGGCTCGCAGCGTGTAAACG	CACAAAGTGAGGGCCGCACG	CATCAACGCCACGATCAGCT	TGGCCACTTTGGACAAGGTAAGCCTACTTGGAGCT	GCCACGAAGGAGGTACCAGC	CGGTGCATTTGCGGGAAGAC
chr19Q23-0144	48.8-49.1	CGGCTCGCAGCGTGTAAACG	CACAAAGTGAGGGCCGCACG	CATCAACGCCACGATCAGCT	CAGGGCCCTTCTGTTCCCCTTTGGAATCTTGCCAC	GCCACGAAGGAGGTACCAGC	CGGTGCATTTGCGGGAAGAC
chr19Q23-0145	48.8-49.1	CGGCTCGCAGCGTGTAAACG	CACAAAGTGAGGGCCGCACG	CATCAACGCCACGATCAGCT	AGGTTAACCCTTTTAGCTCTACCTCCGATGCCTCC	GCCACGAAGGAGGTACCAGC	CGGTGCATTTGCGGGAAGAC
chr19Q23-0146	48.8-49.1	CGGCTCGCAGCGTGTAAACG	CACAAAGTGAGGGCCGCACG	CATCAACGCCACGATCAGCT	CCCCTCTCATATTAAATCCTAACTCTCCCCAGTTCTGCC	GCCACGAAGGAGGTACCAGC	CGGTGCATTTGCGGGAAGAC
chr19Q23-0147	48.8-49.1	CGGCTCGCAGCGTGTAAACG	CACAAAGTGAGGGCCGCACG	CATCAACGCCACGATCAGCT	CTTCCCACAGTCTGCCTGACCCTATCCCCTCTCCT	GCCACGAAGGAGGTACCAGC	CGGTGCATTTGCGGGAAGAC
chr19Q23-0148	48.8-49.1	CGGCTCGCAGCGTGTAAACG	CACAAAGTGAGGGCCGCACG	CATCAACGCCACGATCAGCT	TTCCTAACCCTGCCCCTTGTTTCGTTCTCTGTCCA	GCCACGAAGGAGGTACCAGC	CGGTGCATTTGCGGGAAGAC
chr19Q23-0149	48.8-49.1	CGGCTCGCAGCGTGTAAACG	CACAAAGTGAGGGCCGCACG	CATCAACGCCACGATCAGCT	CCTGAATCTCTGGTACGACTGCACGTGGAACAACG	GCCACGAAGGAGGTACCAGC	CGGTGCATTTGCGGGAAGAC
chr19Q23-0150	48.8-49.1	CGGCTCGCAGCGTGTAAACG	CACAAAGTGAGGGCCGCACG	CATCAACGCCACGATCAGCT	ACACCAAAACATGGGCCTGCAGTAATGTCAGCGAG	GCCACGAAGGAGGTACCAGC	CGGTGCATTTGCGGGAAGAC
chr19Q23-0151	48.8-49.1	CGGCTCGCAGCGTGTAAACG	CACAAAGTGAGGGCCGCACG	CATCAACGCCACGATCAGCT	GCCTGAGTGGCTGAGTGCCTAGGGCTAATGCATGT	GCCACGAAGGAGGTACCAGC	CGGTGCATTTGCGGGAAGAC
chr19Q23-0152	48.8-49.1	CGGCTCGCAGCGTGTAAACG	CACAAAGTGAGGGCCGCACG	CATCAACGCCACGATCAGCT	GTACCTCCTGTTCTGAAGAGGCCATATAGATAAAAGCATGC	GCCACGAAGGAGGTACCAGC	CGGTGCATTTGCGGGAAGAC
chr19Q23-0153	48.8-49.1	CGGCTCGCAGCGTGTAAACG	CACAAAGTGAGGGCCGCACG	CATCAACGCCACGATCAGCT	TTTTCCAAAGCTCTAAGGAGATGGGGCTGGTGCTC	GCCACGAAGGAGGTACCAGC	CGGTGCATTTGCGGGAAGAC
chr19Q23-0154	48.8-49.1	CGGCTCGCAGCGTGTAAACG	CACAAAGTGAGGGCCGCACG	CATCAACGCCACGATCAGCT	TGAATGGATGCCTGGGACCATTTCATCCAAATTCC	GCCACGAAGGAGGTACCAGC	CGGTGCATTTGCGGGAAGAC
chr19Q23-0155	48.8-49.1	CGGCTCGCAGCGTGTAAACG	CACAAAGTGAGGGCCGCACG	CATCAACGCCACGATCAGCT	AAGGGGATGGGGCTGAAACCACTTAAGGTTCTAAA	GCCACGAAGGAGGTACCAGC	CGGTGCATTTGCGGGAAGAC
chr19Q23-0156	48.8-49.1	CGGCTCGCAGCGTGTAAACG	CACAAAGTGAGGGCCGCACG	CATCAACGCCACGATCAGCT	GGGGTGGGGCCAGGTGCATTGGAGTTCTAAAGGAAT	GCCACGAAGGAGGTACCAGC	CGGTGCATTTGCGGGAAGAC
chr19Q23-0157	48.8-49.1	CGGCTCGCAGCGTGTAAACG	CACAAAGTGAGGGCCGCACG	CATCAACGCCACGATCAGCT	TGATACATCTAAGTATCTAGGCTTGTATGGGCCTAAACGGG	GCCACGAAGGAGGTACCAGC	CGGTGCATTTGCGGGAAGAC
chr19Q23-0158	48.8-49.1	CGGCTCGCAGCGTGTAAACG	CACAAAGTGAGGGCCGCACG	CATCAACGCCACGATCAGCT	TGCTGTCTCTCCTTCATCCTGTTCATGTTCCAGCT	GCCACGAAGGAGGTACCAGC	CGGTGCATTTGCGGGAAGAC
chr19Q23-0159	48.8-49.1	CGGCTCGCAGCGTGTAAACG	CACAAAGTGAGGGCCGCACG	CATCAACGCCACGATCAGCT	CTACACCATGCGACGAGGAGGTCTCTTCTATGCCA	GCCACGAAGGAGGTACCAGC	CGGTGCATTTGCGGGAAGAC
chr19Q23-0160	48.8-49.1	CGGCTCGCAGCGTGTAAACG	CACAAAGTGAGGGCCGCACG	CATCAACGCCACGATCAGCT	CCCCAAGAATTGAGCAGAAGGGAGTGGGGTGTGTC	GCCACGAAGGAGGTACCAGC	CGGTGCATTTGCGGGAAGAC
chr19Q23-0161	48.8-49.1	CGGCTCGCAGCGTGTAAACG	CACAAAGTGAGGGCCGCACG	CATCAACGCCACGATCAGCT	AAAACAACTTTCAACACCCCACGAGCCACAAGAGG	GCCACGAAGGAGGTACCAGC	CGGTGCATTTGCGGGAAGAC
chr19Q23-0162	48.8-49.1	CGGCTCGCAGCGTGTAAACG	CACAAAGTGAGGGCCGCACG	CATCAACGCCACGATCAGCT	CCCCAGGGATTGCTGGGACTTGTAGTTTTCAGTGG	GCCACGAAGGAGGTACCAGC	CGGTGCATTTGCGGGAAGAC
chr19Q23-0163	48.8-49.1	CGGCTCGCAGCGTGTAAACG	CACAAAGTGAGGGCCGCACG	CATCAACGCCACGATCAGCT	AATGATAGTTATGGCTTGTGCGTATGAGTCATCAGGGAAC	GCCACGAAGGAGGTACCAGC	CGGTGCATTTGCGGGAAGAC
chr19Q23-0164	48.8-49.1	CGGCTCGCAGCGTGTAAACG	CACAAAGTGAGGGCCGCACG	CATCAACGCCACGATCAGCT	ATAATGGTATTTATATCAGCCAACCGCTGTTTCTTGCGTGC	GCCACGAAGGAGGTACCAGC	CGGTGCATTTGCGGGAAGAC
chr19Q23-0165	48.8-49.1	CGGCTCGCAGCGTGTAAACG	CACAAAGTGAGGGCCGCACG	CATCAACGCCACGATCAGCT	TATTGGACCTAGAGAGATTAAATCAGTTACCTAAGGCCGCG	GCCACGAAGGAGGTACCAGC	CGGTGCATTTGCGGGAAGAC
chr19Q23-0166	48.8-49.1	CGGCTCGCAGCGTGTAAACG	CACAAAGTGAGGGCCGCACG	CATCAACGCCACGATCAGCT	CCCCATGGGATATTGGGAAATGTAGTCTTGAGGGG	GCCACGAAGGAGGTACCAGC	CGGTGCATTTGCGGGAAGAC
chr19Q23-0167	48.8-49.1	CGGCTCGCAGCGTGTAAACG	CACAAAGTGAGGGCCGCACG	CATCAACGCCACGATCAGCT	GCACTGCATGACGTGTGGTTTTCATCTTCCGCAGG	GCCACGAAGGAGGTACCAGC	CGGTGCATTTGCGGGAAGAC
chr19Q23-0168	48.8-49.1	CGGCTCGCAGCGTGTAAACG	CACAAAGTGAGGGCCGCACG	CATCAACGCCACGATCAGCT	GTGGCGGTGTTTACTGGCGCCTTGATCTATGCCAT	GCCACGAAGGAGGTACCAGC	CGGTGCATTTGCGGGAAGAC
chr19Q23-0169	48.8-49.1	CGGCTCGCAGCGTGTAAACG	CACAAAGTGAGGGCCGCACG	CATCAACGCCACGATCAGCT	CGCCCTGGTCAGCGGCATCATCTACATCCACCTAC	GCCACGAAGGAGGTACCAGC	CGGTGCATTTGCGGGAAGAC
chr19Q23-0170	48.8-49.1	CGGCTCGCAGCGTGTAAACG	CACAAAGTGAGGGCCGCACG	CATCAACGCCACGATCAGCT	AAAATAAAACCTTAACCGCGGGCTCTGCCTTGATC	GCCACGAAGGAGGTACCAGC	CGGTGCATTTGCGGGAAGAC
chr19Q23-0171	48.8-49.1	CGGCTCGCAGCGTGTAAACG	CACAAAGTGAGGGCCGCACG	CATCAACGCCACGATCAGCT	CTCAAGGCCCAAGAGACCTCTGTGAGGCACCTGAA	GCCACGAAGGAGGTACCAGC	CGGTGCATTTGCGGGAAGAC
chr19Q23-0172	48.8-49.1	CGGCTCGCAGCGTGTAAACG	CACAAAGTGAGGGCCGCACG	CATCAACGCCACGATCAGCT	TCTAGACCTTCAGACACTTCTGGGAAGAACCTGGA	GCCACGAAGGAGGTACCAGC	CGGTGCATTTGCGGGAAGAC
chr19Q23-0173	48.8-49.1	CGGCTCGCAGCGTGTAAACG	CACAAAGTGAGGGCCGCACG	CATCAACGCCACGATCAGCT	TTCTGGGTCCCAGCAGACCCTGTTAGGATAGGAAG	GCCACGAAGGAGGTACCAGC	CGGTGCATTTGCGGGAAGAC
chr19Q23-0174	48.8-49.1	CGGCTCGCAGCGTGTAAACG	CACAAAGTGAGGGCCGCACG	CATCAACGCCACGATCAGCT	CCTGCAGTGACCAGTCCTGTCTCCTTGCTCAAGCT	GCCACGAAGGAGGTACCAGC	CGGTGCATTTGCGGGAAGAC
chr19Q23-0175	48.8-49.1	CGGCTCGCAGCGTGTAAACG	CACAAAGTGAGGGCCGCACG	CATCAACGCCACGATCAGCT	CAGTCTCCCTCTCTAGGGACTGAACATTTGGGGTC	GCCACGAAGGAGGTACCAGC	CGGTGCATTTGCGGGAAGAC
chr19Q23-0176	48.8-49.1	CGGCTCGCAGCGTGTAAACG	CACAAAGTGAGGGCCGCACG	CATCAACGCCACGATCAGCT	TCTGCAAATCTGCACAATCGCACATGGCTACGCTA	GCCACGAAGGAGGTACCAGC	CGGTGCATTTGCGGGAAGAC
chr19Q23-0177	48.8-49.1	CGGCTCGCAGCGTGTAAACG	CACAAAGTGAGGGCCGCACG	CATCAACGCCACGATCAGCT	TCTCCTCTGTTCATCAGGCCCTGGGACTCCTCTGG	GCCACGAAGGAGGTACCAGC	CGGTGCATTTGCGGGAAGAC
chr19Q23-0178	48.8-49.1	CGGCTCGCAGCGTGTAAACG	CACAAAGTGAGGGCCGCACG	CATCAACGCCACGATCAGCT	TCTAAGATCCTCTTCTATGACTGTCTTTGTTTCACCGACCA	GCCACGAAGGAGGTACCAGC	CGGTGCATTTGCGGGAAGAC
chr19Q23-0179	48.8-49.1	CGGCTCGCAGCGTGTAAACG	CACAAAGTGAGGGCCGCACG	CATCAACGCCACGATCAGCT	TTTTAGGACTACAGCTTTCTCTGTCTGGGACCCCA	GCCACGAAGGAGGTACCAGC	CGGTGCATTTGCGGGAAGAC
chr19Q23-0180	48.8-49.1	CGGCTCGCAGCGTGTAAACG	CACAAAGTGAGGGCCGCACG	CATCAACGCCACGATCAGCT	AGACCTAGCTAGAGTCCCTCCCCTCTTTCCAGGAT	GCCACGAAGGAGGTACCAGC	CGGTGCATTTGCGGGAAGAC
chr19Q23-0181	48.8-49.1	CGGCTCGCAGCGTGTAAACG	CACAAAGTGAGGGCCGCACG	CATCAACGCCACGATCAGCT	TCAAATGCTTTCCTTCCCTCCAACTCCTGCAGCCA	GCCACGAAGGAGGTACCAGC	CGGTGCATTTGCGGGAAGAC
chr19Q23-0182	48.8-49.1	CGGCTCGCAGCGTGTAAACG	CACAAAGTGAGGGCCGCACG	CATCAACGCCACGATCAGCT	TTATTACTTTGGGACAGGAGACGGGAGAAATTGATAGACCA	GCCACGAAGGAGGTACCAGC	CGGTGCATTTGCGGGAAGAC
chr19Q23-0183	48.8-49.1	CGGCTCGCAGCGTGTAAACG	CACAAAGTGAGGGCCGCACG	CATCAACGCCACGATCAGCT	CCAGACCGAGGTAGTTTCTGTAGAAAGGGTGAAAGAC	GCCACGAAGGAGGTACCAGC	CGGTGCATTTGCGGGAAGAC
chr19Q23-0184	48.8-49.1	CGGCTCGCAGCGTGTAAACG	CACAAAGTGAGGGCCGCACG	CATCAACGCCACGATCAGCT	GAGTCTTGGTGGCGAGGGTGGTTTCTGGTTCACCT	GCCACGAAGGAGGTACCAGC	CGGTGCATTTGCGGGAAGAC
chr19Q23-0185	48.8-49.1	CGGCTCGCAGCGTGTAAACG	CACAAAGTGAGGGCCGCACG	CATCAACGCCACGATCAGCT	ACCTAGCACAAGGTCTCCAACTCCTTCAGCCTAGA	GCCACGAAGGAGGTACCAGC	CGGTGCATTTGCGGGAAGAC
chr19Q23-0186	48.8-49.1	CGGCTCGCAGCGTGTAAACG	CACAAAGTGAGGGCCGCACG	CATCAACGCCACGATCAGCT	CCTGATCAGCAGCTGACCAGTTGGCCTGCCATTTA	GCCACGAAGGAGGTACCAGC	CGGTGCATTTGCGGGAAGAC
chr19Q23-0187	48.8-49.1	CGGCTCGCAGCGTGTAAACG	CACAAAGTGAGGGCCGCACG	CATCAACGCCACGATCAGCT	AGCAGCAGCAATTGATAGCAAGATCAGGTTTCCTTTAGA	GCCACGAAGGAGGTACCAGC	CGGTGCATTTGCGGGAAGAC
chr19Q23-0188	48.8-49.1	CGGCTCGCAGCGTGTAAACG	CACAAAGTGAGGGCCGCACG	CATCAACGCCACGATCAGCT	AATTCTTATTGGTTCCTTCCCTGCAGCGACAACCG	GCCACGAAGGAGGTACCAGC	CGGTGCATTTGCGGGAAGAC
chr19Q23-0189	48.8-49.1	CGGCTCGCAGCGTGTAAACG	CACAAAGTGAGGGCCGCACG	CATCAACGCCACGATCAGCT	AAAAGACAATGATATATAGTCTCGGGAGGGCGCAGC	GCCACGAAGGAGGTACCAGC	CGGTGCATTTGCGGGAAGAC
chr19Q23-0190	48.8-49.1	CGGCTCGCAGCGTGTAAACG	CACAAAGTGAGGGCCGCACG	CATCAACGCCACGATCAGCT	TTTAACTCTTCTACCTGGCGGTTTACAGAAGCCAGAG	GCCACGAAGGAGGTACCAGC	CGGTGCATTTGCGGGAAGAC
chr19Q23-0191	48.8-49.1	CGGCTCGCAGCGTGTAAACG	CACAAAGTGAGGGCCGCACG	CATCAACGCCACGATCAGCT	ACCACACTTGGATGTTTATGGTGAGGGTGGGACTA	GCCACGAAGGAGGTACCAGC	CGGTGCATTTGCGGGAAGAC
chr19Q23-0192	48.8-49.1	CGGCTCGCAGCGTGTAAACG	CACAAAGTGAGGGCCGCACG	CATCAACGCCACGATCAGCT	AGAAATGGAACAGAAGCAGAGCTAAATCGCTTTGATTGGC	GCCACGAAGGAGGTACCAGC	CGGTGCATTTGCGGGAAGAC
chr19Q23-0193	48.8-49.1	CGGCTCGCAGCGTGTAAACG	CACAAAGTGAGGGCCGCACG	CATCAACGCCACGATCAGCT	TGTTCATCGAAGGGGCGGGGAAGACTTAACAACTG	GCCACGAAGGAGGTACCAGC	CGGTGCATTTGCGGGAAGAC
chr19Q23-0194	48.8-49.1	CGGCTCGCAGCGTGTAAACG	CACAAAGTGAGGGCCGCACG	CATCAACGCCACGATCAGCT	CTAGCTGCTTTGATTGGCTGCTTTGCTTAAGCACA	GCCACGAAGGAGGTACCAGC	CGGTGCATTTGCGGGAAGAC
chr19Q23-0195	48.8-49.1	CGGCTCGCAGCGTGTAAACG	CACAAAGTGAGGGCCGCACG	CATCAACGCCACGATCAGCT	AAGTATAATAACCGTAATTGACAGCCTGTCGTGAAGGAGGC	GCCACGAAGGAGGTACCAGC	CGGTGCATTTGCGGGAAGAC
chr19Q23-0196	48.8-49.1	CGGCTCGCAGCGTGTAAACG	CACAAAGTGAGGGCCGCACG	CATCAACGCCACGATCAGCT	GGTTCTACTCAGGAGATGTTACTGCTGGGCGTGGC	GCCACGAAGGAGGTACCAGC	CGGTGCATTTGCGGGAAGAC
chr19Q23-0197	48.8-49.1	CGGCTCGCAGCGTGTAAACG	CACAAAGTGAGGGCCGCACG	CATCAACGCCACGATCAGCT	GGCTCGGAAGTGATCGGAGCCACTGGGTCTAGTTT	GCCACGAAGGAGGTACCAGC	CGGTGCATTTGCGGGAAGAC
chr19Q23-0198	48.8-49.1	CGGCTCGCAGCGTGTAAACG	CACAAAGTGAGGGCCGCACG	CATCAACGCCACGATCAGCT	CCCGAGTTCCGTTGAAGGTCACCTCACAGCCTGAC	GCCACGAAGGAGGTACCAGC	CGGTGCATTTGCGGGAAGAC
chr19Q23-0199	48.8-49.1	CGGCTCGCAGCGTGTAAACG	CACAAAGTGAGGGCCGCACG	CATCAACGCCACGATCAGCT	GTCACACTGAGATCGGGGAAGATTCGAGGGAGCAG	GCCACGAAGGAGGTACCAGC	CGGTGCATTTGCGGGAAGAC
chr19Q23-0200	48.8-49.1	CGGCTCGCAGCGTGTAAACG	CACAAAGTGAGGGCCGCACG	CATCAACGCCACGATCAGCT	TAGGGCAAAGAACAGGAAGGGCCTGGGTTTGGGAG	GCCACGAAGGAGGTACCAGC	CGGTGCATTTGCGGGAAGAC
chr19Q23-0201	48.8-49.1	CGGCTCGCAGCGTGTAAACG	CACAAAGTGAGGGCCGCACG	CATCAACGCCACGATCAGCT	GGAGCGCGCAGGATCTCTTGTAGGGAGAGTGTCAG	GCCACGAAGGAGGTACCAGC	CGGTGCATTTGCGGGAAGAC
chr19Q23-0202	48.8-49.1	CGGCTCGCAGCGTGTAAACG	CACAAAGTGAGGGCCGCACG	CATCAACGCCACGATCAGCT	CCATGGAGCCAAGACTCCCAACCAGGCTGAGGTTA	GCCACGAAGGAGGTACCAGC	CGGTGCATTTGCGGGAAGAC
chr19Q23-0203	48.8-49.1	CGGCTCGCAGCGTGTAAACG	CACAAAGTGAGGGCCGCACG	CATCAACGCCACGATCAGCT	AGAAAGGGCTGTCACATCAGGCACCAAGATCGGAG	GCCACGAAGGAGGTACCAGC	CGGTGCATTTGCGGGAAGAC
chr19Q23-0204	48.8-49.1	CGGCTCGCAGCGTGTAAACG	CACAAAGTGAGGGCCGCACG	CATCAACGCCACGATCAGCT	GCTGAGCAGCTCCGAGTTGTTGGACGTACTGCGAT	GCCACGAAGGAGGTACCAGC	CGGTGCATTTGCGGGAAGAC
chr19Q23-0205	48.8-49.1	CGGCTCGCAGCGTGTAAACG	CACAAAGTGAGGGCCGCACG	CATCAACGCCACGATCAGCT	GAGGCGGGGAGGTCCTACCCAGACCTCTTCAGTAC	GCCACGAAGGAGGTACCAGC	CGGTGCATTTGCGGGAAGAC
chr19Q23-0206	48.8-49.1	CGGCTCGCAGCGTGTAAACG	CACAAAGTGAGGGCCGCACG	CATCAACGCCACGATCAGCT	GGGTCCCCAGAGCTCAGTCGAGGGATCTATTTGGG	GCCACGAAGGAGGTACCAGC	CGGTGCATTTGCGGGAAGAC
chr19Q23-0207	48.8-49.1	CGGCTCGCAGCGTGTAAACG	CACAAAGTGAGGGCCGCACG	CATCAACGCCACGATCAGCT	TTTTAACACACGTGCCCTCATTCCAGTGGCTCCAA	GCCACGAAGGAGGTACCAGC	CGGTGCATTTGCGGGAAGAC
chr19Q23-0208	48.8-49.1	CGGCTCGCAGCGTGTAAACG	CACAAAGTGAGGGCCGCACG	CATCAACGCCACGATCAGCT	CCACCAGCCCCATCTGGCCTACAGTTTTCAGCAAC	GCCACGAAGGAGGTACCAGC	CGGTGCATTTGCGGGAAGAC
chr19Q23-0209	48.8-49.1	CGGCTCGCAGCGTGTAAACG	CACAAAGTGAGGGCCGCACG	CATCAACGCCACGATCAGCT	CACTGCACTGGTTTGCTCATCTGAGCCATGTATTAATG	GCCACGAAGGAGGTACCAGC	CGGTGCATTTGCGGGAAGAC
chr19Q23-0210	48.8-49.1	CGGCTCGCAGCGTGTAAACG	CACAAAGTGAGGGCCGCACG	CATCAACGCCACGATCAGCT	GAAGAACAGGTCTGGGCCCAGCTGTCTACTGGCTG	GCCACGAAGGAGGTACCAGC	CGGTGCATTTGCGGGAAGAC
chr19Q23-0211	48.8-49.1	CGGCTCGCAGCGTGTAAACG	CACAAAGTGAGGGCCGCACG	CATCAACGCCACGATCAGCT	CCCACTTCCCCACCGTTAGTCTCTTTGCTTGGACC	GCCACGAAGGAGGTACCAGC	CGGTGCATTTGCGGGAAGAC
chr19Q23-0212	48.8-49.1	CGGCTCGCAGCGTGTAAACG	CACAAAGTGAGGGCCGCACG	CATCAACGCCACGATCAGCT	CCTCTTCTCATCCTTGATATTGGTAAGGAGAAATGAGGGCA	GCCACGAAGGAGGTACCAGC	CGGTGCATTTGCGGGAAGAC
chr19Q23-0213	48.8-49.1	CGGCTCGCAGCGTGTAAACG	CACAAAGTGAGGGCCGCACG	CATCAACGCCACGATCAGCT	GACCCACTAAACCCTTACCGGCTGCCCCTGGTAAG	GCCACGAAGGAGGTACCAGC	CGGTGCATTTGCGGGAAGAC
chr19Q23-0214	48.8-49.1	CGGCTCGCAGCGTGTAAACG	CACAAAGTGAGGGCCGCACG	CATCAACGCCACGATCAGCT	ACCTAAGTCCTCAGTCAGCACTGTCTGTACAACAATG	GCCACGAAGGAGGTACCAGC	CGGTGCATTTGCGGGAAGAC
chr19Q23-0215	48.8-49.1	CGGCTCGCAGCGTGTAAACG	CACAAAGTGAGGGCCGCACG	CATCAACGCCACGATCAGCT	CCAATGCCAGGGAGGGTTCAGGAAGTCAATACACG	GCCACGAAGGAGGTACCAGC	CGGTGCATTTGCGGGAAGAC
chr19Q23-0216	48.8-49.1	CGGCTCGCAGCGTGTAAACG	CACAAAGTGAGGGCCGCACG	CATCAACGCCACGATCAGCT	CATTGGGACAAAGCCTGGCCCCTCAGAAACACTTA	GCCACGAAGGAGGTACCAGC	CGGTGCATTTGCGGGAAGAC
chr19Q23-0217	48.8-49.1	CGGCTCGCAGCGTGTAAACG	CACAAAGTGAGGGCCGCACG	CATCAACGCCACGATCAGCT	CCAAACATCAGCTACTATGGAACAGTCACCCACACC	GCCACGAAGGAGGTACCAGC	CGGTGCATTTGCGGGAAGAC
chr19Q23-0218	48.8-49.1	CGGCTCGCAGCGTGTAAACG	CACAAAGTGAGGGCCGCACG	CATCAACGCCACGATCAGCT	CCATAGGGTGTTCCCATCTCACACCGAGGCCTGAG	GCCACGAAGGAGGTACCAGC	CGGTGCATTTGCGGGAAGAC
chr19Q23-0219	48.8-49.1	CGGCTCGCAGCGTGTAAACG	CACAAAGTGAGGGCCGCACG	CATCAACGCCACGATCAGCT	GTGAAATGCCTCTCAAGTCAGCGCACCCCAGAAAA	GCCACGAAGGAGGTACCAGC	CGGTGCATTTGCGGGAAGAC
chr19Q23-0220	48.8-49.1	CGGCTCGCAGCGTGTAAACG	CACAAAGTGAGGGCCGCACG	CATCAACGCCACGATCAGCT	TCGCTGAAATGGCCTGCAAGGTACCAATGACACGC	GCCACGAAGGAGGTACCAGC	CGGTGCATTTGCGGGAAGAC
chr19Q23-0221	48.8-49.1	CGGCTCGCAGCGTGTAAACG	CACAAAGTGAGGGCCGCACG	CATCAACGCCACGATCAGCT	TGGGTTTGTGTCAGTATCTGCCAAGCCGATGGAGC	GCCACGAAGGAGGTACCAGC	CGGTGCATTTGCGGGAAGAC
chr19Q23-0222	48.8-49.1	CGGCTCGCAGCGTGTAAACG	CACAAAGTGAGGGCCGCACG	CATCAACGCCACGATCAGCT	TGAATTCTAGTTAAAGGAGCAGGTCACTCTGTGGCAC	GCCACGAAGGAGGTACCAGC	CGGTGCATTTGCGGGAAGAC
chr19Q23-0223	48.8-49.1	CGGCTCGCAGCGTGTAAACG	CACAAAGTGAGGGCCGCACG	CATCAACGCCACGATCAGCT	ACAGATGAAGCCAGAGTCTCCCTGGAGAGGGGTCC	GCCACGAAGGAGGTACCAGC	CGGTGCATTTGCGGGAAGAC
chr19Q23-0224	48.8-49.1	CGGCTCGCAGCGTGTAAACG	CACAAAGTGAGGGCCGCACG	CATCAACGCCACGATCAGCT	GGTCCCTTCAGCACTACCGCTGCCCACAAGGAATA	GCCACGAAGGAGGTACCAGC	CGGTGCATTTGCGGGAAGAC
chr19Q23-0225	48.8-49.1	CGGCTCGCAGCGTGTAAACG	CACAAAGTGAGGGCCGCACG	CATCAACGCCACGATCAGCT	CTCTGCAGCTCCCCAGCTCATCCTTGGCTCAGACTTTAT	GCCACGAAGGAGGTACCAGC	CGGTGCATTTGCGGGAAGAC
chr19Q23-0226	48.8-49.1	CGGCTCGCAGCGTGTAAACG	CACAAAGTGAGGGCCGCACG	CATCAACGCCACGATCAGCT	GGCCTCAGTCTCCCCGTCCAGTTTGTCTGCACATA	GCCACGAAGGAGGTACCAGC	CGGTGCATTTGCGGGAAGAC
chr19Q23-0227	48.8-49.1	CGGCTCGCAGCGTGTAAACG	CACAAAGTGAGGGCCGCACG	CATCAACGCCACGATCAGCT	AAAAGCCGGTTTACCCTGAACAGGTCCTGCTCTCT	GCCACGAAGGAGGTACCAGC	CGGTGCATTTGCGGGAAGAC
chr19Q23-0228	48.8-49.1	CGGCTCGCAGCGTGTAAACG	CACAAAGTGAGGGCCGCACG	CATCAACGCCACGATCAGCT	CAGGCACAAGCCAAACCACCCCTGGTGTGTTCTTG	GCCACGAAGGAGGTACCAGC	CGGTGCATTTGCGGGAAGAC
chr19Q23-0229	48.8-49.1	CGGCTCGCAGCGTGTAAACG	CACAAAGTGAGGGCCGCACG	CATCAACGCCACGATCAGCT	GAAAATGTTCACTGCCTCATCCTCAAGGCTCAGGA	GCCACGAAGGAGGTACCAGC	CGGTGCATTTGCGGGAAGAC
chr19Q23-0230	48.8-49.1	CGGCTCGCAGCGTGTAAACG	CACAAAGTGAGGGCCGCACG	CATCAACGCCACGATCAGCT	CCTCCATTACAGACCGACTGCCTGTGTCCAGGGAC	GCCACGAAGGAGGTACCAGC	CGGTGCATTTGCGGGAAGAC
chr19Q23-0231	48.8-49.1	CGGCTCGCAGCGTGTAAACG	CACAAAGTGAGGGCCGCACG	CATCAACGCCACGATCAGCT	CATCTCAGGGGCACCAGTTCAACATCCCTCCCCAG	GCCACGAAGGAGGTACCAGC	CGGTGCATTTGCGGGAAGAC
chr19Q23-0232	48.8-49.1	CGGCTCGCAGCGTGTAAACG	CACAAAGTGAGGGCCGCACG	CATCAACGCCACGATCAGCT	CTGCTTGGTGCTGGGCTAAGGGGCTTCACAGTAGA	GCCACGAAGGAGGTACCAGC	CGGTGCATTTGCGGGAAGAC
chr19Q23-0233	48.8-49.1	CGGCTCGCAGCGTGTAAACG	CACAAAGTGAGGGCCGCACG	CATCAACGCCACGATCAGCT	GGCAGGACTGGGTAGAATGGGGAATGGGCTGGAAG	GCCACGAAGGAGGTACCAGC	CGGTGCATTTGCGGGAAGAC
chr19Q23-0234	48.8-49.1	CGGCTCGCAGCGTGTAAACG	CACAAAGTGAGGGCCGCACG	CATCAACGCCACGATCAGCT	GGTCTAGCCAGTGACTGGCGGGATGACAGGTCATC	GCCACGAAGGAGGTACCAGC	CGGTGCATTTGCGGGAAGAC
chr19Q23-0235	48.8-49.1	CGGCTCGCAGCGTGTAAACG	CACAAAGTGAGGGCCGCACG	CATCAACGCCACGATCAGCT	CTTAGATGCGGAGCCCAGAAGAGAAGATGTCAGGG	GCCACGAAGGAGGTACCAGC	CGGTGCATTTGCGGGAAGAC
chr19Q23-0236	48.8-49.1	CGGCTCGCAGCGTGTAAACG	CACAAAGTGAGGGCCGCACG	CATCAACGCCACGATCAGCT	ATCATGGACAGTAGAGAGCTCCTGTGGAAACCACA	GCCACGAAGGAGGTACCAGC	CGGTGCATTTGCGGGAAGAC
chr19Q23-0237	48.8-49.1	CGGCTCGCAGCGTGTAAACG	CACAAAGTGAGGGCCGCACG	CATCAACGCCACGATCAGCT	GAAGCAGAGCAGCCCTGTGTCTTGGAAGAAAGAGG	GCCACGAAGGAGGTACCAGC	CGGTGCATTTGCGGGAAGAC
chr19Q23-0238	48.8-49.1	CGGCTCGCAGCGTGTAAACG	CACAAAGTGAGGGCCGCACG	CATCAACGCCACGATCAGCT	CAGTGGGGCTCTGAGTGCCTGTTCCAAGGTGAGAT	GCCACGAAGGAGGTACCAGC	CGGTGCATTTGCGGGAAGAC
chr19Q23-0239	48.8-49.1	CGGCTCGCAGCGTGTAAACG	CACAAAGTGAGGGCCGCACG	CATCAACGCCACGATCAGCT	CACATGGGCTTGGGTGTGTCCAGGGAACAGGAGAA	GCCACGAAGGAGGTACCAGC	CGGTGCATTTGCGGGAAGAC
chr19Q23-0240	48.8-49.1	CGGCTCGCAGCGTGTAAACG	CACAAAGTGAGGGCCGCACG	CATCAACGCCACGATCAGCT	AAGACAGAGATCTGGGAGCAACTGAAGCGCAGGAG	GCCACGAAGGAGGTACCAGC	CGGTGCATTTGCGGGAAGAC
chr19Q23-0241	48.8-49.1	CGGCTCGCAGCGTGTAAACG	CACAAAGTGAGGGCCGCACG	CATCAACGCCACGATCAGCT	GCCTCACCCCAAGGCGTGGGGAAATACCTCATGAAT	GCCACGAAGGAGGTACCAGC	CGGTGCATTTGCGGGAAGAC
chr19Q23-0242	48.8-49.1	CGGCTCGCAGCGTGTAAACG	CACAAAGTGAGGGCCGCACG	CATCAACGCCACGATCAGCT	TGTGAATTGGGTTTGAAATAGGGTCTTTCAGAGCCTGA	GCCACGAAGGAGGTACCAGC	CGGTGCATTTGCGGGAAGAC
chr19Q23-0243	48.8-49.1	CGGCTCGCAGCGTGTAAACG	CACAAAGTGAGGGCCGCACG	CATCAACGCCACGATCAGCT	GTGAGGCAATAGTCACCGTGGGCTGGGACTCAGTG	GCCACGAAGGAGGTACCAGC	CGGTGCATTTGCGGGAAGAC
chr19Q23-0244	48.8-49.1	CGGCTCGCAGCGTGTAAACG	CACAAAGTGAGGGCCGCACG	CATCAACGCCACGATCAGCT	CCTCTGCCCTCCATGGTTGCAGCTTACAGCCATTC	GCCACGAAGGAGGTACCAGC	CGGTGCATTTGCGGGAAGAC
chr19Q23-0245	48.8-49.1	CGGCTCGCAGCGTGTAAACG	CACAAAGTGAGGGCCGCACG	CATCAACGCCACGATCAGCT	CTGCGGCTCTGAGGATAAGGCCTTGGGTACCACTC	GCCACGAAGGAGGTACCAGC	CGGTGCATTTGCGGGAAGAC
chr19Q23-0246	48.8-49.1	CGGCTCGCAGCGTGTAAACG	CACAAAGTGAGGGCCGCACG	CATCAACGCCACGATCAGCT	CTCACCACCCTCTGGGACTTCCCCTCTCTACCCTG	GCCACGAAGGAGGTACCAGC	CGGTGCATTTGCGGGAAGAC
chr19Q23-0247	48.8-49.1	CGGCTCGCAGCGTGTAAACG	CACAAAGTGAGGGCCGCACG	CATCAACGCCACGATCAGCT	CATGAGATACGCCAGGCTGAGCTCGTGGGCTCTTT	GCCACGAAGGAGGTACCAGC	CGGTGCATTTGCGGGAAGAC
chr19Q23-0248	48.8-49.1	CGGCTCGCAGCGTGTAAACG	CACAAAGTGAGGGCCGCACG	CATCAACGCCACGATCAGCT	CTCCACCAGGCTCAATTCCTGTCTTCCAGAGCTTT	GCCACGAAGGAGGTACCAGC	CGGTGCATTTGCGGGAAGAC
chr19Q23-0249	48.8-49.1	CGGCTCGCAGCGTGTAAACG	CACAAAGTGAGGGCCGCACG	CATCAACGCCACGATCAGCT	CCTCAGATCCTACCTGAGCCCTGGTCCCAAGCAGAA	GCCACGAAGGAGGTACCAGC	CGGTGCATTTGCGGGAAGAC
chr19Q23-0250	48.8-49.1	CGGCTCGCAGCGTGTAAACG	CACAAAGTGAGGGCCGCACG	CATCAACGCCACGATCAGCT	CACCCTCTCAGGCGGCACAGCCTGGCTATTATCTG	GCCACGAAGGAGGTACCAGC	CGGTGCATTTGCGGGAAGAC
chr19Q23-0251	48.8-49.1	CGGCTCGCAGCGTGTAAACG	CACAAAGTGAGGGCCGCACG	CATCAACGCCACGATCAGCT	CGGGATTTATTACCAGCCTTCCTAAGAGCCTGTCA	GCCACGAAGGAGGTACCAGC	CGGTGCATTTGCGGGAAGAC
chr19Q23-0252	48.8-49.1	CGGCTCGCAGCGTGTAAACG	CACAAAGTGAGGGCCGCACG	CATCAACGCCACGATCAGCT	GCATGGCTGAAAACAGCTTGAAAACCAATGAGCCA	GCCACGAAGGAGGTACCAGC	CGGTGCATTTGCGGGAAGAC
chr19Q23-0253	48.8-49.1	CGGCTCGCAGCGTGTAAACG	CACAAAGTGAGGGCCGCACG	CATCAACGCCACGATCAGCT	GCAGGTGAATGATCGCGTACGACAGATGCTTCACA	GCCACGAAGGAGGTACCAGC	CGGTGCATTTGCGGGAAGAC
chr19Q23-0254	48.8-49.1	CGGCTCGCAGCGTGTAAACG	CACAAAGTGAGGGCCGCACG	CATCAACGCCACGATCAGCT	ATCACTAAAGCGCCCCTAAAGCCGGCACTCAGTGA	GCCACGAAGGAGGTACCAGC	CGGTGCATTTGCGGGAAGAC
chr19Q23-0255	48.8-49.1	CGGCTCGCAGCGTGTAAACG	CACAAAGTGAGGGCCGCACG	CATCAACGCCACGATCAGCT	GAGCATGACGCAGGAACAATGCATGAAACAGAGAC	GCCACGAAGGAGGTACCAGC	CGGTGCATTTGCGGGAAGAC
chr19Q23-0256	48.8-49.1	CGGCTCGCAGCGTGTAAACG	CACAAAGTGAGGGCCGCACG	CATCAACGCCACGATCAGCT	TCGGTTAGCACCACCATGCCCACGTTGACGAAGAT	GCCACGAAGGAGGTACCAGC	CGGTGCATTTGCGGGAAGAC
chr19Q23-0257	48.8-49.1	CGGCTCGCAGCGTGTAAACG	CACAAAGTGAGGGCCGCACG	CATCAACGCCACGATCAGCT	GGCCTTCCAGCGGCGTGTCCTTGAAACTCTTCAGTA	GCCACGAAGGAGGTACCAGC	CGGTGCATTTGCGGGAAGAC
chr19Q23-0258	48.8-49.1	CGGCTCGCAGCGTGTAAACG	CACAAAGTGAGGGCCGCACG	CATCAACGCCACGATCAGCT	GGGCTGCCAGGACCACCCGCTTAAAGTATCTCCTG	GCCACGAAGGAGGTACCAGC	CGGTGCATTTGCGGGAAGAC
chr19Q23-0259	48.8-49.1	CGGCTCGCAGCGTGTAAACG	CACAAAGTGAGGGCCGCACG	CATCAACGCCACGATCAGCT	CCCCTCCAATCCTAGGACGCTCACTCTGGCTCTAC	GCCACGAAGGAGGTACCAGC	CGGTGCATTTGCGGGAAGAC
chr19Q23-0260	48.8-49.1	CGGCTCGCAGCGTGTAAACG	CACAAAGTGAGGGCCGCACG	CATCAACGCCACGATCAGCT	AGTCGCACAACCATCTTAAAAGCGACTCAGTAATCATGG	GCCACGAAGGAGGTACCAGC	CGGTGCATTTGCGGGAAGAC
chr19Q23-0261	48.8-49.1	CGGCTCGCAGCGTGTAAACG	CACAAAGTGAGGGCCGCACG	CATCAACGCCACGATCAGCT	GGAAGAAACCAGGGATCAGCTGTGTCCAACCACAG	GCCACGAAGGAGGTACCAGC	CGGTGCATTTGCGGGAAGAC
chr19Q23-0262	48.8-49.1	CGGCTCGCAGCGTGTAAACG	CACAAAGTGAGGGCCGCACG	CATCAACGCCACGATCAGCT	GGGATCGGTTCAATCGCGCCATCGATCCCTGGTAT	GCCACGAAGGAGGTACCAGC	CGGTGCATTTGCGGGAAGAC
chr19Q23-0263	48.8-49.1	CGGCTCGCAGCGTGTAAACG	CACAAAGTGAGGGCCGCACG	CATCAACGCCACGATCAGCT	CTTCCCCTGGGAATCAAGTGTAGTACTCACTTTCCC	GCCACGAAGGAGGTACCAGC	CGGTGCATTTGCGGGAAGAC
chr19Q23-0264	48.8-49.1	CGGCTCGCAGCGTGTAAACG	CACAAAGTGAGGGCCGCACG	CATCAACGCCACGATCAGCT	TTGAGAAGAAAAGACAGCATTTGGATGAGTCACGCC	GCCACGAAGGAGGTACCAGC	CGGTGCATTTGCGGGAAGAC
chr19Q23-0265	48.8-49.1	CGGCTCGCAGCGTGTAAACG	CACAAAGTGAGGGCCGCACG	CATCAACGCCACGATCAGCT	GCCCAGACACCCAAACCAGACACTGACCTGTCAGT	GCCACGAAGGAGGTACCAGC	CGGTGCATTTGCGGGAAGAC
chr19Q23-0266	48.8-49.1	CGGCTCGCAGCGTGTAAACG	CACAAAGTGAGGGCCGCACG	CATCAACGCCACGATCAGCT	CCCCTCTTGACTCTAACCTTGCTCCCTCTTGCTGC	GCCACGAAGGAGGTACCAGC	CGGTGCATTTGCGGGAAGAC
chr19Q23-0267	48.8-49.1	CGGCTCGCAGCGTGTAAACG	CACAAAGTGAGGGCCGCACG	CATCAACGCCACGATCAGCT	CGCTGGCCCAGGGCCCAGAAGTGAATGTAGACATA	GCCACGAAGGAGGTACCAGC	CGGTGCATTTGCGGGAAGAC
chr19Q23-0268	48.8-49.1	CGGCTCGCAGCGTGTAAACG	CACAAAGTGAGGGCCGCACG	CATCAACGCCACGATCAGCT	GGGTGAACATGGGCAGGAGTGTTGAGGGCAGGATA	GCCACGAAGGAGGTACCAGC	CGGTGCATTTGCGGGAAGAC
chr19Q23-0269	48.8-49.1	CGGCTCGCAGCGTGTAAACG	CACAAAGTGAGGGCCGCACG	CATCAACGCCACGATCAGCT	CCCCGTTTCCCACTTATCCCCATTCACCATCTAGG	GCCACGAAGGAGGTACCAGC	CGGTGCATTTGCGGGAAGAC
chr19Q23-0270	48.8-49.1	CGGCTCGCAGCGTGTAAACG	CACAAAGTGAGGGCCGCACG	CATCAACGCCACGATCAGCT	TATAATTTTGTTAGCATTTTGCGTGCTTTTAGGGGCTTGGT	GCCACGAAGGAGGTACCAGC	CGGTGCATTTGCGGGAAGAC
chr19Q23-0271	48.8-49.1	CGGCTCGCAGCGTGTAAACG	CACAAAGTGAGGGCCGCACG	CATCAACGCCACGATCAGCT	CCCCACCCTAGAGGCCTCCTGGGAGTTTTGTTCTC	GCCACGAAGGAGGTACCAGC	CGGTGCATTTGCGGGAAGAC
chr19Q23-0272	48.8-49.1	CGGCTCGCAGCGTGTAAACG	CACAAAGTGAGGGCCGCACG	CATCAACGCCACGATCAGCT	CTAGGGAGCCAAGTACCTGGACCTCATCCTGAGGG	GCCACGAAGGAGGTACCAGC	CGGTGCATTTGCGGGAAGAC
chr19Q23-0273	48.8-49.1	CGGCTCGCAGCGTGTAAACG	CACAAAGTGAGGGCCGCACG	CATCAACGCCACGATCAGCT	GCTCCAGAGCCCGAAGCACCTCCTGCTCATTAGAC	GCCACGAAGGAGGTACCAGC	CGGTGCATTTGCGGGAAGAC
chr19Q23-0274	48.8-49.1	CGGCTCGCAGCGTGTAAACG	CACAAAGTGAGGGCCGCACG	CATCAACGCCACGATCAGCT	AGACGCTGGGGATCCGTTAGTGATGGCTGATCGAG	GCCACGAAGGAGGTACCAGC	CGGTGCATTTGCGGGAAGAC
chr19Q23-0275	48.8-49.1	CGGCTCGCAGCGTGTAAACG	CACAAAGTGAGGGCCGCACG	CATCAACGCCACGATCAGCT	GGTCTCCCTGTCAGGGTTGATGGGGTCATATAAGG	GCCACGAAGGAGGTACCAGC	CGGTGCATTTGCGGGAAGAC
chr19Q23-0276	48.8-49.1	CGGCTCGCAGCGTGTAAACG	CACAAAGTGAGGGCCGCACG	CATCAACGCCACGATCAGCT	AAAAGATGGGATAGGTCTCTGCATGAAGGATTCTAGGGA	GCCACGAAGGAGGTACCAGC	CGGTGCATTTGCGGGAAGAC
chr19Q23-0277	48.8-49.1	CGGCTCGCAGCGTGTAAACG	CACAAAGTGAGGGCCGCACG	CATCAACGCCACGATCAGCT	AAAACTCTTGGAATGAATGTCGCGTGAGTTTCCAGTTG	GCCACGAAGGAGGTACCAGC	CGGTGCATTTGCGGGAAGAC
chr19Q23-0278	48.8-49.1	CGGCTCGCAGCGTGTAAACG	CACAAAGTGAGGGCCGCACG	CATCAACGCCACGATCAGCT	CCTAGCCTATTTTGCTCACGGAGAGACTGAGTCTCA	GCCACGAAGGAGGTACCAGC	CGGTGCATTTGCGGGAAGAC
chr19Q23-0279	48.8-49.1	CGGCTCGCAGCGTGTAAACG	CACAAAGTGAGGGCCGCACG	CATCAACGCCACGATCAGCT	GGATGACATATAACTTGTCCCAGACTCTACAACAGCCTCC	GCCACGAAGGAGGTACCAGC	CGGTGCATTTGCGGGAAGAC
chr19Q23-0280	48.8-49.1	CGGCTCGCAGCGTGTAAACG	CACAAAGTGAGGGCCGCACG	CATCAACGCCACGATCAGCT	ATCACCCCTCTATAAAACCAGATCATAAACCTAACCCTCCA	GCCACGAAGGAGGTACCAGC	CGGTGCATTTGCGGGAAGAC
chr19Q23-0281	48.8-49.1	CGGCTCGCAGCGTGTAAACG	CACAAAGTGAGGGCCGCACG	CATCAACGCCACGATCAGCT	TGTGTCTCTTGGGAGCAGGGGTCCTATGAAGCAGC	GCCACGAAGGAGGTACCAGC	CGGTGCATTTGCGGGAAGAC
chr19Q23-0282	48.8-49.1	CGGCTCGCAGCGTGTAAACG	CACAAAGTGAGGGCCGCACG	CATCAACGCCACGATCAGCT	TTGTTCAGGCCAGGTGCGATTCTGAATTAGTGGAA	GCCACGAAGGAGGTACCAGC	CGGTGCATTTGCGGGAAGAC
chr19Q23-0283	48.8-49.1	CGGCTCGCAGCGTGTAAACG	CACAAAGTGAGGGCCGCACG	CATCAACGCCACGATCAGCT	GCCGGTTCTCCAAGTGGGAGGAATGGCCTAAGTGA	GCCACGAAGGAGGTACCAGC	CGGTGCATTTGCGGGAAGAC
chr19Q23-0284	48.8-49.1	CGGCTCGCAGCGTGTAAACG	CACAAAGTGAGGGCCGCACG	CATCAACGCCACGATCAGCT	GTCATGGGGAAGCCCAGGGCCTCAGAAACAACTGA	GCCACGAAGGAGGTACCAGC	CGGTGCATTTGCGGGAAGAC
chr19Q23-0285	48.8-49.1	CGGCTCGCAGCGTGTAAACG	CACAAAGTGAGGGCCGCACG	CATCAACGCCACGATCAGCT	GTCAAGCCAAGAAAATCCTCCTCTGAAGTAAGCCCT	GCCACGAAGGAGGTACCAGC	CGGTGCATTTGCGGGAAGAC
chr19Q23-0286	48.8-49.1	CGGCTCGCAGCGTGTAAACG	CACAAAGTGAGGGCCGCACG	CATCAACGCCACGATCAGCT	GGACTTACAGAGTGACCTTGAGAAATTCCATTCCCAGG	GCCACGAAGGAGGTACCAGC	CGGTGCATTTGCGGGAAGAC
chr19Q23-0287	48.8-49.1	CGGCTCGCAGCGTGTAAACG	CACAAAGTGAGGGCCGCACG	CATCAACGCCACGATCAGCT	GTAAATCCCCTCGGTCACTCCATACCATCCAGACT	GCCACGAAGGAGGTACCAGC	CGGTGCATTTGCGGGAAGAC
chr19Q23-0288	48.8-49.1	CGGCTCGCAGCGTGTAAACG	CACAAAGTGAGGGCCGCACG	CATCAACGCCACGATCAGCT	CGACAAACCAGATTGGTTTTAGTTCCTCCAGCCAC	GCCACGAAGGAGGTACCAGC	CGGTGCATTTGCGGGAAGAC
chr19Q23-0289	48.8-49.1	CGGCTCGCAGCGTGTAAACG	CACAAAGTGAGGGCCGCACG	CATCAACGCCACGATCAGCT	AATGAAGTTCGTGGCTACTATAACGGACAGTTCCAGG	GCCACGAAGGAGGTACCAGC	CGGTGCATTTGCGGGAAGAC
chr19Q23-0290	48.8-49.1	CGGCTCGCAGCGTGTAAACG	CACAAAGTGAGGGCCGCACG	CATCAACGCCACGATCAGCT	GCACCATGCCCATCGCCCTCATGGTCTGAACTTAA	GCCACGAAGGAGGTACCAGC	CGGTGCATTTGCGGGAAGAC
chr19Q23-0291	48.8-49.1	CGGCTCGCAGCGTGTAAACG	CACAAAGTGAGGGCCGCACG	CATCAACGCCACGATCAGCT	CCATCACTGGGGAGAGCATCTGATTCATGACCGTC	GCCACGAAGGAGGTACCAGC	CGGTGCATTTGCGGGAAGAC
chr19Q23-0292	48.8-49.1	CGGCTCGCAGCGTGTAAACG	CACAAAGTGAGGGCCGCACG	CATCAACGCCACGATCAGCT	GCACGATGCAGGCCCAGTTTCACTCCTCAGTGAAG	GCCACGAAGGAGGTACCAGC	CGGTGCATTTGCGGGAAGAC
chr19Q23-0293	48.8-49.1	CGGCTCGCAGCGTGTAAACG	CACAAAGTGAGGGCCGCACG	CATCAACGCCACGATCAGCT	CTGGCACCGGGCCTCGCACAAACATCTGCTAAAAG	GCCACGAAGGAGGTACCAGC	CGGTGCATTTGCGGGAAGAC
chr19Q23-0294	48.8-49.1	CGGCTCGCAGCGTGTAAACG	CACAAAGTGAGGGCCGCACG	CATCAACGCCACGATCAGCT	TGACTTAATTGGGTCTTTGTGGCAATTGCTGCTGC	GCCACGAAGGAGGTACCAGC	CGGTGCATTTGCGGGAAGAC
chr19Q23-0295	48.8-49.1	CGGCTCGCAGCGTGTAAACG	CACAAAGTGAGGGCCGCACG	CATCAACGCCACGATCAGCT	AAAAGATCAGAGAGAGGTCACCCGCCAAGGTCACC	GCCACGAAGGAGGTACCAGC	CGGTGCATTTGCGGGAAGAC
chr19Q23-0296	48.8-49.1	CGGCTCGCAGCGTGTAAACG	CACAAAGTGAGGGCCGCACG	CATCAACGCCACGATCAGCT	CGCACCACTAGTGAACAACCAAGCTATTGTTTGAACC	GCCACGAAGGAGGTACCAGC	CGGTGCATTTGCGGGAAGAC
chr19Q23-0297	48.8-49.1	CGGCTCGCAGCGTGTAAACG	CACAAAGTGAGGGCCGCACG	CATCAACGCCACGATCAGCT	CTATGCTGCTTCTTTCCCTGCCCAGGCCACATCTT	GCCACGAAGGAGGTACCAGC	CGGTGCATTTGCGGGAAGAC
chr19Q23-0298	48.8-49.1	CGGCTCGCAGCGTGTAAACG	CACAAAGTGAGGGCCGCACG	CATCAACGCCACGATCAGCT	CAAAGGACTTAAGTCATCAGCAAATGGTCACCCAGC	GCCACGAAGGAGGTACCAGC	CGGTGCATTTGCGGGAAGAC
chr19Q23-0299	48.8-49.1	CGGCTCGCAGCGTGTAAACG	CACAAAGTGAGGGCCGCACG	CATCAACGCCACGATCAGCT	GGGGCTGTGATGGCCACTGTTGCTGGGGTTGTTATTAT	GCCACGAAGGAGGTACCAGC	CGGTGCATTTGCGGGAAGAC
chr19Q23-0300	48.8-49.1	CGGCTCGCAGCGTGTAAACG	CGGTAATGGACGCGGTGACG	CATCAACGCCACGATCAGCT	GGCCAGGATTTGGTGGTAGTGGAACAGGGTGCAGA	GCCACGAAGGAGGTACCAGC	CGGTGCATTTGCGGGAAGAC
chr19Q23-0301	48.8-49.1	CGGCTCGCAGCGTGTAAACG	CGGTAATGGACGCGGTGACG	CATCAACGCCACGATCAGCT	AAAGCCGCCTTCTCTGCCGGACTCGAGTGGAATTC	GCCACGAAGGAGGTACCAGC	CGGTGCATTTGCGGGAAGAC
chr19Q23-0302	48.8-49.1	CGGCTCGCAGCGTGTAAACG	CGGTAATGGACGCGGTGACG	CATCAACGCCACGATCAGCT	CTGTTACCTCAGGAAGCAAAACTTCTCTGTAGGCCT	GCCACGAAGGAGGTACCAGC	CGGTGCATTTGCGGGAAGAC
chr19Q23-0303	48.8-49.1	CGGCTCGCAGCGTGTAAACG	CGGTAATGGACGCGGTGACG	CATCAACGCCACGATCAGCT	TTTCCCCTTCCCCGAGGGAAAGAATTCTTTCCCTG	GCCACGAAGGAGGTACCAGC	CGGTGCATTTGCGGGAAGAC
chr19Q23-0304	48.8-49.1	CGGCTCGCAGCGTGTAAACG	CGGTAATGGACGCGGTGACG	CATCAACGCCACGATCAGCT	GCTGCCTAACTACACAATCAGAGCTCTGGACTTTGA	GCCACGAAGGAGGTACCAGC	CGGTGCATTTGCGGGAAGAC
chr19Q23-0305	48.8-49.1	CGGCTCGCAGCGTGTAAACG	CGGTAATGGACGCGGTGACG	CATCAACGCCACGATCAGCT	GCATTCCAGCTCATCTCCCGCCCACTAGGGAAACA	GCCACGAAGGAGGTACCAGC	CGGTGCATTTGCGGGAAGAC
chr19Q23-0306	48.8-49.1	CGGCTCGCAGCGTGTAAACG	CGGTAATGGACGCGGTGACG	CATCAACGCCACGATCAGCT	GCTCTTGGGCCTGGGACAGGCGGTACCTGTATTAG	GCCACGAAGGAGGTACCAGC	CGGTGCATTTGCGGGAAGAC
chr19Q23-0307	48.8-49.1	CGGCTCGCAGCGTGTAAACG	CGGTAATGGACGCGGTGACG	CATCAACGCCACGATCAGCT	CTCCTTGGAGAAGGGAATGAAGCGCTCGCGGTACT	GCCACGAAGGAGGTACCAGC	CGGTGCATTTGCGGGAAGAC
chr19Q23-0308	48.8-49.1	CGGCTCGCAGCGTGTAAACG	CGGTAATGGACGCGGTGACG	CATCAACGCCACGATCAGCT	CAGCATGGCTAGACCCTTTCCCCGGAGCCTAAACA	GCCACGAAGGAGGTACCAGC	CGGTGCATTTGCGGGAAGAC
chr19Q23-0309	48.8-49.1	CGGCTCGCAGCGTGTAAACG	CGGTAATGGACGCGGTGACG	CATCAACGCCACGATCAGCT	GAGGAAAATGGGCAGGGGTCAAAGGCCATCTAGAG	GCCACGAAGGAGGTACCAGC	CGGTGCATTTGCGGGAAGAC
chr19Q23-0310	48.8-49.1	CGGCTCGCAGCGTGTAAACG	CGGTAATGGACGCGGTGACG	CATCAACGCCACGATCAGCT	CCTGGGTCCCAGACAGGGGTCAGAGGTCTTAGGTT	GCCACGAAGGAGGTACCAGC	CGGTGCATTTGCGGGAAGAC
chr19Q23-0311	48.8-49.1	CGGCTCGCAGCGTGTAAACG	CGGTAATGGACGCGGTGACG	CATCAACGCCACGATCAGCT	TTTTCAGGCCCAGAGACCCTGTAGTGGTACAACGT	GCCACGAAGGAGGTACCAGC	CGGTGCATTTGCGGGAAGAC
chr19Q23-0312	48.8-49.1	CGGCTCGCAGCGTGTAAACG	CGGTAATGGACGCGGTGACG	CATCAACGCCACGATCAGCT	TTCTTTGGGGTCTAGACAGCGAGGTAGATCTTAGGAG	GCCACGAAGGAGGTACCAGC	CGGTGCATTTGCGGGAAGAC
chr19Q23-0313	48.8-49.1	CGGCTCGCAGCGTGTAAACG	CGGTAATGGACGCGGTGACG	CATCAACGCCACGATCAGCT	CCGAGGTTCGGCTTCACCCAGCAGTAAAACGCATG	GCCACGAAGGAGGTACCAGC	CGGTGCATTTGCGGGAAGAC
chr19Q23-0314	48.8-49.1	CGGCTCGCAGCGTGTAAACG	CGGTAATGGACGCGGTGACG	CATCAACGCCACGATCAGCT	CGCAAAGCTTCGGTCAATGCGGGCTGTCCATTTCT	GCCACGAAGGAGGTACCAGC	CGGTGCATTTGCGGGAAGAC
chr19Q23-0315	48.8-49.1	CGGCTCGCAGCGTGTAAACG	CGGTAATGGACGCGGTGACG	CATCAACGCCACGATCAGCT	CCGACTCCCTACATCAACTACGCATGCGTTGCCTG	GCCACGAAGGAGGTACCAGC	CGGTGCATTTGCGGGAAGAC
chr19Q23-0316	48.8-49.1	CGGCTCGCAGCGTGTAAACG	CGGTAATGGACGCGGTGACG	CATCAACGCCACGATCAGCT	CCAATCAGCTGTGGAGGAGCGAAAAGGCGGGAAAA	GCCACGAAGGAGGTACCAGC	CGGTGCATTTGCGGGAAGAC
chr19Q23-0317	48.8-49.1	CGGCTCGCAGCGTGTAAACG	CGGTAATGGACGCGGTGACG	CATCAACGCCACGATCAGCT	CAAAAGAAGGCTGAGGTGGCGCTAGGGACCAGGAG	GCCACGAAGGAGGTACCAGC	CGGTGCATTTGCGGGAAGAC
chr19Q23-0318	48.8-49.1	CGGCTCGCAGCGTGTAAACG	CGGTAATGGACGCGGTGACG	CATCAACGCCACGATCAGCT	CCCCAAACCTCAGCACTGCCATTCCAGGTCCTTAA	GCCACGAAGGAGGTACCAGC	CGGTGCATTTGCGGGAAGAC
chr19Q23-0319	48.8-49.1	CGGCTCGCAGCGTGTAAACG	CGGTAATGGACGCGGTGACG	CATCAACGCCACGATCAGCT	AGGGGAGACCGCGATTCTAAGAAGGTAGCCCAGTG	GCCACGAAGGAGGTACCAGC	CGGTGCATTTGCGGGAAGAC
chr19Q23-0320	48.8-49.1	CGGCTCGCAGCGTGTAAACG	CGGTAATGGACGCGGTGACG	CATCAACGCCACGATCAGCT	CGTGGCCTCATTCTGAGGTTCCCCACAAATCCGAG	GCCACGAAGGAGGTACCAGC	CGGTGCATTTGCGGGAAGAC
chr19Q23-0321	48.8-49.1	CGGCTCGCAGCGTGTAAACG	CGGTAATGGACGCGGTGACG	CATCAACGCCACGATCAGCT	ATGGAGCTGAATTCGAAAGGGAGGCCCTTATTCTG	GCCACGAAGGAGGTACCAGC	CGGTGCATTTGCGGGAAGAC
chr19Q23-0322	48.8-49.1	CGGCTCGCAGCGTGTAAACG	CGGTAATGGACGCGGTGACG	CATCAACGCCACGATCAGCT	GGAAATGGCCCCAAGTGACAAGGACAGCCTGAAAT	GCCACGAAGGAGGTACCAGC	CGGTGCATTTGCGGGAAGAC
chr19Q23-0323	48.8-49.1	CGGCTCGCAGCGTGTAAACG	CGGTAATGGACGCGGTGACG	CATCAACGCCACGATCAGCT	CCCCAAACCTGAAAGGGATTATTCGGTTTCAGACC	GCCACGAAGGAGGTACCAGC	CGGTGCATTTGCGGGAAGAC
chr19Q23-0324	48.8-49.1	CGGCTCGCAGCGTGTAAACG	CGGTAATGGACGCGGTGACG	CATCAACGCCACGATCAGCT	CCCCTAGTCCCCAGAAAGTCCCACCTGTGTCCTCT	GCCACGAAGGAGGTACCAGC	CGGTGCATTTGCGGGAAGAC
chr19Q23-0325	48.8-49.1	CGGCTCGCAGCGTGTAAACG	CGGTAATGGACGCGGTGACG	CATCAACGCCACGATCAGCT	CTTCAGCTCCTGGGTCACAAGACGTGGTCCCCAAA	GCCACGAAGGAGGTACCAGC	CGGTGCATTTGCGGGAAGAC
chr19Q23-0326	48.8-49.1	CGGCTCGCAGCGTGTAAACG	CGGTAATGGACGCGGTGACG	CATCAACGCCACGATCAGCT	CCCCTCAGCCCACATTCCTGACTTCTGGAACCTGA	GCCACGAAGGAGGTACCAGC	CGGTGCATTTGCGGGAAGAC
chr19Q23-0327	48.8-49.1	CGGCTCGCAGCGTGTAAACG	CGGTAATGGACGCGGTGACG	CATCAACGCCACGATCAGCT	GACACCTTGCCTGGGACCCCTAGTATCCCCATCCTA	GCCACGAAGGAGGTACCAGC	CGGTGCATTTGCGGGAAGAC
chr19Q23-0328	48.8-49.1	CGGCTCGCAGCGTGTAAACG	CGGTAATGGACGCGGTGACG	CATCAACGCCACGATCAGCT	CCCAGAAAGCTCCCTCACCACACACAACCCCATTC	GCCACGAAGGAGGTACCAGC	CGGTGCATTTGCGGGAAGAC
chr19Q23-0329	48.8-49.1	CGGCTCGCAGCGTGTAAACG	CGGTAATGGACGCGGTGACG	CATCAACGCCACGATCAGCT	GGACCCCTAGCAGCCCTCTCCACACAACACCTTTC	GCCACGAAGGAGGTACCAGC	CGGTGCATTTGCGGGAAGAC
chr19Q23-0330	48.8-49.1	CGGCTCGCAGCGTGTAAACG	CGGTAATGGACGCGGTGACG	CATCAACGCCACGATCAGCT	CCCATCCTATGCCTCCCACTTCTGGGACCCCTAGT	GCCACGAAGGAGGTACCAGC	CGGTGCATTTGCGGGAAGAC
chr19Q23-0331	48.8-49.1	CGGCTCGCAGCGTGTAAACG	CGGTAATGGACGCGGTGACG	CATCAACGCCACGATCAGCT	CTGACAGCCCATTCACCCCACACCCTGACTCCTAA	GCCACGAAGGAGGTACCAGC	CGGTGCATTTGCGGGAAGAC
chr19Q23-0332	48.8-49.1	CGGCTCGCAGCGTGTAAACG	CGGTAATGGACGCGGTGACG	CATCAACGCCACGATCAGCT	AGTGGCCCCAAAGGAAAACAGCTGCCATGCACATC	GCCACGAAGGAGGTACCAGC	CGGTGCATTTGCGGGAAGAC
chr19Q23-0333	48.8-49.1	CGGCTCGCAGCGTGTAAACG	CGGTAATGGACGCGGTGACG	CATCAACGCCACGATCAGCT	CTGGCCAACAGCGAAGCCGTGCAGTTTCTGAGAAG	GCCACGAAGGAGGTACCAGC	CGGTGCATTTGCGGGAAGAC
chr19Q23-0334	48.8-49.1	CGGCTCGCAGCGTGTAAACG	CGGTAATGGACGCGGTGACG	CATCAACGCCACGATCAGCT	GTGACAGGAGCCAGGAGCTCTCAACTCCCAGACAC	GCCACGAAGGAGGTACCAGC	CGGTGCATTTGCGGGAAGAC
chr19Q23-0335	48.8-49.1	CGGCTCGCAGCGTGTAAACG	CGGTAATGGACGCGGTGACG	CATCAACGCCACGATCAGCT	GATGGGAGGACAAGGAAGGGGTCAGACGGGGAAAC	GCCACGAAGGAGGTACCAGC	CGGTGCATTTGCGGGAAGAC
chr19Q23-0336	48.8-49.1	CGGCTCGCAGCGTGTAAACG	CGGTAATGGACGCGGTGACG	CATCAACGCCACGATCAGCT	CCCTGAAGTGCCAGATGTTGGGTGGTAACCGTGTG	GCCACGAAGGAGGTACCAGC	CGGTGCATTTGCGGGAAGAC
chr19Q23-0337	48.8-49.1	CGGCTCGCAGCGTGTAAACG	CGGTAATGGACGCGGTGACG	CATCAACGCCACGATCAGCT	CCAGGCACCATGCCACCGTTCATTTCATCATCCCC	GCCACGAAGGAGGTACCAGC	CGGTGCATTTGCGGGAAGAC
chr19Q23-0338	48.8-49.1	CGGCTCGCAGCGTGTAAACG	CGGTAATGGACGCGGTGACG	CATCAACGCCACGATCAGCT	ACATGAAGGGTTAGGGCTGTGGCTCTGACCTTTAA	GCCACGAAGGAGGTACCAGC	CGGTGCATTTGCGGGAAGAC
chr19Q23-0339	48.8-49.1	CGGCTCGCAGCGTGTAAACG	CGGTAATGGACGCGGTGACG	CATCAACGCCACGATCAGCT	AGTGCTAATCCAGAGTATCTCCTCTCTGCCCCTTC	GCCACGAAGGAGGTACCAGC	CGGTGCATTTGCGGGAAGAC
chr19Q23-0340	48.8-49.1	CGGCTCGCAGCGTGTAAACG	CGGTAATGGACGCGGTGACG	CATCAACGCCACGATCAGCT	TAGAGCCTGAGCTTGGAGAAGGAACAAACAGGCCT	GCCACGAAGGAGGTACCAGC	CGGTGCATTTGCGGGAAGAC
chr19Q23-0341	48.8-49.1	CGGCTCGCAGCGTGTAAACG	CGGTAATGGACGCGGTGACG	CATCAACGCCACGATCAGCT	GAATCCTGGCTCAGGCACGTGCTGTCCATGCAAAG	GCCACGAAGGAGGTACCAGC	CGGTGCATTTGCGGGAAGAC
chr19Q23-0342	48.8-49.1	CGGCTCGCAGCGTGTAAACG	CGGTAATGGACGCGGTGACG	CATCAACGCCACGATCAGCT	CATACTGCCCAGTTTACCTGGGCCAGGCCTGATGT	GCCACGAAGGAGGTACCAGC	CGGTGCATTTGCGGGAAGAC
chr19Q23-0343	48.8-49.1	CGGCTCGCAGCGTGTAAACG	CGGTAATGGACGCGGTGACG	CATCAACGCCACGATCAGCT	CCTTACCAGCAGCAGCAACTTTCTTTCTCAAAAGTGC	GCCACGAAGGAGGTACCAGC	CGGTGCATTTGCGGGAAGAC
chr19Q23-0344	48.8-49.1	CGGCTCGCAGCGTGTAAACG	CGGTAATGGACGCGGTGACG	CATCAACGCCACGATCAGCT	CAAAACAAATCATTACCGTGTGTGAGGAGAGGGCC	GCCACGAAGGAGGTACCAGC	CGGTGCATTTGCGGGAAGAC
chr19Q23-0345	48.8-49.1	CGGCTCGCAGCGTGTAAACG	CGGTAATGGACGCGGTGACG	CATCAACGCCACGATCAGCT	TAGGATGATTGAGATTTGTGTCCGTTGTCCTCCCC	GCCACGAAGGAGGTACCAGC	CGGTGCATTTGCGGGAAGAC
chr19Q23-0346	48.8-49.1	CGGCTCGCAGCGTGTAAACG	CGGTAATGGACGCGGTGACG	CATCAACGCCACGATCAGCT	CAGGGAAAGAGGGGAATCTTGAAAACCGCATCCCA	GCCACGAAGGAGGTACCAGC	CGGTGCATTTGCGGGAAGAC
chr19Q23-0347	48.8-49.1	CGGCTCGCAGCGTGTAAACG	CGGTAATGGACGCGGTGACG	CATCAACGCCACGATCAGCT	GCCAACCATGCCAGACGTTCTGGTCACGGACTTTG	GCCACGAAGGAGGTACCAGC	CGGTGCATTTGCGGGAAGAC
chr19Q23-0348	48.8-49.1	CGGCTCGCAGCGTGTAAACG	CGGTAATGGACGCGGTGACG	CATCAACGCCACGATCAGCT	CTGCCGCCTGCCAGCTGGTGCCTTAACTGATAAAT	GCCACGAAGGAGGTACCAGC	CGGTGCATTTGCGGGAAGAC
chr19Q23-0349	48.8-49.1	CGGCTCGCAGCGTGTAAACG	CGGTAATGGACGCGGTGACG	CATCAACGCCACGATCAGCT	TAAGAGGGATAGGGTCCCTCTAGCCCAGATGAGCC	GCCACGAAGGAGGTACCAGC	CGGTGCATTTGCGGGAAGAC
chr19Q23-0350	48.8-49.1	CGGCTCGCAGCGTGTAAACG	CGGTAATGGACGCGGTGACG	CATCAACGCCACGATCAGCT	CCTGCTCCTCAAATCTCCAGTGTCCCGGGCTCATG	GCCACGAAGGAGGTACCAGC	CGGTGCATTTGCGGGAAGAC
chr19Q23-0351	48.8-49.1	CGGCTCGCAGCGTGTAAACG	CGGTAATGGACGCGGTGACG	CATCAACGCCACGATCAGCT	TAAGGCAAAGGAGAAGGGAGGATGGACGGAAGCTC	GCCACGAAGGAGGTACCAGC	CGGTGCATTTGCGGGAAGAC
chr19Q23-0352	48.8-49.1	CGGCTCGCAGCGTGTAAACG	CGGTAATGGACGCGGTGACG	CATCAACGCCACGATCAGCT	AGGAGTTTAGGGGTCCGTTCTTTGCCTCCTCCATC	GCCACGAAGGAGGTACCAGC	CGGTGCATTTGCGGGAAGAC
chr19Q23-0353	48.8-49.1	CGGCTCGCAGCGTGTAAACG	CGGTAATGGACGCGGTGACG	CATCAACGCCACGATCAGCT	TCCACTCTGAAGGGCAGGGCAAGAGTCAAGACAAG	GCCACGAAGGAGGTACCAGC	CGGTGCATTTGCGGGAAGAC
chr19Q23-0354	48.8-49.1	CGGCTCGCAGCGTGTAAACG	CGGTAATGGACGCGGTGACG	CATCAACGCCACGATCAGCT	AGAGAAGATTTTCAACAGTCTGTTTCCCTTAGCCTACCCC	GCCACGAAGGAGGTACCAGC	CGGTGCATTTGCGGGAAGAC
chr19Q23-0355	48.8-49.1	CGGCTCGCAGCGTGTAAACG	CGGTAATGGACGCGGTGACG	CATCAACGCCACGATCAGCT	CCCAACCCCTATCGCCAACACTGCCACTTCCAATC	GCCACGAAGGAGGTACCAGC	CGGTGCATTTGCGGGAAGAC
chr19Q23-0356	48.8-49.1	CGGCTCGCAGCGTGTAAACG	CGGTAATGGACGCGGTGACG	CATCAACGCCACGATCAGCT	ATTTTACACGCTAAATATTACTGAATTCCCCAGGGCTCTGG	GCCACGAAGGAGGTACCAGC	CGGTGCATTTGCGGGAAGAC
chr19Q23-0357	48.8-49.1	CGGCTCGCAGCGTGTAAACG	CGGTAATGGACGCGGTGACG	CATCAACGCCACGATCAGCT	CCCGCCTCCTCTCAGGTATGTTGGCCTCTTGTCTT	GCCACGAAGGAGGTACCAGC	CGGTGCATTTGCGGGAAGAC
chr19Q23-0358	48.8-49.1	CGGCTCGCAGCGTGTAAACG	CGGTAATGGACGCGGTGACG	CATCAACGCCACGATCAGCT	GATCCATCAGCCACGTGACCCCAGAGGGCTTCTCTAA	GCCACGAAGGAGGTACCAGC	CGGTGCATTTGCGGGAAGAC
chr19Q23-0359	48.8-49.1	CGGCTCGCAGCGTGTAAACG	CGGTAATGGACGCGGTGACG	CATCAACGCCACGATCAGCT	CCCAGCTGTCCCCTGCACAGAATCCTCCCATGCATAATAT	GCCACGAAGGAGGTACCAGC	CGGTGCATTTGCGGGAAGAC
chr19Q23-0360	48.8-49.1	CGGCTCGCAGCGTGTAAACG	CGGTAATGGACGCGGTGACG	CATCAACGCCACGATCAGCT	GAAATCCAGCCCTCAATCTGGCTTCCACCTTGACT	GCCACGAAGGAGGTACCAGC	CGGTGCATTTGCGGGAAGAC
chr19Q23-0361	48.8-49.1	CGGCTCGCAGCGTGTAAACG	CGGTAATGGACGCGGTGACG	CATCAACGCCACGATCAGCT	CCTGCCCTGCTGCATTGTGACCATCTGGGACAAAT	GCCACGAAGGAGGTACCAGC	CGGTGCATTTGCGGGAAGAC
chr19Q23-0362	48.8-49.1	CGGCTCGCAGCGTGTAAACG	CGGTAATGGACGCGGTGACG	CATCAACGCCACGATCAGCT	CACTGGGGCTTCAAATTTTCACCGAATTTCGTTGATAGG	GCCACGAAGGAGGTACCAGC	CGGTGCATTTGCGGGAAGAC
chr19Q23-0363	48.8-49.1	CGGCTCGCAGCGTGTAAACG	CGGTAATGGACGCGGTGACG	CATCAACGCCACGATCAGCT	CAGACGAGAGGGACAGGGTTACCAGATCAGTGTCG	GCCACGAAGGAGGTACCAGC	CGGTGCATTTGCGGGAAGAC
chr19Q23-0364	48.8-49.1	CGGCTCGCAGCGTGTAAACG	CGGTAATGGACGCGGTGACG	CATCAACGCCACGATCAGCT	ACAAGGCAAAATGTTAATATGTGTTAGTTTGGCCAGGTGAC	GCCACGAAGGAGGTACCAGC	CGGTGCATTTGCGGGAAGAC
chr19Q23-0365	48.8-49.1	CGGCTCGCAGCGTGTAAACG	CGGTAATGGACGCGGTGACG	CATCAACGCCACGATCAGCT	AGAAATTAATAGGAATTAGTGAGGCCAGGAGGGAAGAGACA	GCCACGAAGGAGGTACCAGC	CGGTGCATTTGCGGGAAGAC
chr19Q23-0366	48.8-49.1	CGGCTCGCAGCGTGTAAACG	CGGTAATGGACGCGGTGACG	CATCAACGCCACGATCAGCT	GGTACCTGGGTTTGGTGGCAGAAGGAGAGTGTGGG	GCCACGAAGGAGGTACCAGC	CGGTGCATTTGCGGGAAGAC
chr19Q23-0367	48.8-49.1	CGGCTCGCAGCGTGTAAACG	CGGTAATGGACGCGGTGACG	CATCAACGCCACGATCAGCT	CCATGGTGGAGATGTGCTGAGGTGGGGAAGACTGG	GCCACGAAGGAGGTACCAGC	CGGTGCATTTGCGGGAAGAC
chr19Q23-0368	48.8-49.1	CGGCTCGCAGCGTGTAAACG	CGGTAATGGACGCGGTGACG	CATCAACGCCACGATCAGCT	GTCAAAGAGGGAGAGGTCCAGACGGACCAGTGACT	GCCACGAAGGAGGTACCAGC	CGGTGCATTTGCGGGAAGAC
chr19Q23-0369	48.8-49.1	CGGCTCGCAGCGTGTAAACG	CGGTAATGGACGCGGTGACG	CATCAACGCCACGATCAGCT	GGGTATACGGAAAGACCGACAGCACCAGGGAGGAA	GCCACGAAGGAGGTACCAGC	CGGTGCATTTGCGGGAAGAC
chr19Q23-0370	48.8-49.1	CGGCTCGCAGCGTGTAAACG	CGGTAATGGACGCGGTGACG	CATCAACGCCACGATCAGCT	GGAGGAGCAGCTTCAGGGAGAGACTGAGCTCTTCT	GCCACGAAGGAGGTACCAGC	CGGTGCATTTGCGGGAAGAC
chr19Q23-0371	48.8-49.1	CGGCTCGCAGCGTGTAAACG	CGGTAATGGACGCGGTGACG	CATCAACGCCACGATCAGCT	CTGGCCCCTGGAAATCCACAGGTCTTCTCCCTGAT	GCCACGAAGGAGGTACCAGC	CGGTGCATTTGCGGGAAGAC
chr19Q23-0372	48.8-49.1	CGGCTCGCAGCGTGTAAACG	CGGTAATGGACGCGGTGACG	CATCAACGCCACGATCAGCT	CCTCCCTGCTGACCGACGGCTACCAGAACAAGATG	GCCACGAAGGAGGTACCAGC	CGGTGCATTTGCGGGAAGAC
chr19Q23-0373	48.8-49.1	CGGCTCGCAGCGTGTAAACG	CGGTAATGGACGCGGTGACG	CATCAACGCCACGATCAGCT	GAGTCTCCGCAGCTCCACTGCATTCTCAACAGCAA	GCCACGAAGGAGGTACCAGC	CGGTGCATTTGCGGGAAGAC
chr19Q23-0374	48.8-49.1	CGGCTCGCAGCGTGTAAACG	CGGTAATGGACGCGGTGACG	CATCAACGCCACGATCAGCT	CCGCTTCAAGACAGCCTTCCAGCTCCTGGACTTCA	GCCACGAAGGAGGTACCAGC	CGGTGCATTTGCGGGAAGAC
chr19Q23-0375	48.8-49.1	CGGCTCGCAGCGTGTAAACG	CGGTAATGGACGCGGTGACG	CATCAACGCCACGATCAGCT	CTCCACCCTGACTGTCCTCCCAGTAGGAGGCATCT	GCCACGAAGGAGGTACCAGC	CGGTGCATTTGCGGGAAGAC
chr19Q23-0376	48.8-49.1	CGGCTCGCAGCGTGTAAACG	CGGTAATGGACGCGGTGACG	CATCAACGCCACGATCAGCT	GCCTGGCACCTGCTGTCTCCTCCTGGGGAATTATT	GCCACGAAGGAGGTACCAGC	CGGTGCATTTGCGGGAAGAC
chr19Q23-0377	48.8-49.1	CGGCTCGCAGCGTGTAAACG	CGGTAATGGACGCGGTGACG	CATCAACGCCACGATCAGCT	TTTATCCTTCAGACCCTGGGTAAGGGTCACCTCTT	GCCACGAAGGAGGTACCAGC	CGGTGCATTTGCGGGAAGAC
chr19Q23-0378	48.8-49.1	CGGCTCGCAGCGTGTAAACG	CGGTAATGGACGCGGTGACG	CATCAACGCCACGATCAGCT	AAAGTCTTGCCTCCTAACCACTGCCAAACACTCCC	GCCACGAAGGAGGTACCAGC	CGGTGCATTTGCGGGAAGAC
chr19Q23-0379	48.8-49.1	CGGCTCGCAGCGTGTAAACG	CGGTAATGGACGCGGTGACG	CATCAACGCCACGATCAGCT	GATGGAGCCTGGCATAAGCAAGCACAAAATGTGTG	GCCACGAAGGAGGTACCAGC	CGGTGCATTTGCGGGAAGAC
chr19Q23-0380	48.8-49.1	CGGCTCGCAGCGTGTAAACG	CGGTAATGGACGCGGTGACG	CATCAACGCCACGATCAGCT	TCCTTCTTTGGGGCCTGACCTCCTTCCTCTCAGTC	GCCACGAAGGAGGTACCAGC	CGGTGCATTTGCGGGAAGAC
chr19Q23-0381	48.8-49.1	CGGCTCGCAGCGTGTAAACG	CGGTAATGGACGCGGTGACG	CATCAACGCCACGATCAGCT	CTCCTCCTCCCTACTGGGCCAGTCCCAGTGACTTA	GCCACGAAGGAGGTACCAGC	CGGTGCATTTGCGGGAAGAC
chr19Q23-0382	48.8-49.1	CGGCTCGCAGCGTGTAAACG	CGGTAATGGACGCGGTGACG	CATCAACGCCACGATCAGCT	ACTCTACTCCAGCAGCTCACTTTAGGGAAGGCTAG	GCCACGAAGGAGGTACCAGC	CGGTGCATTTGCGGGAAGAC
chr19Q23-0383	48.8-49.1	CGGCTCGCAGCGTGTAAACG	CGGTAATGGACGCGGTGACG	CATCAACGCCACGATCAGCT	GAGGGACTGGGGAATGACTTGTGGGAGATGTGTCA	GCCACGAAGGAGGTACCAGC	CGGTGCATTTGCGGGAAGAC
chr19Q23-0384	48.8-49.1	CGGCTCGCAGCGTGTAAACG	CGGTAATGGACGCGGTGACG	CATCAACGCCACGATCAGCT	TTTTCAATACCTCGTGGAAGTTCGTGCAGCAAGAC	GCCACGAAGGAGGTACCAGC	CGGTGCATTTGCGGGAAGAC
chr19Q23-0385	48.8-49.1	CGGCTCGCAGCGTGTAAACG	CGGTAATGGACGCGGTGACG	CATCAACGCCACGATCAGCT	CTGCCCCTTTTCTCTCCCTGTGACGCCACAGTTCT	GCCACGAAGGAGGTACCAGC	CGGTGCATTTGCGGGAAGAC
chr19Q23-0386	48.8-49.1	CGGCTCGCAGCGTGTAAACG	CGGTAATGGACGCGGTGACG	CATCAACGCCACGATCAGCT	CTGGGCAGTTGTCTGGTTCATGGGTTTCTGCTTCC	GCCACGAAGGAGGTACCAGC	CGGTGCATTTGCGGGAAGAC
chr19Q23-0387	48.8-49.1	CGGCTCGCAGCGTGTAAACG	CGGTAATGGACGCGGTGACG	CATCAACGCCACGATCAGCT	CAGGCAGCCATCGCCTTCACCTTCTTCTCCATCCT	GCCACGAAGGAGGTACCAGC	CGGTGCATTTGCGGGAAGAC
chr19Q23-0388	48.8-49.1	CGGCTCGCAGCGTGTAAACG	CGGTAATGGACGCGGTGACG	CATCAACGCCACGATCAGCT	CCCTCTGCAGGGTGGGGTTGAAAGGGCTAGAACAT	GCCACGAAGGAGGTACCAGC	CGGTGCATTTGCGGGAAGAC
chr19Q23-0389	48.8-49.1	CGGCTCGCAGCGTGTAAACG	CGGTAATGGACGCGGTGACG	CATCAACGCCACGATCAGCT	CTCCTGGGCAGTGAGCAGTCCAAACACCGGTATCT	GCCACGAAGGAGGTACCAGC	CGGTGCATTTGCGGGAAGAC
chr19Q23-0390	48.8-49.1	CGGCTCGCAGCGTGTAAACG	CGGTAATGGACGCGGTGACG	CATCAACGCCACGATCAGCT	TCAGCCTTCAGCACGCGCTTTTCTGCCCACAGATATT	GCCACGAAGGAGGTACCAGC	CGGTGCATTTGCGGGAAGAC
chr19Q23-0391	48.8-49.1	CGGCTCGCAGCGTGTAAACG	CGGTAATGGACGCGGTGACG	CATCAACGCCACGATCAGCT	CAGGCCTACCTGGCATTCCAGGACCTCCGAAATGA	GCCACGAAGGAGGTACCAGC	CGGTGCATTTGCGGGAAGAC
chr19Q23-0392	48.8-49.1	CGGCTCGCAGCGTGTAAACG	CGGTAATGGACGCGGTGACG	CATCAACGCCACGATCAGCT	TGCTCCAGTCCCTTACAAGCGCTTCCTGGATGAGG	GCCACGAAGGAGGTACCAGC	CGGTGCATTTGCGGGAAGAC
chr19Q23-0393	48.8-49.1	CGGCTCGCAGCGTGTAAACG	CGGTAATGGACGCGGTGACG	CATCAACGCCACGATCAGCT	CACCACTGGCCCCAACAGCCTGAGTTATGCTAGCT	GCCACGAAGGAGGTACCAGC	CGGTGCATTTGCGGGAAGAC
chr19Q23-0394	48.8-49.1	CGGCTCGCAGCGTGTAAACG	CGGTAATGGACGCGGTGACG	CATCAACGCCACGATCAGCT	CCCCGGCTTGCTATGATGCCTGACAACTAAATATCC	GCCACGAAGGAGGTACCAGC	CGGTGCATTTGCGGGAAGAC
chr19Q23-0395	48.8-49.1	CGGCTCGCAGCGTGTAAACG	CGGTAATGGACGCGGTGACG	CATCAACGCCACGATCAGCT	AAAACAGCCCTCAGTCCTTCTCATGTCTGTTCCAC	GCCACGAAGGAGGTACCAGC	CGGTGCATTTGCGGGAAGAC
chr19Q23-0396	48.8-49.1	CGGCTCGCAGCGTGTAAACG	CGGTAATGGACGCGGTGACG	CATCAACGCCACGATCAGCT	TCTGGTTGCTTGAGTGGCGAGGGTGGGTAAGAATC	GCCACGAAGGAGGTACCAGC	CGGTGCATTTGCGGGAAGAC
chr19Q23-0397	48.8-49.1	CGGCTCGCAGCGTGTAAACG	CGGTAATGGACGCGGTGACG	CATCAACGCCACGATCAGCT	CCGCTGGGGTCTCTGCACTGGGTCACATTTCCATA	GCCACGAAGGAGGTACCAGC	CGGTGCATTTGCGGGAAGAC
chr19Q23-0398	48.8-49.1	CGGCTCGCAGCGTGTAAACG	CGGTAATGGACGCGGTGACG	CATCAACGCCACGATCAGCT	CATCTCCTGGAACCATCACTGGGGCACCACCTTGA	GCCACGAAGGAGGTACCAGC	CGGTGCATTTGCGGGAAGAC
chr19Q23-0399	48.8-49.1	CGGCTCGCAGCGTGTAAACG	CGGTAATGGACGCGGTGACG	CATCAACGCCACGATCAGCT	ACCGGACGAAAGGATATGAGATGTGGGGAATCAAA	GCCACGAAGGAGGTACCAGC	CGGTGCATTTGCGGGAAGAC
chr19Q23-0400	48.8-49.1	CGGCTCGCAGCGTGTAAACG	CGGTAATGGACGCGGTGACG	CATCAACGCCACGATCAGCT	CCTGTGTGGCTGGCCCTGTACCTGGAGGTGTAGAAATA	GCCACGAAGGAGGTACCAGC	CGGTGCATTTGCGGGAAGAC
chr19Q23-0401	48.8-49.1	CGGCTCGCAGCGTGTAAACG	CGGTAATGGACGCGGTGACG	CATCAACGCCACGATCAGCT	ACTATGTGGTCCTGCTGGGTATAGAGAGAAAACAGCA	GCCACGAAGGAGGTACCAGC	CGGTGCATTTGCGGGAAGAC
chr19Q23-0402	48.8-49.1	CGGCTCGCAGCGTGTAAACG	CGGTAATGGACGCGGTGACG	CATCAACGCCACGATCAGCT	GCAGTGCAGTGAGACAGGAAGTGTTCTGACATGGA	GCCACGAAGGAGGTACCAGC	CGGTGCATTTGCGGGAAGAC
chr19Q23-0403	48.8-49.1	CGGCTCGCAGCGTGTAAACG	CGGTAATGGACGCGGTGACG	CATCAACGCCACGATCAGCT	AATGAGAGGACTCAGCACTAGACGTCCCTCTGGAT	GCCACGAAGGAGGTACCAGC	CGGTGCATTTGCGGGAAGAC
chr19Q23-0404	48.8-49.1	CGGCTCGCAGCGTGTAAACG	CGGTAATGGACGCGGTGACG	CATCAACGCCACGATCAGCT	AAGCATGGGTGTGTCACTTACTGTCTCTGGGCCCA	GCCACGAAGGAGGTACCAGC	CGGTGCATTTGCGGGAAGAC
chr19Q23-0405	48.8-49.1	CGGCTCGCAGCGTGTAAACG	CGGTAATGGACGCGGTGACG	CATCAACGCCACGATCAGCT	CGCTCCTGTGTTTTCCATATCGGGCTTCCAGGCAC	GCCACGAAGGAGGTACCAGC	CGGTGCATTTGCGGGAAGAC
chr19Q23-0406	48.8-49.1	CGGCTCGCAGCGTGTAAACG	CGGTAATGGACGCGGTGACG	CATCAACGCCACGATCAGCT	CAGAGCCAGCCTCCAGGGAAGCTGCAGACAGTTAG	GCCACGAAGGAGGTACCAGC	CGGTGCATTTGCGGGAAGAC
chr19Q23-0407	48.8-49.1	CGGCTCGCAGCGTGTAAACG	CGGTAATGGACGCGGTGACG	CATCAACGCCACGATCAGCT	AATTCTCCTGAAGGTCCTCTGCAACCCTGAGGGTT	GCCACGAAGGAGGTACCAGC	CGGTGCATTTGCGGGAAGAC
chr19Q23-0408	48.8-49.1	CGGCTCGCAGCGTGTAAACG	CGGTAATGGACGCGGTGACG	CATCAACGCCACGATCAGCT	TGGAGAACCATCAGACAAGTTCTGTGCCAAGGTAA	GCCACGAAGGAGGTACCAGC	CGGTGCATTTGCGGGAAGAC
chr19Q23-0409	48.8-49.1	CGGCTCGCAGCGTGTAAACG	CGGTAATGGACGCGGTGACG	CATCAACGCCACGATCAGCT	GAAGACTCTTCAAGATTCTCTCCAAAACCTCTTCCCAGC	GCCACGAAGGAGGTACCAGC	CGGTGCATTTGCGGGAAGAC
chr19Q23-0410	48.8-49.1	CGGCTCGCAGCGTGTAAACG	CGGTAATGGACGCGGTGACG	CATCAACGCCACGATCAGCT	GGCGAGGAACTGCACAGCTGAGAGTCTTGGGAGAC	GCCACGAAGGAGGTACCAGC	CGGTGCATTTGCGGGAAGAC
chr19Q23-0411	48.8-49.1	CGGCTCGCAGCGTGTAAACG	CGGTAATGGACGCGGTGACG	CATCAACGCCACGATCAGCT	TCGCCTACAGATAGTCAATAAGGCAAAAGCAGAAGCA	GCCACGAAGGAGGTACCAGC	CGGTGCATTTGCGGGAAGAC
chr19Q23-0412	48.8-49.1	CGGCTCGCAGCGTGTAAACG	CGGTAATGGACGCGGTGACG	CATCAACGCCACGATCAGCT	GACCCCATACACACCAGGGACAGAGTGGCAAGGAG	GCCACGAAGGAGGTACCAGC	CGGTGCATTTGCGGGAAGAC
chr19Q23-0413	48.8-49.1	CGGCTCGCAGCGTGTAAACG	CGGTAATGGACGCGGTGACG	CATCAACGCCACGATCAGCT	AAAATCAGGGGAGACCTTCCTGGGCCTCCCTTTCT	GCCACGAAGGAGGTACCAGC	CGGTGCATTTGCGGGAAGAC
chr19Q23-0414	48.8-49.1	CGGCTCGCAGCGTGTAAACG	CGGTAATGGACGCGGTGACG	CATCAACGCCACGATCAGCT	AAAACTACAAACAGCCCAAGTCCTGAGCTCCCCAA	GCCACGAAGGAGGTACCAGC	CGGTGCATTTGCGGGAAGAC
chr19Q23-0415	48.8-49.1	CGGCTCGCAGCGTGTAAACG	CGGTAATGGACGCGGTGACG	CATCAACGCCACGATCAGCT	GGCGGGATGGGGAGCACAAGAGGTGGGTTCTTAAA	GCCACGAAGGAGGTACCAGC	CGGTGCATTTGCGGGAAGAC
chr19Q23-0416	48.8-49.1	CGGCTCGCAGCGTGTAAACG	CGGTAATGGACGCGGTGACG	CATCAACGCCACGATCAGCT	AAAGTCACCCCTGGATGGGAAAGCTCTTCATCTTC	GCCACGAAGGAGGTACCAGC	CGGTGCATTTGCGGGAAGAC
chr19Q23-0417	48.8-49.1	CGGCTCGCAGCGTGTAAACG	CGGTAATGGACGCGGTGACG	CATCAACGCCACGATCAGCT	CGGGGCTATGCCGGCAAACTCAACTTCTTCCCCTTTA	GCCACGAAGGAGGTACCAGC	CGGTGCATTTGCGGGAAGAC
chr19Q23-0418	48.8-49.1	CGGCTCGCAGCGTGTAAACG	CGGTAATGGACGCGGTGACG	CATCAACGCCACGATCAGCT	GGACTGTGAGGAGAGAAAACAGGGAGGGCATTACC	GCCACGAAGGAGGTACCAGC	CGGTGCATTTGCGGGAAGAC
chr19Q23-0419	48.8-49.1	CGGCTCGCAGCGTGTAAACG	CGGTAATGGACGCGGTGACG	CATCAACGCCACGATCAGCT	GAATGAATTTCAGTGGGCTGAGTCCCTGCCCTGCC	GCCACGAAGGAGGTACCAGC	CGGTGCATTTGCGGGAAGAC
chr19Q23-0420	48.8-49.1	CGGCTCGCAGCGTGTAAACG	CGGTAATGGACGCGGTGACG	CATCAACGCCACGATCAGCT	GGGGCTAAGGACAGAAACTCCTTAGCCCTTAGGGA	GCCACGAAGGAGGTACCAGC	CGGTGCATTTGCGGGAAGAC
chr19Q23-0421	48.8-49.1	CGGCTCGCAGCGTGTAAACG	CGGTAATGGACGCGGTGACG	CATCAACGCCACGATCAGCT	GGCAGAGGCTAACGGTCTGAATTCCTAGGAGGATG	GCCACGAAGGAGGTACCAGC	CGGTGCATTTGCGGGAAGAC
chr19Q23-0422	48.8-49.1	CGGCTCGCAGCGTGTAAACG	CGGTAATGGACGCGGTGACG	CATCAACGCCACGATCAGCT	ACCCCAGAAACCCGGCGAAGAAATGCTCCCTTCTT	GCCACGAAGGAGGTACCAGC	CGGTGCATTTGCGGGAAGAC
chr19Q23-0423	48.8-49.1	CGGCTCGCAGCGTGTAAACG	CGGTAATGGACGCGGTGACG	CATCAACGCCACGATCAGCT	TGCATAATACAGGGGTAAGGAGACCCCAGTCCCCA	GCCACGAAGGAGGTACCAGC	CGGTGCATTTGCGGGAAGAC
chr19Q23-0424	48.8-49.1	CGGCTCGCAGCGTGTAAACG	CGGTAATGGACGCGGTGACG	CATCAACGCCACGATCAGCT	CCAGCCGTCCCACATTCCAGCTACCTTTGGTGATA	GCCACGAAGGAGGTACCAGC	CGGTGCATTTGCGGGAAGAC
chr19Q23-0425	48.8-49.1	CGGCTCGCAGCGTGTAAACG	CGGTAATGGACGCGGTGACG	CATCAACGCCACGATCAGCT	TAGAGGTAGAAGAAATCGCAGTAGAGGACTGTCTGGAC	GCCACGAAGGAGGTACCAGC	CGGTGCATTTGCGGGAAGAC
chr19Q23-0426	48.8-49.1	CGGCTCGCAGCGTGTAAACG	CGGTAATGGACGCGGTGACG	CATCAACGCCACGATCAGCT	GCCACAATGGCGATGAGGTCGAAGAAGCCCTCGAAAT	GCCACGAAGGAGGTACCAGC	CGGTGCATTTGCGGGAAGAC
chr19Q23-0427	48.8-49.1	CGGCTCGCAGCGTGTAAACG	CGGTAATGGACGCGGTGACG	CATCAACGCCACGATCAGCT	GGTAGCGCCAGATCCAGTTGAAGAGATAGAGCGTG	GCCACGAAGGAGGTACCAGC	CGGTGCATTTGCGGGAAGAC
chr19Q23-0428	48.8-49.1	CGGCTCGCAGCGTGTAAACG	CGGTAATGGACGCGGTGACG	CATCAACGCCACGATCAGCT	CGGTAAACGCCTAGCGCAAACAAGTAGTGGCTGGT	GCCACGAAGGAGGTACCAGC	CGGTGCATTTGCGGGAAGAC
chr19Q23-0429	48.8-49.1	CGGCTCGCAGCGTGTAAACG	CGGTAATGGACGCGGTGACG	CATCAACGCCACGATCAGCT	CGGTCTTGCTCACCATGAACAGCTGCGGCAAGATG	GCCACGAAGGAGGTACCAGC	CGGTGCATTTGCGGGAAGAC
chr19Q23-0430	48.8-49.1	CGGCTCGCAGCGTGTAAACG	CGGTAATGGACGCGGTGACG	CATCAACGCCACGATCAGCT	GGACAGGGCGGGAGAAAAGGCAGAGGACAACATTG	GCCACGAAGGAGGTACCAGC	CGGTGCATTTGCGGGAAGAC
chr19Q23-0431	48.8-49.1	CGGCTCGCAGCGTGTAAACG	CGGTAATGGACGCGGTGACG	CATCAACGCCACGATCAGCT	CAGTTACAGGTGCCGCGAAGGTGGAGAGAAGGAAG	GCCACGAAGGAGGTACCAGC	CGGTGCATTTGCGGGAAGAC
chr19Q23-0432	48.8-49.1	CGGCTCGCAGCGTGTAAACG	CGGTAATGGACGCGGTGACG	CATCAACGCCACGATCAGCT	CGCCTCTCTGAAAGGCAGGCTGGGTTGGAATCTTG	GCCACGAAGGAGGTACCAGC	CGGTGCATTTGCGGGAAGAC
chr19Q23-0433	48.8-49.1	CGGCTCGCAGCGTGTAAACG	CGGTAATGGACGCGGTGACG	CATCAACGCCACGATCAGCT	AATGAGTGAGGAAATGGGAGTTAGCATCTATAAAGGGGTCC	GCCACGAAGGAGGTACCAGC	CGGTGCATTTGCGGGAAGAC
chr19Q23-0434	48.8-49.1	CGGCTCGCAGCGTGTAAACG	CGGTAATGGACGCGGTGACG	CATCAACGCCACGATCAGCT	CATGTGCTCAGCACAGGCCACCATTTAGGGAGCAC	GCCACGAAGGAGGTACCAGC	CGGTGCATTTGCGGGAAGAC
chr19Q23-0435	48.8-49.1	CGGCTCGCAGCGTGTAAACG	CGGTAATGGACGCGGTGACG	CATCAACGCCACGATCAGCT	TGACAACCATCATTCATGAGCAGGACAGGACATCA	GCCACGAAGGAGGTACCAGC	CGGTGCATTTGCGGGAAGAC
chr19Q23-0436	48.8-49.1	CGGCTCGCAGCGTGTAAACG	CGGTAATGGACGCGGTGACG	CATCAACGCCACGATCAGCT	GCTCCCTGAAAGTGCCACCTGGGGTGATCTGTGAT	GCCACGAAGGAGGTACCAGC	CGGTGCATTTGCGGGAAGAC
chr19Q23-0437	48.8-49.1	CGGCTCGCAGCGTGTAAACG	CGGTAATGGACGCGGTGACG	CATCAACGCCACGATCAGCT	CTGCAGACACACTGAAACCTCAGAGAGCAAAGCCA	GCCACGAAGGAGGTACCAGC	CGGTGCATTTGCGGGAAGAC
chr19Q23-0438	48.8-49.1	CGGCTCGCAGCGTGTAAACG	CGGTAATGGACGCGGTGACG	CATCAACGCCACGATCAGCT	GCTGCTGGGAAACGAACCCATTAAATTGATGCCCA	GCCACGAAGGAGGTACCAGC	CGGTGCATTTGCGGGAAGAC
chr19Q23-0439	48.8-49.1	CGGCTCGCAGCGTGTAAACG	CGGTAATGGACGCGGTGACG	CATCAACGCCACGATCAGCT	TTCAACTCTCACCCCTGGGGTTGCCCTTAGGGAAC	GCCACGAAGGAGGTACCAGC	CGGTGCATTTGCGGGAAGAC
chr19Q23-0440	48.8-49.1	CGGCTCGCAGCGTGTAAACG	CGGTAATGGACGCGGTGACG	CATCAACGCCACGATCAGCT	AGAGTCACCGTTTAAAGAGAGACAGAAGGTCTGTTGC	GCCACGAAGGAGGTACCAGC	CGGTGCATTTGCGGGAAGAC
chr19Q23-0441	48.8-49.1	CGGCTCGCAGCGTGTAAACG	GAACAGCGTGTGGCATTGCC	CATCAACGCCACGATCAGCT	CTAAGTCAAGGGCTTGGATAAGTGATCCAAGCAAGGT	GCCACGAAGGAGGTACCAGC	CGGTGCATTTGCGGGAAGAC
chr19Q23-0442	48.8-49.1	CGGCTCGCAGCGTGTAAACG	GAACAGCGTGTGGCATTGCC	CATCAACGCCACGATCAGCT	GGTAACAATATGTTTGCAAAGTCCAGGGCCTGGAG	GCCACGAAGGAGGTACCAGC	CGGTGCATTTGCGGGAAGAC
chr19Q23-0443	48.8-49.1	CGGCTCGCAGCGTGTAAACG	GAACAGCGTGTGGCATTGCC	CATCAACGCCACGATCAGCT	GATTCCCACCACAGCATGATGCAGCCTCCCTCTGA	GCCACGAAGGAGGTACCAGC	CGGTGCATTTGCGGGAAGAC
chr19Q23-0444	48.8-49.1	CGGCTCGCAGCGTGTAAACG	GAACAGCGTGTGGCATTGCC	CATCAACGCCACGATCAGCT	TATCTCTGACCCATGGGCCAAAGTCACCCTCTGTT	GCCACGAAGGAGGTACCAGC	CGGTGCATTTGCGGGAAGAC
chr19Q23-0445	48.8-49.1	CGGCTCGCAGCGTGTAAACG	GAACAGCGTGTGGCATTGCC	CATCAACGCCACGATCAGCT	TGAATTTATGATTCCTGCCAGGCCCCAGGAGGCAA	GCCACGAAGGAGGTACCAGC	CGGTGCATTTGCGGGAAGAC
chr19Q23-0446	48.8-49.1	CGGCTCGCAGCGTGTAAACG	GAACAGCGTGTGGCATTGCC	CATCAACGCCACGATCAGCT	GAGATCGCAAACTTAGCACTGGCTCTCGCAAAATT	GCCACGAAGGAGGTACCAGC	CGGTGCATTTGCGGGAAGAC
chr19Q23-0447	48.8-49.1	CGGCTCGCAGCGTGTAAACG	GAACAGCGTGTGGCATTGCC	CATCAACGCCACGATCAGCT	CCTCCCAGGAGTTTGTACAGGTCCCAGCAAAACAC	GCCACGAAGGAGGTACCAGC	CGGTGCATTTGCGGGAAGAC
chr19Q23-0448	48.8-49.1	CGGCTCGCAGCGTGTAAACG	GAACAGCGTGTGGCATTGCC	CATCAACGCCACGATCAGCT	TCTTGCTGCTGTTGTGTTAATTTCCTCTGACCCCA	GCCACGAAGGAGGTACCAGC	CGGTGCATTTGCGGGAAGAC
chr19Q23-0449	48.8-49.1	CGGCTCGCAGCGTGTAAACG	GAACAGCGTGTGGCATTGCC	CATCAACGCCACGATCAGCT	GAGCCCATGCACTGAACTTATGCATCCTAAAATAAGGC	GCCACGAAGGAGGTACCAGC	CGGTGCATTTGCGGGAAGAC
chr19Q23-0450	48.8-49.1	CGGCTCGCAGCGTGTAAACG	GAACAGCGTGTGGCATTGCC	CATCAACGCCACGATCAGCT	CACACCCTGCAGAAGGAAGCCTGTGAGAGGGTCTC	GCCACGAAGGAGGTACCAGC	CGGTGCATTTGCGGGAAGAC
chr19Q23-0451	48.8-49.1	CGGCTCGCAGCGTGTAAACG	GAACAGCGTGTGGCATTGCC	CATCAACGCCACGATCAGCT	CCCCAAATAAGGAGTCACAGCAAGGCGCCTACCTC	GCCACGAAGGAGGTACCAGC	CGGTGCATTTGCGGGAAGAC
chr19Q23-0452	48.8-49.1	CGGCTCGCAGCGTGTAAACG	GAACAGCGTGTGGCATTGCC	CATCAACGCCACGATCAGCT	CAGAGGGGTGAAGTCATGATTGACCAGGAACGCCA	GCCACGAAGGAGGTACCAGC	CGGTGCATTTGCGGGAAGAC
chr19Q23-0453	48.8-49.1	CGGCTCGCAGCGTGTAAACG	GAACAGCGTGTGGCATTGCC	CATCAACGCCACGATCAGCT	GAATGGCTGTGGGAACGACCAGGAACTCCACTCTG	GCCACGAAGGAGGTACCAGC	CGGTGCATTTGCGGGAAGAC
chr19Q23-0454	48.8-49.1	CGGCTCGCAGCGTGTAAACG	GAACAGCGTGTGGCATTGCC	CATCAACGCCACGATCAGCT	AACGTGTCATGGTTCCCATCGTAAGTAGCTTTGAACT	GCCACGAAGGAGGTACCAGC	CGGTGCATTTGCGGGAAGAC
chr19Q23-0455	48.8-49.1	CGGCTCGCAGCGTGTAAACG	GAACAGCGTGTGGCATTGCC	CATCAACGCCACGATCAGCT	TGCTATAAATCAACCAGACCGTGGTGAAGGAGCAG	GCCACGAAGGAGGTACCAGC	CGGTGCATTTGCGGGAAGAC
chr19Q23-0456	48.8-49.1	CGGCTCGCAGCGTGTAAACG	GAACAGCGTGTGGCATTGCC	CATCAACGCCACGATCAGCT	GGGATGATGAGAAGGGGCCTCAACTCACAGGCCTG	GCCACGAAGGAGGTACCAGC	CGGTGCATTTGCGGGAAGAC
chr19Q23-0457	48.8-49.1	CGGCTCGCAGCGTGTAAACG	GAACAGCGTGTGGCATTGCC	CATCAACGCCACGATCAGCT	CACGTGTTGTAGAGTGAGATGTAGTTGGTGAAGAGGTC	GCCACGAAGGAGGTACCAGC	CGGTGCATTTGCGGGAAGAC
chr19Q23-0458	48.8-49.1	CGGCTCGCAGCGTGTAAACG	GAACAGCGTGTGGCATTGCC	CATCAACGCCACGATCAGCT	CAGATATCGGGCAGTGAACACCACAGCAAACAGGA	GCCACGAAGGAGGTACCAGC	CGGTGCATTTGCGGGAAGAC
chr19Q23-0459	48.8-49.1	CGGCTCGCAGCGTGTAAACG	GAACAGCGTGTGGCATTGCC	CATCAACGCCACGATCAGCT	GTCTGGACCTGAGGTGAGGCCTAGGGAGGACCTTC	GCCACGAAGGAGGTACCAGC	CGGTGCATTTGCGGGAAGAC
chr19Q23-0460	48.8-49.1	CGGCTCGCAGCGTGTAAACG	GAACAGCGTGTGGCATTGCC	CATCAACGCCACGATCAGCT	GGGGCCTAAAGCCATTCACATGAAACTGTATGCAC	GCCACGAAGGAGGTACCAGC	CGGTGCATTTGCGGGAAGAC
chr19Q23-0461	48.8-49.1	CGGCTCGCAGCGTGTAAACG	GAACAGCGTGTGGCATTGCC	CATCAACGCCACGATCAGCT	GGAAGGGAGCTGATCCCCTGGAGACCCAGAACCTA	GCCACGAAGGAGGTACCAGC	CGGTGCATTTGCGGGAAGAC
chr19Q23-0462	48.8-49.1	CGGCTCGCAGCGTGTAAACG	GAACAGCGTGTGGCATTGCC	CATCAACGCCACGATCAGCT	GCGCACGAGCGGGACTTCCAGATTTTGAGCAGTAG	GCCACGAAGGAGGTACCAGC	CGGTGCATTTGCGGGAAGAC
chr19Q23-0463	48.8-49.1	CGGCTCGCAGCGTGTAAACG	GAACAGCGTGTGGCATTGCC	CATCAACGCCACGATCAGCT	GAGGAGGTGGGAGAGGTCTCCCAGGAATCGGAAGA	GCCACGAAGGAGGTACCAGC	CGGTGCATTTGCGGGAAGAC
chr19Q23-0464	48.8-49.1	CGGCTCGCAGCGTGTAAACG	GAACAGCGTGTGGCATTGCC	CATCAACGCCACGATCAGCT	CCATAGGAACTTGGGAGGGTCGCAGGGTTCGGAAA	GCCACGAAGGAGGTACCAGC	CGGTGCATTTGCGGGAAGAC
chr19Q23-0465	48.8-49.1	CGGCTCGCAGCGTGTAAACG	GAACAGCGTGTGGCATTGCC	CATCAACGCCACGATCAGCT	GGTTCGCCCAGGCAGTCTGTGTCTCTGGAAGAGAC	GCCACGAAGGAGGTACCAGC	CGGTGCATTTGCGGGAAGAC
chr19Q23-0466	48.8-49.1	CGGCTCGCAGCGTGTAAACG	GAACAGCGTGTGGCATTGCC	CATCAACGCCACGATCAGCT	CCAGTACACCAGCCTCAGCCCTTGCAGGGATGTAG	GCCACGAAGGAGGTACCAGC	CGGTGCATTTGCGGGAAGAC
chr19Q23-0467	48.8-49.1	CGGCTCGCAGCGTGTAAACG	GAACAGCGTGTGGCATTGCC	CATCAACGCCACGATCAGCT	CTAGGACGCTGTTCCTTGGAACTTAGGGTCCCACC	GCCACGAAGGAGGTACCAGC	CGGTGCATTTGCGGGAAGAC
chr19Q23-0468	48.8-49.1	CGGCTCGCAGCGTGTAAACG	GAACAGCGTGTGGCATTGCC	CATCAACGCCACGATCAGCT	TAGATCTACAGTTTCTCCCTTTACGACCCACAGATTTAGGC	GCCACGAAGGAGGTACCAGC	CGGTGCATTTGCGGGAAGAC
chr19Q23-0469	48.8-49.1	CGGCTCGCAGCGTGTAAACG	GAACAGCGTGTGGCATTGCC	CATCAACGCCACGATCAGCT	TTTTCAGGAATGTGCACCTCACCCTGTTCTCCCAG	GCCACGAAGGAGGTACCAGC	CGGTGCATTTGCGGGAAGAC
chr19Q23-0470	48.8-49.1	CGGCTCGCAGCGTGTAAACG	GAACAGCGTGTGGCATTGCC	CATCAACGCCACGATCAGCT	ACCTTGAGGATGAAGGAAACAGGAGCCTCACCCAG	GCCACGAAGGAGGTACCAGC	CGGTGCATTTGCGGGAAGAC
chr19Q23-0471	48.8-49.1	CGGCTCGCAGCGTGTAAACG	GAACAGCGTGTGGCATTGCC	CATCAACGCCACGATCAGCT	GAGGCTCAAGGCCAAAACTCTGACCCAAACTACCT	GCCACGAAGGAGGTACCAGC	CGGTGCATTTGCGGGAAGAC
chr19Q23-0472	48.8-49.1	CGGCTCGCAGCGTGTAAACG	GAACAGCGTGTGGCATTGCC	CATCAACGCCACGATCAGCT	GGGGAACAGCCTGTGGTCTGGACTCCTGCATCTAT	GCCACGAAGGAGGTACCAGC	CGGTGCATTTGCGGGAAGAC
chr19Q23-0473	48.8-49.1	CGGCTCGCAGCGTGTAAACG	GAACAGCGTGTGGCATTGCC	CATCAACGCCACGATCAGCT	GACAGACGTGGCTTCCCTTCCGGATGATGGGGTAC	GCCACGAAGGAGGTACCAGC	CGGTGCATTTGCGGGAAGAC
chr19Q23-0474	48.8-49.1	CGGCTCGCAGCGTGTAAACG	GAACAGCGTGTGGCATTGCC	CATCAACGCCACGATCAGCT	CCACAGATGATGGAGGCCAGGGTCCCTCAATAAAA	GCCACGAAGGAGGTACCAGC	CGGTGCATTTGCGGGAAGAC
chr19Q23-0475	48.8-49.1	CGGCTCGCAGCGTGTAAACG	GAACAGCGTGTGGCATTGCC	CATCAACGCCACGATCAGCT	GAAGGGGTGCAGGCGTGTTGATTTCTTCAGAGGGC	GCCACGAAGGAGGTACCAGC	CGGTGCATTTGCGGGAAGAC
chr19Q23-0476	48.8-49.1	CGGCTCGCAGCGTGTAAACG	GAACAGCGTGTGGCATTGCC	CATCAACGCCACGATCAGCT	CCAAGGGTGACATCCACGAGTCTTGGGTCCCTGAG	GCCACGAAGGAGGTACCAGC	CGGTGCATTTGCGGGAAGAC
chr19Q23-0477	48.8-49.1	CGGCTCGCAGCGTGTAAACG	GAACAGCGTGTGGCATTGCC	CATCAACGCCACGATCAGCT	GGGGAGAGTCGGGATGACTGAGTCCTTAAAAGAGA	GCCACGAAGGAGGTACCAGC	CGGTGCATTTGCGGGAAGAC
chr19Q23-0478	48.8-49.1	CGGCTCGCAGCGTGTAAACG	GAACAGCGTGTGGCATTGCC	CATCAACGCCACGATCAGCT	CCTGGTTTTCAGGCCTGGCCTTCTGGGGCAATAAA	GCCACGAAGGAGGTACCAGC	CGGTGCATTTGCGGGAAGAC
chr19Q23-0479	48.8-49.1	CGGCTCGCAGCGTGTAAACG	GAACAGCGTGTGGCATTGCC	CATCAACGCCACGATCAGCT	AGCCACAGCTTGGGTCTTAGTGTGGCGAACACTGA	GCCACGAAGGAGGTACCAGC	CGGTGCATTTGCGGGAAGAC
chr19Q23-0480	48.8-49.1	CGGCTCGCAGCGTGTAAACG	GAACAGCGTGTGGCATTGCC	CATCAACGCCACGATCAGCT	AGTCAGGGAAAGGCCTCCTGTTTCCAGAGCCTCAA	GCCACGAAGGAGGTACCAGC	CGGTGCATTTGCGGGAAGAC
chr19Q23-0481	48.8-49.1	CGGCTCGCAGCGTGTAAACG	GAACAGCGTGTGGCATTGCC	CATCAACGCCACGATCAGCT	CCAGCCCTGGAGTCTAGCTCTGAAGCTGGTGTCTC	GCCACGAAGGAGGTACCAGC	CGGTGCATTTGCGGGAAGAC
chr19Q23-0482	48.8-49.1	CGGCTCGCAGCGTGTAAACG	GAACAGCGTGTGGCATTGCC	CATCAACGCCACGATCAGCT	CTGCCTGTCCCCAGCCTGACTTCTTCCTCCCTTTT	GCCACGAAGGAGGTACCAGC	CGGTGCATTTGCGGGAAGAC
chr19Q23-0483	48.8-49.1	CGGCTCGCAGCGTGTAAACG	GAACAGCGTGTGGCATTGCC	CATCAACGCCACGATCAGCT	TATTTTCAGCCCCTCACTCCCTTGTCCCAGGAGGA	GCCACGAAGGAGGTACCAGC	CGGTGCATTTGCGGGAAGAC
chr19Q23-0484	48.8-49.1	CGGCTCGCAGCGTGTAAACG	GAACAGCGTGTGGCATTGCC	CATCAACGCCACGATCAGCT	CTCCCGGCAGTGGCAGACGGGGACTGAATGTTAAT	GCCACGAAGGAGGTACCAGC	CGGTGCATTTGCGGGAAGAC
chr19Q23-0485	48.8-49.1	CGGCTCGCAGCGTGTAAACG	GAACAGCGTGTGGCATTGCC	CATCAACGCCACGATCAGCT	CCCCAAACCCAGATGGATGGTGTGTACCTGGGTTC	GCCACGAAGGAGGTACCAGC	CGGTGCATTTGCGGGAAGAC
chr19Q23-0486	48.8-49.1	CGGCTCGCAGCGTGTAAACG	GAACAGCGTGTGGCATTGCC	CATCAACGCCACGATCAGCT	GCCTGTGTCCTCCTGTCTGTCCAAACAGCCCCTAT	GCCACGAAGGAGGTACCAGC	CGGTGCATTTGCGGGAAGAC
chr19Q23-0487	48.8-49.1	CGGCTCGCAGCGTGTAAACG	GAACAGCGTGTGGCATTGCC	CATCAACGCCACGATCAGCT	CTCCTCACACGCACACACCAGCCACTAGCTTCAGA	GCCACGAAGGAGGTACCAGC	CGGTGCATTTGCGGGAAGAC
chr19Q23-0488	48.8-49.1	CGGCTCGCAGCGTGTAAACG	GAACAGCGTGTGGCATTGCC	CATCAACGCCACGATCAGCT	CAATGTCCGGGGCCCAACTTCCAGAGCAACATGTG	GCCACGAAGGAGGTACCAGC	CGGTGCATTTGCGGGAAGAC
chr19Q23-0489	48.8-49.1	CGGCTCGCAGCGTGTAAACG	GAACAGCGTGTGGCATTGCC	CATCAACGCCACGATCAGCT	CGACATCGGCTCTCTGAGCCCTCCTCGGAATCTTG	GCCACGAAGGAGGTACCAGC	CGGTGCATTTGCGGGAAGAC
chr19Q23-0490	48.8-49.1	CGGCTCGCAGCGTGTAAACG	GAACAGCGTGTGGCATTGCC	CATCAACGCCACGATCAGCT	CCCCAACAGAACAGGGTCATGAAAAGGTAAGGCGG	GCCACGAAGGAGGTACCAGC	CGGTGCATTTGCGGGAAGAC
chr19Q23-0491	48.8-49.1	CGGCTCGCAGCGTGTAAACG	GAACAGCGTGTGGCATTGCC	CATCAACGCCACGATCAGCT	CCCCAAATCTAGGACAGAGGAAGTTGGCAAGAAGC	GCCACGAAGGAGGTACCAGC	CGGTGCATTTGCGGGAAGAC
chr19Q23-0492	48.8-49.1	CGGCTCGCAGCGTGTAAACG	GAACAGCGTGTGGCATTGCC	CATCAACGCCACGATCAGCT	TTTTCCTGAGTCCCTACACCTCAGACCTTTCACGC	GCCACGAAGGAGGTACCAGC	CGGTGCATTTGCGGGAAGAC
chr19Q23-0493	48.8-49.1	CGGCTCGCAGCGTGTAAACG	GAACAGCGTGTGGCATTGCC	CATCAACGCCACGATCAGCT	CCCTTCCAGCCTCTTCCAAGCATCAGGATTCGGGT	GCCACGAAGGAGGTACCAGC	CGGTGCATTTGCGGGAAGAC
chr19Q23-0494	48.8-49.1	CGGCTCGCAGCGTGTAAACG	GAACAGCGTGTGGCATTGCC	CATCAACGCCACGATCAGCT	GGGAGCTGTTGATCGAAGTGGCCGCTCCTCTCTTC	GCCACGAAGGAGGTACCAGC	CGGTGCATTTGCGGGAAGAC
chr19Q23-0495	48.8-49.1	CGGCTCGCAGCGTGTAAACG	GAACAGCGTGTGGCATTGCC	CATCAACGCCACGATCAGCT	GGGGCAATGAAGACAGGGACACCCTAGGAATTTCT	GCCACGAAGGAGGTACCAGC	CGGTGCATTTGCGGGAAGAC
chr19Q23-0496	48.8-49.1	CGGCTCGCAGCGTGTAAACG	GAACAGCGTGTGGCATTGCC	CATCAACGCCACGATCAGCT	CCCGCTTGGGGACAGGCTGTGCTATGTACAGGATC	GCCACGAAGGAGGTACCAGC	CGGTGCATTTGCGGGAAGAC
chr19Q23-0497	48.8-49.1	CGGCTCGCAGCGTGTAAACG	GAACAGCGTGTGGCATTGCC	CATCAACGCCACGATCAGCT	GAGTGTTGGGGACTTTAGCCCTATGCAGATGGAAG	GCCACGAAGGAGGTACCAGC	CGGTGCATTTGCGGGAAGAC
chr19Q23-0498	48.8-49.1	CGGCTCGCAGCGTGTAAACG	GAACAGCGTGTGGCATTGCC	CATCAACGCCACGATCAGCT	TGGAAACGGAGGCTCATGAGGAGGTAGAGATGGAG	GCCACGAAGGAGGTACCAGC	CGGTGCATTTGCGGGAAGAC
chr19Q23-0499	48.8-49.1	CGGCTCGCAGCGTGTAAACG	GAACAGCGTGTGGCATTGCC	CATCAACGCCACGATCAGCT	GGGTTGTCCAGAGGCTGGACTCTGTGATCCCTGAG	GCCACGAAGGAGGTACCAGC	CGGTGCATTTGCGGGAAGAC
chr19Q23-0500	48.8-49.1	CGGCTCGCAGCGTGTAAACG	GAACAGCGTGTGGCATTGCC	CATCAACGCCACGATCAGCT	GGGGAGGCTGCTCTCCCTAATCCCTGTGGTTAGGA	GCCACGAAGGAGGTACCAGC	CGGTGCATTTGCGGGAAGAC
chr19Q23-0501	48.8-49.1	CGGCTCGCAGCGTGTAAACG	GAACAGCGTGTGGCATTGCC	CATCAACGCCACGATCAGCT	CAGCCACTGGGAATGGAGGGGAGCGTGAGTGTTAA	GCCACGAAGGAGGTACCAGC	CGGTGCATTTGCGGGAAGAC
chr19Q23-0502	48.8-49.1	CGGCTCGCAGCGTGTAAACG	GAACAGCGTGTGGCATTGCC	CATCAACGCCACGATCAGCT	GGGGTTATTCTGAGCGCTGATTGAGCCAGCTGCTT	GCCACGAAGGAGGTACCAGC	CGGTGCATTTGCGGGAAGAC
chr19Q23-0503	48.8-49.1	CGGCTCGCAGCGTGTAAACG	GAACAGCGTGTGGCATTGCC	CATCAACGCCACGATCAGCT	GGGGAAGGGCAATGGAAAGGAGGAGCGAAGAGAAG	GCCACGAAGGAGGTACCAGC	CGGTGCATTTGCGGGAAGAC
chr19Q23-0504	48.8-49.1	CGGCTCGCAGCGTGTAAACG	GAACAGCGTGTGGCATTGCC	CATCAACGCCACGATCAGCT	CTACCATGGCAACCAGACAGGAGCATGACAGCCAG	GCCACGAAGGAGGTACCAGC	CGGTGCATTTGCGGGAAGAC
chr19Q23-0505	48.8-49.1	CGGCTCGCAGCGTGTAAACG	GAACAGCGTGTGGCATTGCC	CATCAACGCCACGATCAGCT	GGGGCACAGGAAGAGAGGCTGTATTTCCTCTAATT	GCCACGAAGGAGGTACCAGC	CGGTGCATTTGCGGGAAGAC
chr19Q23-0506	48.8-49.1	CGGCTCGCAGCGTGTAAACG	GAACAGCGTGTGGCATTGCC	CATCAACGCCACGATCAGCT	CACATCCCAGATGGGGCCATGACTCCCTTGCTTTG	GCCACGAAGGAGGTACCAGC	CGGTGCATTTGCGGGAAGAC
chr19Q23-0507	48.8-49.1	CGGCTCGCAGCGTGTAAACG	GAACAGCGTGTGGCATTGCC	CATCAACGCCACGATCAGCT	AGAATGAGGGGATGGGGACAGGACTAAGGGGACAA	GCCACGAAGGAGGTACCAGC	CGGTGCATTTGCGGGAAGAC
chr19Q23-0508	48.8-49.1	CGGCTCGCAGCGTGTAAACG	GAACAGCGTGTGGCATTGCC	CATCAACGCCACGATCAGCT	AATGGGTTAGGGGTTGTGGTCAGGGTGAGGAGTAA	GCCACGAAGGAGGTACCAGC	CGGTGCATTTGCGGGAAGAC
chr19Q23-0509	48.8-49.1	CGGCTCGCAGCGTGTAAACG	GAACAGCGTGTGGCATTGCC	CATCAACGCCACGATCAGCT	GGGGTCCCGATCTTGGCCTTGCTTCGCTATTTCTG	GCCACGAAGGAGGTACCAGC	CGGTGCATTTGCGGGAAGAC
chr19Q23-0510	48.8-49.1	CGGCTCGCAGCGTGTAAACG	GAACAGCGTGTGGCATTGCC	CATCAACGCCACGATCAGCT	GCTCCGCTCTGCCTGCCTCCCTCAATCTCAATTGTT	GCCACGAAGGAGGTACCAGC	CGGTGCATTTGCGGGAAGAC
chr19Q23-0511	48.8-49.1	CGGCTCGCAGCGTGTAAACG	GAACAGCGTGTGGCATTGCC	CATCAACGCCACGATCAGCT	CCATCCTTTATGTGCGCGTGTCTCTTGGTGGCCTT	GCCACGAAGGAGGTACCAGC	CGGTGCATTTGCGGGAAGAC
chr19Q23-0512	48.8-49.1	CGGCTCGCAGCGTGTAAACG	GAACAGCGTGTGGCATTGCC	CATCAACGCCACGATCAGCT	GTCCTCCGTTCCTGTCTCTCCCTCTGTTCCATCAC	GCCACGAAGGAGGTACCAGC	CGGTGCATTTGCGGGAAGAC
chr19Q23-0513	48.8-49.1	CGGCTCGCAGCGTGTAAACG	GAACAGCGTGTGGCATTGCC	CATCAACGCCACGATCAGCT	GTCCCTCGCTGCATCTCCTCCTCTGTGCGTCTCTTTA	GCCACGAAGGAGGTACCAGC	CGGTGCATTTGCGGGAAGAC
chr19Q23-0514	48.8-49.1	CGGCTCGCAGCGTGTAAACG	GAACAGCGTGTGGCATTGCC	CATCAACGCCACGATCAGCT	GGCCCAGATGGTAGGCAGGGCTTAGGGCTAGATTA	GCCACGAAGGAGGTACCAGC	CGGTGCATTTGCGGGAAGAC
chr19Q23-0515	48.8-49.1	CGGCTCGCAGCGTGTAAACG	GAACAGCGTGTGGCATTGCC	CATCAACGCCACGATCAGCT	GGGGCTGGTCTATAGGGTAAGCTGGGCCTTTAGGG	GCCACGAAGGAGGTACCAGC	CGGTGCATTTGCGGGAAGAC
chr19Q23-0516	48.8-49.1	CGGCTCGCAGCGTGTAAACG	GAACAGCGTGTGGCATTGCC	CATCAACGCCACGATCAGCT	TCAGAAAGAGGCCAGTCCTCGATGATCAGAGTATAGG	GCCACGAAGGAGGTACCAGC	CGGTGCATTTGCGGGAAGAC
chr19Q23-0517	48.8-49.1	CGGCTCGCAGCGTGTAAACG	GAACAGCGTGTGGCATTGCC	CATCAACGCCACGATCAGCT	GAGGACGTGGGCCCATTCATTGCAGGTAAGGGTCT	GCCACGAAGGAGGTACCAGC	CGGTGCATTTGCGGGAAGAC
chr19Q23-0518	48.8-49.1	CGGCTCGCAGCGTGTAAACG	GAACAGCGTGTGGCATTGCC	CATCAACGCCACGATCAGCT	GTAGTAAAGGCGAGTCGAGGGAAGGGTTAGGGGCT	GCCACGAAGGAGGTACCAGC	CGGTGCATTTGCGGGAAGAC
chr19Q23-0519	48.8-49.1	CGGCTCGCAGCGTGTAAACG	GAACAGCGTGTGGCATTGCC	CATCAACGCCACGATCAGCT	GGGAACGAAAAGGGACTAGCCCCAAATGGCAAAAT	GCCACGAAGGAGGTACCAGC	CGGTGCATTTGCGGGAAGAC
chr19Q23-0520	48.8-49.1	CGGCTCGCAGCGTGTAAACG	GAACAGCGTGTGGCATTGCC	CATCAACGCCACGATCAGCT	GGAGGGGTGGGACCTAGGATCAGCACAGGAAGAAG	GCCACGAAGGAGGTACCAGC	CGGTGCATTTGCGGGAAGAC
chr19Q23-0521	48.8-49.1	CGGCTCGCAGCGTGTAAACG	GAACAGCGTGTGGCATTGCC	CATCAACGCCACGATCAGCT	TGGAGTTCAGAAAGAAAGGGGCGAAGTCTAGTGGA	GCCACGAAGGAGGTACCAGC	CGGTGCATTTGCGGGAAGAC
chr19Q23-0522	48.8-49.1	CGGCTCGCAGCGTGTAAACG	GAACAGCGTGTGGCATTGCC	CATCAACGCCACGATCAGCT	GAGGTGGCAGCTAGGAAGTATCAGAGGTATCAGGT	GCCACGAAGGAGGTACCAGC	CGGTGCATTTGCGGGAAGAC
chr19Q23-0523	48.8-49.1	CGGCTCGCAGCGTGTAAACG	GAACAGCGTGTGGCATTGCC	CATCAACGCCACGATCAGCT	GAGGCGTTCGGCCGGTAGAGCATAGGGTCTAGAAG	GCCACGAAGGAGGTACCAGC	CGGTGCATTTGCGGGAAGAC
chr19Q23-0524	48.8-49.1	CGGCTCGCAGCGTGTAAACG	GAACAGCGTGTGGCATTGCC	CATCAACGCCACGATCAGCT	TCAGCCAGGGATGGAGGAGCCATCTTCTAAGTGGA	GCCACGAAGGAGGTACCAGC	CGGTGCATTTGCGGGAAGAC
chr19Q23-0525	48.8-49.1	CGGCTCGCAGCGTGTAAACG	GAACAGCGTGTGGCATTGCC	CATCAACGCCACGATCAGCT	AGTCGGAAAAGAGGAAGAGTCATTAGAGAGAGGAGGAC	GCCACGAAGGAGGTACCAGC	CGGTGCATTTGCGGGAAGAC
chr19Q23-0526	48.8-49.1	CGGCTCGCAGCGTGTAAACG	GAACAGCGTGTGGCATTGCC	CATCAACGCCACGATCAGCT	GGGCAAGGGGTAGAACCAGGAAGCAAGGAATTGAG	GCCACGAAGGAGGTACCAGC	CGGTGCATTTGCGGGAAGAC
chr19Q23-0527	48.8-49.1	CGGCTCGCAGCGTGTAAACG	GAACAGCGTGTGGCATTGCC	CATCAACGCCACGATCAGCT	ATTTGGTGCGAGGCCAGTCAGGGAAGGAGTGAGTC	GCCACGAAGGAGGTACCAGC	CGGTGCATTTGCGGGAAGAC
chr19Q23-0528	48.8-49.1	CGGCTCGCAGCGTGTAAACG	GAACAGCGTGTGGCATTGCC	CATCAACGCCACGATCAGCT	CCAGCGAGGGGCGGGGCCTAAGCACTCTAATAAAG	GCCACGAAGGAGGTACCAGC	CGGTGCATTTGCGGGAAGAC
chr19Q23-0529	48.8-49.1	CGGCTCGCAGCGTGTAAACG	GAACAGCGTGTGGCATTGCC	CATCAACGCCACGATCAGCT	CATACCCCGCTGTGAGGTGTGGAAAGCGAGAGTCC	GCCACGAAGGAGGTACCAGC	CGGTGCATTTGCGGGAAGAC
chr19Q23-0530	48.8-49.1	CGGCTCGCAGCGTGTAAACG	GAACAGCGTGTGGCATTGCC	CATCAACGCCACGATCAGCT	AGAGGATGGGCAGGAGGATGAAGGCTTATGGTGGA	GCCACGAAGGAGGTACCAGC	CGGTGCATTTGCGGGAAGAC
chr19Q23-0531	48.8-49.1	CGGCTCGCAGCGTGTAAACG	GAACAGCGTGTGGCATTGCC	CATCAACGCCACGATCAGCT	GACCCAGCCAATGACAGATCAAAGCCAGGAGCCTG	GCCACGAAGGAGGTACCAGC	CGGTGCATTTGCGGGAAGAC
chr19Q23-0532	48.8-49.1	CGGCTCGCAGCGTGTAAACG	GAACAGCGTGTGGCATTGCC	CATCAACGCCACGATCAGCT	GGGCCAGTTGTAGCGGACCTCTGGTAGAGAAGGAG	GCCACGAAGGAGGTACCAGC	CGGTGCATTTGCGGGAAGAC
chr19Q23-0533	48.8-49.1	CGGCTCGCAGCGTGTAAACG	GAACAGCGTGTGGCATTGCC	CATCAACGCCACGATCAGCT	AGAATTGGACCAAGCCTGCTCTGTGGATTGAGAAT	GCCACGAAGGAGGTACCAGC	CGGTGCATTTGCGGGAAGAC
chr19Q23-0534	48.8-49.1	CGGCTCGCAGCGTGTAAACG	GAACAGCGTGTGGCATTGCC	CATCAACGCCACGATCAGCT	GGGCCTGTGGCTGTGTGACTGCATCACTGTTGTAT	GCCACGAAGGAGGTACCAGC	CGGTGCATTTGCGGGAAGAC
chr19Q23-0535	48.8-49.1	CGGCTCGCAGCGTGTAAACG	GAACAGCGTGTGGCATTGCC	CATCAACGCCACGATCAGCT	GCAGAGGCTCGTAGTCCTCTCCTGTCCAGAGCATT	GCCACGAAGGAGGTACCAGC	CGGTGCATTTGCGGGAAGAC
chr19Q23-0536	48.8-49.1	CGGCTCGCAGCGTGTAAACG	GAACAGCGTGTGGCATTGCC	CATCAACGCCACGATCAGCT	CTGGGAAGGACCTCTGTCCAACTTTCTTGTTCTCC	GCCACGAAGGAGGTACCAGC	CGGTGCATTTGCGGGAAGAC
chr19Q23-0537	48.8-49.1	CGGCTCGCAGCGTGTAAACG	GAACAGCGTGTGGCATTGCC	CATCAACGCCACGATCAGCT	TTGGCATGGTACTTTTCAGAGATTTGTAGGTAGATGCCC	GCCACGAAGGAGGTACCAGC	CGGTGCATTTGCGGGAAGAC
chr19Q23-0538	48.8-49.1	CGGCTCGCAGCGTGTAAACG	GAACAGCGTGTGGCATTGCC	CATCAACGCCACGATCAGCT	TGGGAGGCGAACTTATTTCTTAACTGCCACTTCCA	GCCACGAAGGAGGTACCAGC	CGGTGCATTTGCGGGAAGAC
chr19Q23-0539	48.8-49.1	CGGCTCGCAGCGTGTAAACG	GAACAGCGTGTGGCATTGCC	CATCAACGCCACGATCAGCT	AGGCATACTCAAAAGACGTGATCCCTCGTGCCTTC	GCCACGAAGGAGGTACCAGC	CGGTGCATTTGCGGGAAGAC
chr19Q23-0540	48.8-49.1	CGGCTCGCAGCGTGTAAACG	GAACAGCGTGTGGCATTGCC	CATCAACGCCACGATCAGCT	ATTGCTGCTGAGAAGTGTGGTCCTCTCTGTTTCAT	GCCACGAAGGAGGTACCAGC	CGGTGCATTTGCGGGAAGAC
chr19Q23-0541	48.8-49.1	CGGCTCGCAGCGTGTAAACG	GAACAGCGTGTGGCATTGCC	CATCAACGCCACGATCAGCT	GGTCGGCTCAGTGTACGCCCATAGCATTCTGGGAA	GCCACGAAGGAGGTACCAGC	CGGTGCATTTGCGGGAAGAC
chr19Q23-0542	48.8-49.1	CGGCTCGCAGCGTGTAAACG	GAACAGCGTGTGGCATTGCC	CATCAACGCCACGATCAGCT	ATGTAGTCCCCGTGCTGCCCCTGGATGGAAGAAAG	GCCACGAAGGAGGTACCAGC	CGGTGCATTTGCGGGAAGAC
chr19Q23-0543	48.8-49.1	CGGCTCGCAGCGTGTAAACG	GAACAGCGTGTGGCATTGCC	CATCAACGCCACGATCAGCT	GAACTCATTCCCTCAGGACAACTGCAGTATCCCCT	GCCACGAAGGAGGTACCAGC	CGGTGCATTTGCGGGAAGAC
chr19Q23-0544	48.8-49.1	CGGCTCGCAGCGTGTAAACG	GAACAGCGTGTGGCATTGCC	CATCAACGCCACGATCAGCT	GGAAAGGACACTCTGCAAAGCTTCTTCCAGTAGGG	GCCACGAAGGAGGTACCAGC	CGGTGCATTTGCGGGAAGAC
chr19Q23-0545	48.8-49.1	CGGCTCGCAGCGTGTAAACG	GAACAGCGTGTGGCATTGCC	CATCAACGCCACGATCAGCT	AAATACCATCAGCACCCTCATTGCATGCTGGGAGA	GCCACGAAGGAGGTACCAGC	CGGTGCATTTGCGGGAAGAC
chr19Q23-0546	48.8-49.1	CGGCTCGCAGCGTGTAAACG	GAACAGCGTGTGGCATTGCC	CATCAACGCCACGATCAGCT	TGTAGTCTCCTCACTGCCTTCAGGGAACCAGTCCC	GCCACGAAGGAGGTACCAGC	CGGTGCATTTGCGGGAAGAC
chr19Q23-0547	48.8-49.1	CGGCTCGCAGCGTGTAAACG	GAACAGCGTGTGGCATTGCC	CATCAACGCCACGATCAGCT	AGAGGACTAAGCTTCAAGAGTAAGGTTTTATTAGGCTGGGC	GCCACGAAGGAGGTACCAGC	CGGTGCATTTGCGGGAAGAC
chr19Q23-0548	48.8-49.1	CGGCTCGCAGCGTGTAAACG	GAACAGCGTGTGGCATTGCC	CATCAACGCCACGATCAGCT	TTGGGAGCTGTGGTCCCCTTATTCATTGCTGAGAA	GCCACGAAGGAGGTACCAGC	CGGTGCATTTGCGGGAAGAC
chr19Q23-0549	48.8-49.1	CGGCTCGCAGCGTGTAAACG	GAACAGCGTGTGGCATTGCC	CATCAACGCCACGATCAGCT	CTTTGAGGTGCTGGAGGAGTATGACTGGACGTCCT	GCCACGAAGGAGGTACCAGC	CGGTGCATTTGCGGGAAGAC
chr19Q23-0550	48.8-49.1	CGGCTCGCAGCGTGTAAACG	GAACAGCGTGTGGCATTGCC	CATCAACGCCACGATCAGCT	GCTGGCCTCACTGGATCTGGCTACGTCTGGTTCAT	GCCACGAAGGAGGTACCAGC	CGGTGCATTTGCGGGAAGAC
chr19Q23-0551	48.8-49.1	CGGCTCGCAGCGTGTAAACG	GAACAGCGTGTGGCATTGCC	CATCAACGCCACGATCAGCT	CCAGGCCCTGCTGCGTGATTATGGTTTCCTTCCTG	GCCACGAAGGAGGTACCAGC	CGGTGCATTTGCGGGAAGAC
chr19Q23-0552	48.8-49.1	CGGCTCGCAGCGTGTAAACG	GAACAGCGTGTGGCATTGCC	CATCAACGCCACGATCAGCT	GGCGAGAGTCTGCATAGGTGAGTGGGGCTGGAATG	GCCACGAAGGAGGTACCAGC	CGGTGCATTTGCGGGAAGAC
chr19Q23-0553	48.8-49.1	CGGCTCGCAGCGTGTAAACG	GAACAGCGTGTGGCATTGCC	CATCAACGCCACGATCAGCT	GTGTGGGAGGGCTCCCAGAGCCTAACTACCTCAGT	GCCACGAAGGAGGTACCAGC	CGGTGCATTTGCGGGAAGAC
chr19Q23-0554	48.8-49.1	CGGCTCGCAGCGTGTAAACG	GAACAGCGTGTGGCATTGCC	CATCAACGCCACGATCAGCT	TACTGGTTGTTGACAGTGGTGTCCATTCTGATTGGT	GCCACGAAGGAGGTACCAGC	CGGTGCATTTGCGGGAAGAC
chr19Q23-0555	48.8-49.1	CGGCTCGCAGCGTGTAAACG	GAACAGCGTGTGGCATTGCC	CATCAACGCCACGATCAGCT	TTCTGATTAGCTAGACGCCTATTCTGATTGACTAGACGTCC	GCCACGAAGGAGGTACCAGC	CGGTGCATTTGCGGGAAGAC
chr19Q23-0556	48.8-49.1	CGGCTCGCAGCGTGTAAACG	GAACAGCGTGTGGCATTGCC	CATCAACGCCACGATCAGCT	TTGGTAAGTTTGGTGACAGAACAGTGAAAAGAGAGACCTTT	GCCACGAAGGAGGTACCAGC	CGGTGCATTTGCGGGAAGAC
chr19Q23-0557	48.8-49.1	CGGCTCGCAGCGTGTAAACG	GAACAGCGTGTGGCATTGCC	CATCAACGCCACGATCAGCT	AATCCTGAACGAGGATGGGGTGAATTTGGGAAGAG	GCCACGAAGGAGGTACCAGC	CGGTGCATTTGCGGGAAGAC
chr19Q23-0558	48.8-49.1	CGGCTCGCAGCGTGTAAACG	GAACAGCGTGTGGCATTGCC	CATCAACGCCACGATCAGCT	ATGATGGTTGGGGAAGAAGACCTAAGAGAGGGTAATTGA	GCCACGAAGGAGGTACCAGC	CGGTGCATTTGCGGGAAGAC
chr19Q23-0559	48.8-49.1	CGGCTCGCAGCGTGTAAACG	GAACAGCGTGTGGCATTGCC	CATCAACGCCACGATCAGCT	GGCACCAGGCCTTTGCCTTCAATGCAGGTTGAGAG	GCCACGAAGGAGGTACCAGC	CGGTGCATTTGCGGGAAGAC
chr19Q23-0560	48.8-49.1	CGGCTCGCAGCGTGTAAACG	GAACAGCGTGTGGCATTGCC	CATCAACGCCACGATCAGCT	GTGGGTTATGAGCAGGAGACGGGTGGCGTGAGTTT	GCCACGAAGGAGGTACCAGC	CGGTGCATTTGCGGGAAGAC
chr19Q23-0561	48.8-49.1	CGGCTCGCAGCGTGTAAACG	GAACAGCGTGTGGCATTGCC	CATCAACGCCACGATCAGCT	GGGTATAGAAAGACGCCTCTGGGACCTGGTGGGGAA	GCCACGAAGGAGGTACCAGC	CGGTGCATTTGCGGGAAGAC
chr19Q23-0562	48.8-49.1	CGGCTCGCAGCGTGTAAACG	GAACAGCGTGTGGCATTGCC	CATCAACGCCACGATCAGCT	CAGACTGGAGTAGAGAGATTGGAGGCTGGAGGCCA	GCCACGAAGGAGGTACCAGC	CGGTGCATTTGCGGGAAGAC
chr19Q23-0563	48.8-49.1	CGGCTCGCAGCGTGTAAACG	GAACAGCGTGTGGCATTGCC	CATCAACGCCACGATCAGCT	AAAGAATTTTGGGGTGAAAAGAGTTTGAAGTTTGAGGGTGG	GCCACGAAGGAGGTACCAGC	CGGTGCATTTGCGGGAAGAC
chr19Q23-0564	48.8-49.1	CGGCTCGCAGCGTGTAAACG	GAACAGCGTGTGGCATTGCC	CATCAACGCCACGATCAGCT	GAACTCTCAGAGATGCGGCTTCAGAGGAAGGCAAA	GCCACGAAGGAGGTACCAGC	CGGTGCATTTGCGGGAAGAC
chr19Q23-0565	48.8-49.1	CGGCTCGCAGCGTGTAAACG	GAACAGCGTGTGGCATTGCC	CATCAACGCCACGATCAGCT	ACACCAAGCTGAAAGAGAGTCTGGAACCTTATCCTG	GCCACGAAGGAGGTACCAGC	CGGTGCATTTGCGGGAAGAC
chr19Q23-0566	48.8-49.1	CGGCTCGCAGCGTGTAAACG	GAACAGCGTGTGGCATTGCC	CATCAACGCCACGATCAGCT	CAAGGGGAGGGTGCTGAGCAGGGAAGGGGTATATT	GCCACGAAGGAGGTACCAGC	CGGTGCATTTGCGGGAAGAC
chr19Q23-0567	48.8-49.1	CGGCTCGCAGCGTGTAAACG	GAACAGCGTGTGGCATTGCC	CATCAACGCCACGATCAGCT	TTTTGAGACCTTGGAGGTAAAAGAAGAGAGATTCCAGCTGG	GCCACGAAGGAGGTACCAGC	CGGTGCATTTGCGGGAAGAC
chr19Q23-0568	48.8-49.1	CGGCTCGCAGCGTGTAAACG	GAACAGCGTGTGGCATTGCC	CATCAACGCCACGATCAGCT	GGGCTGGTCTGCAGAAAGGGGACTTTCTCTGCCTT	GCCACGAAGGAGGTACCAGC	CGGTGCATTTGCGGGAAGAC
chr19Q23-0569	48.8-49.1	CGGCTCGCAGCGTGTAAACG	GAACAGCGTGTGGCATTGCC	CATCAACGCCACGATCAGCT	ATGAACATCACGTGGGATAACCGGGATTACTCCTT	GCCACGAAGGAGGTACCAGC	CGGTGCATTTGCGGGAAGAC
chr19Q23-0570	48.8-49.1	CGGCTCGCAGCGTGTAAACG	GAACAGCGTGTGGCATTGCC	CATCAACGCCACGATCAGCT	CAATGAGGACGGCTTCCTAGTGAACCCCTCCCTGG	GCCACGAAGGAGGTACCAGC	CGGTGCATTTGCGGGAAGAC
chr19Q23-0571	48.8-49.1	CGGCTCGCAGCGTGTAAACG	GAACAGCGTGTGGCATTGCC	CATCAACGCCACGATCAGCT	TGGTCATCTCCCTCACCAGAGACAGGACGTGGGAG	GCCACGAAGGAGGTACCAGC	CGGTGCATTTGCGGGAAGAC
chr19Q23-0572	48.8-49.1	CGGCTCGCAGCGTGTAAACG	GAACAGCGTGTGGCATTGCC	CATCAACGCCACGATCAGCT	CCCACACACCTAGGTCTGAGGGAAGAGGATCATGG	GCCACGAAGGAGGTACCAGC	CGGTGCATTTGCGGGAAGAC
chr19Q23-0573	48.8-49.1	CGGCTCGCAGCGTGTAAACG	GAACAGCGTGTGGCATTGCC	CATCAACGCCACGATCAGCT	GCCGTTTGTCATCGTGGAGCCTGCAGACCCTATCA	GCCACGAAGGAGGTACCAGC	CGGTGCATTTGCGGGAAGAC
chr19Q23-0574	48.8-49.1	CGGCTCGCAGCGTGTAAACG	GAACAGCGTGTGGCATTGCC	CATCAACGCCACGATCAGCT	TGAAAGCGCTAACCATAGTTTTAGCTGCCGCCTAT	GCCACGAAGGAGGTACCAGC	CGGTGCATTTGCGGGAAGAC
chr19Q23-0575	48.8-49.1	CGGCTCGCAGCGTGTAAACG	GAACAGCGTGTGGCATTGCC	CATCAACGCCACGATCAGCT	CCCTTCCTCCATATCCTCTCTTCATGAGAGAGTCTAAGGA	GCCACGAAGGAGGTACCAGC	CGGTGCATTTGCGGGAAGAC
chr19Q23-0576	48.8-49.1	CGGCTCGCAGCGTGTAAACG	GAACAGCGTGTGGCATTGCC	CATCAACGCCACGATCAGCT	GGAAAAGCGCTGCTGCAAGGGTTTCTGCATCGACA	GCCACGAAGGAGGTACCAGC	CGGTGCATTTGCGGGAAGAC
chr19Q23-0577	48.8-49.1	CGGCTCGCAGCGTGTAAACG	GAACAGCGTGTGGCATTGCC	CATCAACGCCACGATCAGCT	CTGGCGCATACCATCGGCTTCAGCTACGACCTCTA	GCCACGAAGGAGGTACCAGC	CGGTGCATTTGCGGGAAGAC
chr19Q23-0578	48.8-49.1	CGGCTCGCAGCGTGTAAACG	GAACAGCGTGTGGCATTGCC	CATCAACGCCACGATCAGCT	CCTGGTCACCAATGGCAAGCACGGAAAGAAGATCG	GCCACGAAGGAGGTACCAGC	CGGTGCATTTGCGGGAAGAC
chr19Q23-0579	48.8-49.1	CGGCTCGCAGCGTGTAAACG	GAACAGCGTGTGGCATTGCC	CATCAACGCCACGATCAGCT	CGGCCAAATTGAGGAAACACCTGATTGGGGCCTGG	GCCACGAAGGAGGTACCAGC	CGGTGCATTTGCGGGAAGAC
chr19Q23-0580	48.8-49.1	CGGCTCGCAGCGTGTAAACG	GAACAGCGTGTGGCATTGCC	CATCAACGCCACGATCAGCT	GTGAGAATCTAGGGGAAGAGGGTGGGGCTGGGAAG	GCCACGAAGGAGGTACCAGC	CGGTGCATTTGCGGGAAGAC
chr19Q23-0581	48.8-49.1	CGGCTCGCAGCGTGTAAACG	GAACAGCGTGTGGCATTGCC	CATCAACGCCACGATCAGCT	CGGGTAGGACGCGGGCTACCAATTCCCAATCTTGT	GCCACGAAGGAGGTACCAGC	CGGTGCATTTGCGGGAAGAC
chr19Q23-0582	48.8-49.1	CGGCTCGCAGCGTGTAAACG	CCGATAGGCGACGAGGAGCG	CATCAACGCCACGATCAGCT	CACTCTGTGGAAGCAAGTGGCTGGTGGGGATGCTA	GCCACGAAGGAGGTACCAGC	CGGTGCATTTGCGGGAAGAC
chr19Q23-0583	48.8-49.1	CGGCTCGCAGCGTGTAAACG	CCGATAGGCGACGAGGAGCG	CATCAACGCCACGATCAGCT	GGGGTGTGCAATAGGAAGGTGACAGCAGACAGATG	GCCACGAAGGAGGTACCAGC	CGGTGCATTTGCGGGAAGAC
chr19Q23-0584	48.8-49.1	CGGCTCGCAGCGTGTAAACG	CCGATAGGCGACGAGGAGCG	CATCAACGCCACGATCAGCT	GGTAGAGGGACCATTGCTGAGCTGGAGAAGCGTAC	GCCACGAAGGAGGTACCAGC	CGGTGCATTTGCGGGAAGAC
chr19Q23-0585	48.8-49.1	CGGCTCGCAGCGTGTAAACG	CCGATAGGCGACGAGGAGCG	CATCAACGCCACGATCAGCT	CTCTCTGAAGTGTGAGCAAAGCTCCTGGGAGAGGG	GCCACGAAGGAGGTACCAGC	CGGTGCATTTGCGGGAAGAC
chr19Q23-0586	48.8-49.1	CGGCTCGCAGCGTGTAAACG	CCGATAGGCGACGAGGAGCG	CATCAACGCCACGATCAGCT	GAGGGGCTGGAAGAAGAGCCATCCCTTCCTTTGTG	GCCACGAAGGAGGTACCAGC	CGGTGCATTTGCGGGAAGAC
chr19Q23-0587	48.8-49.1	CGGCTCGCAGCGTGTAAACG	CCGATAGGCGACGAGGAGCG	CATCAACGCCACGATCAGCT	GCAGGCAGCACACTGCAGAGGAGTGACAAGGTCCTATTTA	GCCACGAAGGAGGTACCAGC	CGGTGCATTTGCGGGAAGAC
chr19Q23-0588	48.8-49.1	CGGCTCGCAGCGTGTAAACG	CCGATAGGCGACGAGGAGCG	CATCAACGCCACGATCAGCT	CAGTCCTGACAGCTCACACTTGGCCCTGGAAAGTT	GCCACGAAGGAGGTACCAGC	CGGTGCATTTGCGGGAAGAC
chr19Q23-0589	48.8-49.1	CGGCTCGCAGCGTGTAAACG	CCGATAGGCGACGAGGAGCG	CATCAACGCCACGATCAGCT	GAATCACCTGGTCCTAATCTCAATGAAATGGTGATTTGGGT	GCCACGAAGGAGGTACCAGC	CGGTGCATTTGCGGGAAGAC
chr19Q23-0590	48.8-49.1	CGGCTCGCAGCGTGTAAACG	CCGATAGGCGACGAGGAGCG	CATCAACGCCACGATCAGCT	TTATTGTTGGTGAGCTCCCAGGGGCTAAACACAGT	GCCACGAAGGAGGTACCAGC	CGGTGCATTTGCGGGAAGAC
chr19Q23-0591	48.8-49.1	CGGCTCGCAGCGTGTAAACG	CCGATAGGCGACGAGGAGCG	CATCAACGCCACGATCAGCT	TATCGAATGTGAGGAGGGGACACATGAATGGGAGG	GCCACGAAGGAGGTACCAGC	CGGTGCATTTGCGGGAAGAC
chr19Q23-0592	48.8-49.1	CGGCTCGCAGCGTGTAAACG	CCGATAGGCGACGAGGAGCG	CATCAACGCCACGATCAGCT	TTGTCTAATGGACAGGGCAGGGTGTTAACTCTAGC	GCCACGAAGGAGGTACCAGC	CGGTGCATTTGCGGGAAGAC
chr19Q23-0593	48.8-49.1	CGGCTCGCAGCGTGTAAACG	CCGATAGGCGACGAGGAGCG	CATCAACGCCACGATCAGCT	AGGGACACCTAGGAGACAAGGAAGAGAGGGTGTCG	GCCACGAAGGAGGTACCAGC	CGGTGCATTTGCGGGAAGAC
chr19Q23-0594	48.8-49.1	CGGCTCGCAGCGTGTAAACG	CCGATAGGCGACGAGGAGCG	CATCAACGCCACGATCAGCT	ACCTGTGAGTTTTGAGTAAAGCATGGGTGCTTGAG	GCCACGAAGGAGGTACCAGC	CGGTGCATTTGCGGGAAGAC
chr19Q23-0595	48.8-49.1	CGGCTCGCAGCGTGTAAACG	CCGATAGGCGACGAGGAGCG	CATCAACGCCACGATCAGCT	AGAGTGATCAGGACAGAAAGGAGAGTGTGACAAGGC	GCCACGAAGGAGGTACCAGC	CGGTGCATTTGCGGGAAGAC
chr19Q23-0596	48.8-49.1	CGGCTCGCAGCGTGTAAACG	CCGATAGGCGACGAGGAGCG	CATCAACGCCACGATCAGCT	GGGATAGGCTGTAGGGGACAGACAGGAGCTCAGGA	GCCACGAAGGAGGTACCAGC	CGGTGCATTTGCGGGAAGAC
chr19Q23-0597	48.8-49.1	CGGCTCGCAGCGTGTAAACG	CCGATAGGCGACGAGGAGCG	CATCAACGCCACGATCAGCT	GGAGCTGGTCTGGGCTCAGCATGGGACATGATGAA	GCCACGAAGGAGGTACCAGC	CGGTGCATTTGCGGGAAGAC
chr19Q23-0598	48.8-49.1	CGGCTCGCAGCGTGTAAACG	CCGATAGGCGACGAGGAGCG	CATCAACGCCACGATCAGCT	ATTTAGGAGACAGTTTCTATTTGGTGGCTGAAACCACAGA	GCCACGAAGGAGGTACCAGC	CGGTGCATTTGCGGGAAGAC
chr19Q23-0599	48.8-49.1	CGGCTCGCAGCGTGTAAACG	CCGATAGGCGACGAGGAGCG	CATCAACGCCACGATCAGCT	CTGCGACGGCTCTCTTTGAGAATGGCTGCCTCCTA	GCCACGAAGGAGGTACCAGC	CGGTGCATTTGCGGGAAGAC
chr19Q23-0600	48.8-49.1	CGGCTCGCAGCGTGTAAACG	CCGATAGGCGACGAGGAGCG	CATCAACGCCACGATCAGCT	GGGGTATGGGTGTGCCATAAGACTATCTTGGAGATG	GCCACGAAGGAGGTACCAGC	CGGTGCATTTGCGGGAAGAC
chr19Q23-0601	48.8-49.1	CGGCTCGCAGCGTGTAAACG	CCGATAGGCGACGAGGAGCG	CATCAACGCCACGATCAGCT	GAGAAGCAGAGATAGGGCCAGAATAGGATGGGGTC	GCCACGAAGGAGGTACCAGC	CGGTGCATTTGCGGGAAGAC
chr19Q23-0602	48.8-49.1	CGGCTCGCAGCGTGTAAACG	CCGATAGGCGACGAGGAGCG	CATCAACGCCACGATCAGCT	AGATCTGGGCTGCACCTTGTTCCCTGCTGGTAGTA	GCCACGAAGGAGGTACCAGC	CGGTGCATTTGCGGGAAGAC
chr19Q23-0603	48.8-49.1	CGGCTCGCAGCGTGTAAACG	CCGATAGGCGACGAGGAGCG	CATCAACGCCACGATCAGCT	TGATCCCCGAGTCTTTTGCTTGGCTGAGCCATAAC	GCCACGAAGGAGGTACCAGC	CGGTGCATTTGCGGGAAGAC
chr19Q23-0604	48.8-49.1	CGGCTCGCAGCGTGTAAACG	CCGATAGGCGACGAGGAGCG	CATCAACGCCACGATCAGCT	GCCGTGTGGGTGATGATGTTCGTCATGTGCCTCAC	GCCACGAAGGAGGTACCAGC	CGGTGCATTTGCGGGAAGAC
chr19Q23-0605	48.8-49.1	CGGCTCGCAGCGTGTAAACG	CCGATAGGCGACGAGGAGCG	CATCAACGCCACGATCAGCT	TGTGGTCGCCGTCACTGTTTTCATCTTCGAGTACC	GCCACGAAGGAGGTACCAGC	CGGTGCATTTGCGGGAAGAC
chr19Q23-0606	48.8-49.1	CGGCTCGCAGCGTGTAAACG	CCGATAGGCGACGAGGAGCG	CATCAACGCCACGATCAGCT	CGCCTCGGAGATCCCGAACCACAGAGACAGAGAAC	GCCACGAAGGAGGTACCAGC	CGGTGCATTTGCGGGAAGAC
chr19Q23-0607	48.8-49.1	CGGCTCGCAGCGTGTAAACG	CCGATAGGCGACGAGGAGCG	CATCAACGCCACGATCAGCT	GTGCCAGATGCCTTGAGGGCCACTGGGAATTGTAG	GCCACGAAGGAGGTACCAGC	CGGTGCATTTGCGGGAAGAC
chr19Q23-0608	48.8-49.1	CGGCTCGCAGCGTGTAAACG	CCGATAGGCGACGAGGAGCG	CATCAACGCCACGATCAGCT	GGCCCTGGCGGTTCAACCTTCACCATTGGGAAATC	GCCACGAAGGAGGTACCAGC	CGGTGCATTTGCGGGAAGAC
chr19Q23-0609	48.8-49.1	CGGCTCGCAGCGTGTAAACG	CCGATAGGCGACGAGGAGCG	CATCAACGCCACGATCAGCT	CATCTGGCTGCTCTGGGCCCTGGTGTTCAATAATT	GCCACGAAGGAGGTACCAGC	CGGTGCATTTGCGGGAAGAC
chr19Q23-0610	48.8-49.1	CGGCTCGCAGCGTGTAAACG	CCGATAGGCGACGAGGAGCG	CATCAACGCCACGATCAGCT	GTGGATACTGTGTCTGGGCTCAGTGACCGCAAGGT	GCCACGAAGGAGGTACCAGC	CGGTGCATTTGCGGGAAGAC
chr19Q23-0611	48.8-49.1	CGGCTCGCAGCGTGTAAACG	CCGATAGGCGACGAGGAGCG	CATCAACGCCACGATCAGCT	AGGTCACAGAGCTTGTCATGTGGTAGATTAGAGGGG	GCCACGAAGGAGGTACCAGC	CGGTGCATTTGCGGGAAGAC
chr19Q23-0612	48.8-49.1	CGGCTCGCAGCGTGTAAACG	CCGATAGGCGACGAGGAGCG	CATCAACGCCACGATCAGCT	TCTCTTCCCAAGGAGAATTCCAGAATGGTAGAATGGAATGT	GCCACGAAGGAGGTACCAGC	CGGTGCATTTGCGGGAAGAC
chr19Q23-0613	48.8-49.1	CGGCTCGCAGCGTGTAAACG	CCGATAGGCGACGAGGAGCG	CATCAACGCCACGATCAGCT	TGTGGATGAAGAAAGAACACGGTTCACGATGAGCT	GCCACGAAGGAGGTACCAGC	CGGTGCATTTGCGGGAAGAC
chr19Q23-0614	48.8-49.1	CGGCTCGCAGCGTGTAAACG	CCGATAGGCGACGAGGAGCG	CATCAACGCCACGATCAGCT	AAAATATTCCTAGGGAAGAGGGTGTCCCTGAATGTTCTAGG	GCCACGAAGGAGGTACCAGC	CGGTGCATTTGCGGGAAGAC
chr19Q23-0615	48.8-49.1	CGGCTCGCAGCGTGTAAACG	CCGATAGGCGACGAGGAGCG	CATCAACGCCACGATCAGCT	GTGAACTTTTGGATCACGTGTCTGCAACCGTGTGT	GCCACGAAGGAGGTACCAGC	CGGTGCATTTGCGGGAAGAC
chr19Q23-0616	48.8-49.1	CGGCTCGCAGCGTGTAAACG	CCGATAGGCGACGAGGAGCG	CATCAACGCCACGATCAGCT	GCTGGGTGGGAGTGGAAAAGCATTCCCTAATGTAG	GCCACGAAGGAGGTACCAGC	CGGTGCATTTGCGGGAAGAC
chr19Q23-0617	48.8-49.1	CGGCTCGCAGCGTGTAAACG	CCGATAGGCGACGAGGAGCG	CATCAACGCCACGATCAGCT	TGAGCGAGTGTTGAGAAATATTGAACACTCCTGGGA	GCCACGAAGGAGGTACCAGC	CGGTGCATTTGCGGGAAGAC
chr19Q23-0618	48.8-49.1	CGGCTCGCAGCGTGTAAACG	CCGATAGGCGACGAGGAGCG	CATCAACGCCACGATCAGCT	GGGGTGTCTGCCAGATAGCGGGTGTGTCTCAGAAT	GCCACGAAGGAGGTACCAGC	CGGTGCATTTGCGGGAAGAC
chr19Q23-0619	48.8-49.1	CGGCTCGCAGCGTGTAAACG	CCGATAGGCGACGAGGAGCG	CATCAACGCCACGATCAGCT	GGGTGATTTATGTTAGGGATGTCCCTGCGGAGGGT	GCCACGAAGGAGGTACCAGC	CGGTGCATTTGCGGGAAGAC
chr19Q23-0620	48.8-49.1	CGGCTCGCAGCGTGTAAACG	CCGATAGGCGACGAGGAGCG	CATCAACGCCACGATCAGCT	CAACGGCTCCACGGAGAAGAACATCCGCAGCAACTA	GCCACGAAGGAGGTACCAGC	CGGTGCATTTGCGGGAAGAC
chr19Q23-0621	48.8-49.1	CGGCTCGCAGCGTGTAAACG	CCGATAGGCGACGAGGAGCG	CATCAACGCCACGATCAGCT	GTAGAGGAAGCGCTCACTCAGCTCAAGGCAGGGTC	GCCACGAAGGAGGTACCAGC	CGGTGCATTTGCGGGAAGAC
chr19Q23-0622	48.8-49.1	CGGCTCGCAGCGTGTAAACG	CCGATAGGCGACGAGGAGCG	CATCAACGCCACGATCAGCT	GGACCTGAGGATGCTCAAAGATGGCAAGGGGTCCA	GCCACGAAGGAGGTACCAGC	CGGTGCATTTGCGGGAAGAC
chr19Q23-0623	48.8-49.1	CGGCTCGCAGCGTGTAAACG	CCGATAGGCGACGAGGAGCG	CATCAACGCCACGATCAGCT	GGTTCATTCATTCAGTCCCAGAGGTCAGCCCTGGG	GCCACGAAGGAGGTACCAGC	CGGTGCATTTGCGGGAAGAC
chr19Q23-0624	48.8-49.1	CGGCTCGCAGCGTGTAAACG	CCGATAGGCGACGAGGAGCG	CATCAACGCCACGATCAGCT	GACTCCTCCTCCCAGGAGCAGGCTCCTTGGGATAT	GCCACGAAGGAGGTACCAGC	CGGTGCATTTGCGGGAAGAC
chr19Q23-0625	48.8-49.1	CGGCTCGCAGCGTGTAAACG	CCGATAGGCGACGAGGAGCG	CATCAACGCCACGATCAGCT	GTTGAGTTCAGGCCCCAAAGTGCAGCCCACGAATA	GCCACGAAGGAGGTACCAGC	CGGTGCATTTGCGGGAAGAC
chr19Q23-0626	48.8-49.1	CGGCTCGCAGCGTGTAAACG	CCGATAGGCGACGAGGAGCG	CATCAACGCCACGATCAGCT	CAACAAGGCTGAGCACAGTAACTCTCTCCCCGTCC	GCCACGAAGGAGGTACCAGC	CGGTGCATTTGCGGGAAGAC
chr19Q23-0627	48.8-49.1	CGGCTCGCAGCGTGTAAACG	CCGATAGGCGACGAGGAGCG	CATCAACGCCACGATCAGCT	AGTCAACATAATGAACAGAAAATATAAAAGGGCGCTGGCCG	GCCACGAAGGAGGTACCAGC	CGGTGCATTTGCGGGAAGAC
chr19Q23-0628	48.8-49.1	CGGCTCGCAGCGTGTAAACG	CCGATAGGCGACGAGGAGCG	CATCAACGCCACGATCAGCT	TTTTCACTTCCTTACTCACCCAGAGCATTCTCCCC	GCCACGAAGGAGGTACCAGC	CGGTGCATTTGCGGGAAGAC
chr19Q23-0629	48.8-49.1	CGGCTCGCAGCGTGTAAACG	CCGATAGGCGACGAGGAGCG	CATCAACGCCACGATCAGCT	CCCTTCTTCCGTTTTCTTCTCGCCAGCCCTTCCCT	GCCACGAAGGAGGTACCAGC	CGGTGCATTTGCGGGAAGAC
chr19Q23-0630	48.8-49.1	CGGCTCGCAGCGTGTAAACG	CCGATAGGCGACGAGGAGCG	CATCAACGCCACGATCAGCT	CTCCCACCTCTGCTTCACTTGCGCCTTCCTCAGAA	GCCACGAAGGAGGTACCAGC	CGGTGCATTTGCGGGAAGAC
chr19Q23-0631	48.8-49.1	CGGCTCGCAGCGTGTAAACG	CCGATAGGCGACGAGGAGCG	CATCAACGCCACGATCAGCT	GGCAGGGATGGCTGCAAACAGAATCACTTTCCTCT	GCCACGAAGGAGGTACCAGC	CGGTGCATTTGCGGGAAGAC
chr19Q23-0632	48.8-49.1	CGGCTCGCAGCGTGTAAACG	CCGATAGGCGACGAGGAGCG	CATCAACGCCACGATCAGCT	GCTCAGTCCTTGCAGTGGGAGAGCAAGAATTCAGA	GCCACGAAGGAGGTACCAGC	CGGTGCATTTGCGGGAAGAC
chr19Q23-0633	48.8-49.1	CGGCTCGCAGCGTGTAAACG	CCGATAGGCGACGAGGAGCG	CATCAACGCCACGATCAGCT	GGATGGCACTTTCCAAATCTACTTGGTTCCCAAGTTT	GCCACGAAGGAGGTACCAGC	CGGTGCATTTGCGGGAAGAC
chr19Q23-0634	48.8-49.1	CGGCTCGCAGCGTGTAAACG	CCGATAGGCGACGAGGAGCG	CATCAACGCCACGATCAGCT	TGGATAGCAAGTGGTGAGAATGTGACTAGCAAGACAG	GCCACGAAGGAGGTACCAGC	CGGTGCATTTGCGGGAAGAC
chr19Q23-0635	48.8-49.1	CGGCTCGCAGCGTGTAAACG	CCGATAGGCGACGAGGAGCG	CATCAACGCCACGATCAGCT	ACCAGCCCCATCTCTCAAAATGAACCTAAATCTGTCC	GCCACGAAGGAGGTACCAGC	CGGTGCATTTGCGGGAAGAC
chr19Q23-0636	48.8-49.1	CGGCTCGCAGCGTGTAAACG	CCGATAGGCGACGAGGAGCG	CATCAACGCCACGATCAGCT	CCGCCTTGAGTTCAGAGAAAGCAGGATACCTGTAT	GCCACGAAGGAGGTACCAGC	CGGTGCATTTGCGGGAAGAC
chr19Q23-0637	48.8-49.1	CGGCTCGCAGCGTGTAAACG	CCGATAGGCGACGAGGAGCG	CATCAACGCCACGATCAGCT	TTTTCCCATACAAATGTCAGCCACATCACCAGCCT	GCCACGAAGGAGGTACCAGC	CGGTGCATTTGCGGGAAGAC
chr19Q23-0638	48.8-49.1	CGGCTCGCAGCGTGTAAACG	CCGATAGGCGACGAGGAGCG	CATCAACGCCACGATCAGCT	TCTTGCCTCCTTGCCAGGGCTTGGGATCATTCCTA	GCCACGAAGGAGGTACCAGC	CGGTGCATTTGCGGGAAGAC
chr19Q23-0639	48.8-49.1	CGGCTCGCAGCGTGTAAACG	CCGATAGGCGACGAGGAGCG	CATCAACGCCACGATCAGCT	AAAATCTTAGGTGGGTATGATTGGAAACATGAGGAGCAGC	GCCACGAAGGAGGTACCAGC	CGGTGCATTTGCGGGAAGAC
chr19Q23-0640	48.8-49.1	CGGCTCGCAGCGTGTAAACG	CCGATAGGCGACGAGGAGCG	CATCAACGCCACGATCAGCT	CCTCACATGTGCACTGAGTAACCCAGAATCACTCC	GCCACGAAGGAGGTACCAGC	CGGTGCATTTGCGGGAAGAC
chr19Q23-0641	48.8-49.1	CGGCTCGCAGCGTGTAAACG	CCGATAGGCGACGAGGAGCG	CATCAACGCCACGATCAGCT	GTTCTTGGTGCCCTTTCCATGAGAGATGTGCAATT	GCCACGAAGGAGGTACCAGC	CGGTGCATTTGCGGGAAGAC
chr19Q23-0642	48.8-49.1	CGGCTCGCAGCGTGTAAACG	CCGATAGGCGACGAGGAGCG	CATCAACGCCACGATCAGCT	TTTTCCACGGAGAAAGCCCTTTTGGCATCTTTTCT	GCCACGAAGGAGGTACCAGC	CGGTGCATTTGCGGGAAGAC
chr19Q23-0643	48.8-49.1	CGGCTCGCAGCGTGTAAACG	CCGATAGGCGACGAGGAGCG	CATCAACGCCACGATCAGCT	GTGTTAATGGAATCCTACTTCTCAGCTCCAGTGTCTGG	GCCACGAAGGAGGTACCAGC	CGGTGCATTTGCGGGAAGAC
chr19Q23-0644	48.8-49.1	CGGCTCGCAGCGTGTAAACG	CCGATAGGCGACGAGGAGCG	CATCAACGCCACGATCAGCT	GCCATGGAAGGCCTCCCTTGGACCAGTCTGAGTTT	GCCACGAAGGAGGTACCAGC	CGGTGCATTTGCGGGAAGAC
chr19Q23-0645	48.8-49.1	CGGCTCGCAGCGTGTAAACG	CCGATAGGCGACGAGGAGCG	CATCAACGCCACGATCAGCT	TTTTCCCCAACCTACACCCAAACAAAGGCTGTAGG	GCCACGAAGGAGGTACCAGC	CGGTGCATTTGCGGGAAGAC
chr19Q23-0646	48.8-49.1	CGGCTCGCAGCGTGTAAACG	CCGATAGGCGACGAGGAGCG	CATCAACGCCACGATCAGCT	GGGCCCCTGGAATGGCTGAGTTTTAATAGATATTTAGGG	GCCACGAAGGAGGTACCAGC	CGGTGCATTTGCGGGAAGAC
chr19Q23-0647	48.8-49.1	CGGCTCGCAGCGTGTAAACG	CCGATAGGCGACGAGGAGCG	CATCAACGCCACGATCAGCT	AAAACTGAGCAAACCATTGAAAGTGAATGCTGTTAGAGCTC	GCCACGAAGGAGGTACCAGC	CGGTGCATTTGCGGGAAGAC
chr19Q23-0648	48.8-49.1	CGGCTCGCAGCGTGTAAACG	CCGATAGGCGACGAGGAGCG	CATCAACGCCACGATCAGCT	TCTGAAATCTCTCAAATATTTCCACCACTGGAAGCCTTGAC	GCCACGAAGGAGGTACCAGC	CGGTGCATTTGCGGGAAGAC
chr19Q23-0649	48.8-49.1	CGGCTCGCAGCGTGTAAACG	CCGATAGGCGACGAGGAGCG	CATCAACGCCACGATCAGCT	AGCTTTCTCCAAAATGTAACTTGAGTCTCTCCTTCCACTCC	GCCACGAAGGAGGTACCAGC	CGGTGCATTTGCGGGAAGAC
chr19Q23-0650	48.8-49.1	CGGCTCGCAGCGTGTAAACG	CCGATAGGCGACGAGGAGCG	CATCAACGCCACGATCAGCT	ATCTTATCCCAGTCCCAGCCCTTCTATCCCTAACT	GCCACGAAGGAGGTACCAGC	CGGTGCATTTGCGGGAAGAC
chr19Q23-0651	48.8-49.1	CGGCTCGCAGCGTGTAAACG	CCGATAGGCGACGAGGAGCG	CATCAACGCCACGATCAGCT	CACCCCATACATCCTTACCTGTCAGAGCATAAGCA	GCCACGAAGGAGGTACCAGC	CGGTGCATTTGCGGGAAGAC
chr19Q23-0652	48.8-49.1	CGGCTCGCAGCGTGTAAACG	CCGATAGGCGACGAGGAGCG	CATCAACGCCACGATCAGCT	TCTCATACCACAGAAGAGTTACACAGTATTCCTCTGTGTGG	GCCACGAAGGAGGTACCAGC	CGGTGCATTTGCGGGAAGAC
chr19Q23-0653	48.8-49.1	CGGCTCGCAGCGTGTAAACG	CCGATAGGCGACGAGGAGCG	CATCAACGCCACGATCAGCT	TGCCATAACAAATGCATCCATGAGAACTAACTCCACAGC	GCCACGAAGGAGGTACCAGC	CGGTGCATTTGCGGGAAGAC
chr19Q23-0654	48.8-49.1	CGGCTCGCAGCGTGTAAACG	CCGATAGGCGACGAGGAGCG	CATCAACGCCACGATCAGCT	CCTGCCCTTCTTCCCACCAAGTCTTAGAAATCAGG	GCCACGAAGGAGGTACCAGC	CGGTGCATTTGCGGGAAGAC
chr19Q23-0655	48.8-49.1	CGGCTCGCAGCGTGTAAACG	CCGATAGGCGACGAGGAGCG	CATCAACGCCACGATCAGCT	TCTGGGTCTGTGTTTTCCCATCTGAAAAGAATGGTTATCTC	GCCACGAAGGAGGTACCAGC	CGGTGCATTTGCGGGAAGAC
chr19Q23-0656	48.8-49.1	CGGCTCGCAGCGTGTAAACG	CCGATAGGCGACGAGGAGCG	CATCAACGCCACGATCAGCT	TTAAAATGCAAGAGTAAATGGACTCTTTGGAGGGCTATGGT	GCCACGAAGGAGGTACCAGC	CGGTGCATTTGCGGGAAGAC
chr19Q23-0657	48.8-49.1	CGGCTCGCAGCGTGTAAACG	CCGATAGGCGACGAGGAGCG	CATCAACGCCACGATCAGCT	AAAGTCACAGTTAACACTTCTCCAGCACCTCCTTTGC	GCCACGAAGGAGGTACCAGC	CGGTGCATTTGCGGGAAGAC
chr19Q23-0658	48.8-49.1	CGGCTCGCAGCGTGTAAACG	CCGATAGGCGACGAGGAGCG	CATCAACGCCACGATCAGCT	GATTTGGAGCAGTTGGAGGTTACAGGTGAGGAGGT	GCCACGAAGGAGGTACCAGC	CGGTGCATTTGCGGGAAGAC
chr19Q23-0659	48.8-49.1	CGGCTCGCAGCGTGTAAACG	CCGATAGGCGACGAGGAGCG	CATCAACGCCACGATCAGCT	CAGGGCATCTAGGTGGGACTGACCCTACCCTCCAT	GCCACGAAGGAGGTACCAGC	CGGTGCATTTGCGGGAAGAC
chr19Q23-0660	48.8-49.1	CGGCTCGCAGCGTGTAAACG	CCGATAGGCGACGAGGAGCG	CATCAACGCCACGATCAGCT	CACATCACAGACAAGGGTCCTCAGAGGGTACTCAT	GCCACGAAGGAGGTACCAGC	CGGTGCATTTGCGGGAAGAC
chr19Q23-0661	48.8-49.1	CGGCTCGCAGCGTGTAAACG	CCGATAGGCGACGAGGAGCG	CATCAACGCCACGATCAGCT	AGCAGGTGACTTTTGACCGCCCCTCCCTAGATGAG	GCCACGAAGGAGGTACCAGC	CGGTGCATTTGCGGGAAGAC
chr19Q23-0662	48.8-49.1	CGGCTCGCAGCGTGTAAACG	CCGATAGGCGACGAGGAGCG	CATCAACGCCACGATCAGCT	CATGGACTTCCTGCTGGCCTTCTCCAGGGTATGGG	GCCACGAAGGAGGTACCAGC	CGGTGCATTTGCGGGAAGAC
chr19Q23-0663	48.8-49.1	CGGCTCGCAGCGTGTAAACG	CCGATAGGCGACGAGGAGCG	CATCAACGCCACGATCAGCT	CGCCCTCCTATTTCGCCATCGTACGCGACAAGGAG	GCCACGAAGGAGGTACCAGC	CGGTGCATTTGCGGGAAGAC
chr19Q23-0664	48.8-49.1	CGGCTCGCAGCGTGTAAACG	CCGATAGGCGACGAGGAGCG	CATCAACGCCACGATCAGCT	CTCGGCGCACTTCTCTAGCCTCGAGTCCGAGGTAT	GCCACGAAGGAGGTACCAGC	CGGTGCATTTGCGGGAAGAC
chr19Q23-0665	48.8-49.1	CGGCTCGCAGCGTGTAAACG	CCGATAGGCGACGAGGAGCG	CATCAACGCCACGATCAGCT	CTGGTTCTGGAGGAACCGCAAGCCGGAGAGGATTT	GCCACGAAGGAGGTACCAGC	CGGTGCATTTGCGGGAAGAC
chr19Q23-0666	48.8-49.1	CGGCTCGCAGCGTGTAAACG	CCGATAGGCGACGAGGAGCG	CATCAACGCCACGATCAGCT	GGTCCCTCAACTATCACCCAGCCTGAGAACGAGGG	GCCACGAAGGAGGTACCAGC	CGGTGCATTTGCGGGAAGAC
chr19Q23-0667	48.8-49.1	CGGCTCGCAGCGTGTAAACG	CCGATAGGCGACGAGGAGCG	CATCAACGCCACGATCAGCT	TTTTAACCTTTCATCCATTGGGACTCAAAACTGTGAGACGC	GCCACGAAGGAGGTACCAGC	CGGTGCATTTGCGGGAAGAC
chr19Q23-0668	48.8-49.1	CGGCTCGCAGCGTGTAAACG	CCGATAGGCGACGAGGAGCG	CATCAACGCCACGATCAGCT	CGCCACACAGAAACCCCTGACCCAGACTGTGACAT	GCCACGAAGGAGGTACCAGC	CGGTGCATTTGCGGGAAGAC
chr19Q23-0669	48.8-49.1	CGGCTCGCAGCGTGTAAACG	CCGATAGGCGACGAGGAGCG	CATCAACGCCACGATCAGCT	CCGACTCCTAAAATGGTCATCCGACTCCAGACTGT	GCCACGAAGGAGGTACCAGC	CGGTGCATTTGCGGGAAGAC
chr19Q23-0670	48.8-49.1	CGGCTCGCAGCGTGTAAACG	CCGATAGGCGACGAGGAGCG	CATCAACGCCACGATCAGCT	GACTGTGCCCCGACCAGACTGTGACCCTTGACATC	GCCACGAAGGAGGTACCAGC	CGGTGCATTTGCGGGAAGAC
chr19Q23-0671	48.8-49.1	CGGCTCGCAGCGTGTAAACG	CCGATAGGCGACGAGGAGCG	CATCAACGCCACGATCAGCT	CTCCTCCTCTTCCACCCTCGGTCGCTTTTCCCTAC	GCCACGAAGGAGGTACCAGC	CGGTGCATTTGCGGGAAGAC
chr19Q23-0672	48.8-49.1	CGGCTCGCAGCGTGTAAACG	CCGATAGGCGACGAGGAGCG	CATCAACGCCACGATCAGCT	CACCGCGATGAACCCAACCTCCCTGAAGCCAAAAC	GCCACGAAGGAGGTACCAGC	CGGTGCATTTGCGGGAAGAC
chr19Q23-0673	48.8-49.1	CGGCTCGCAGCGTGTAAACG	CCGATAGGCGACGAGGAGCG	CATCAACGCCACGATCAGCT	CACCCCACTTGCCACCAAGCACATCCTCTCCAAAT	GCCACGAAGGAGGTACCAGC	CGGTGCATTTGCGGGAAGAC
chr19Q23-0674	48.8-49.1	CGGCTCGCAGCGTGTAAACG	CCGATAGGCGACGAGGAGCG	CATCAACGCCACGATCAGCT	CCAACCCTTATTTGCGACCCTTCAGTGATGACCCA	GCCACGAAGGAGGTACCAGC	CGGTGCATTTGCGGGAAGAC
chr19Q23-0675	48.8-49.1	CGGCTCGCAGCGTGTAAACG	CCGATAGGCGACGAGGAGCG	CATCAACGCCACGATCAGCT	GGAGGGTCTGGGAGTCCACACTTCTCCACCAACTT	GCCACGAAGGAGGTACCAGC	CGGTGCATTTGCGGGAAGAC
chr19Q23-0676	48.8-49.1	CGGCTCGCAGCGTGTAAACG	CCGATAGGCGACGAGGAGCG	CATCAACGCCACGATCAGCT	CCCTTCCCACTCTCTTATTCCACATTGCAGTGTTTG	GCCACGAAGGAGGTACCAGC	CGGTGCATTTGCGGGAAGAC
chr19Q23-0677	48.8-49.1	CGGCTCGCAGCGTGTAAACG	CCGATAGGCGACGAGGAGCG	CATCAACGCCACGATCAGCT	TTTTATGCCTCCTCAGTCCAAGCCTAAGCTCCGTA	GCCACGAAGGAGGTACCAGC	CGGTGCATTTGCGGGAAGAC
chr19Q23-0678	48.8-49.1	CGGCTCGCAGCGTGTAAACG	CCGATAGGCGACGAGGAGCG	CATCAACGCCACGATCAGCT	GACTCTGAAAGGAGGTGCCTGGGGAGACAAAGACC	GCCACGAAGGAGGTACCAGC	CGGTGCATTTGCGGGAAGAC
chr19Q23-0679	48.8-49.1	CGGCTCGCAGCGTGTAAACG	CCGATAGGCGACGAGGAGCG	CATCAACGCCACGATCAGCT	AAGAAAGAGGAGGTGGGAAGAGACCCTGAAAAGAAAG	GCCACGAAGGAGGTACCAGC	CGGTGCATTTGCGGGAAGAC
chr19Q23-0680	48.8-49.1	CGGCTCGCAGCGTGTAAACG	CCGATAGGCGACGAGGAGCG	CATCAACGCCACGATCAGCT	TCGAGAGGGTACTGGGGCAGATAAGAGACCCCAAG	GCCACGAAGGAGGTACCAGC	CGGTGCATTTGCGGGAAGAC
chr19Q23-0681	48.8-49.1	CGGCTCGCAGCGTGTAAACG	CCGATAGGCGACGAGGAGCG	CATCAACGCCACGATCAGCT	GAGAGAGGAAAAGAAACCGGCCTTATGGGTCCTCG	GCCACGAAGGAGGTACCAGC	CGGTGCATTTGCGGGAAGAC
chr19Q23-0682	48.8-49.1	CGGCTCGCAGCGTGTAAACG	CCGATAGGCGACGAGGAGCG	CATCAACGCCACGATCAGCT	GGGAGTAGAAACTCAGTCTCCTTGCCAGTGAAAGAG	GCCACGAAGGAGGTACCAGC	CGGTGCATTTGCGGGAAGAC
chr19Q23-0683	48.8-49.1	CGGCTCGCAGCGTGTAAACG	CCGATAGGCGACGAGGAGCG	CATCAACGCCACGATCAGCT	TTAATTAACTGGAAAGAACGCTCTCGGAATCAAACTGGACA	GCCACGAAGGAGGTACCAGC	CGGTGCATTTGCGGGAAGAC
chr19Q23-0684	48.8-49.1	CGGCTCGCAGCGTGTAAACG	CCGATAGGCGACGAGGAGCG	CATCAACGCCACGATCAGCT	ATGGGGAAAACAAGCCTCCCGTAGAACTACAACTC	GCCACGAAGGAGGTACCAGC	CGGTGCATTTGCGGGAAGAC
chr19Q23-0685	48.8-49.1	CGGCTCGCAGCGTGTAAACG	CCGATAGGCGACGAGGAGCG	CATCAACGCCACGATCAGCT	GGAACAGCGCCCAAAGTCACGCGAAGATGCAGTTT	GCCACGAAGGAGGTACCAGC	CGGTGCATTTGCGGGAAGAC
chr19Q23-0686	48.8-49.1	CGGCTCGCAGCGTGTAAACG	CCGATAGGCGACGAGGAGCG	CATCAACGCCACGATCAGCT	GCAGGCTTCTTTCGCTGGCGCCATTACCTGAGTTC	GCCACGAAGGAGGTACCAGC	CGGTGCATTTGCGGGAAGAC
chr19Q23-0687	48.8-49.1	CGGCTCGCAGCGTGTAAACG	CCGATAGGCGACGAGGAGCG	CATCAACGCCACGATCAGCT	CACCCTCTCCGATTAGCGGTCCCAGGAGTTTCCAA	GCCACGAAGGAGGTACCAGC	CGGTGCATTTGCGGGAAGAC
chr19Q23-0688	48.8-49.1	CGGCTCGCAGCGTGTAAACG	CCGATAGGCGACGAGGAGCG	CATCAACGCCACGATCAGCT	CGCAGTAGGGCGGATCTCATTAGGCGGAAAGCGAA	GCCACGAAGGAGGTACCAGC	CGGTGCATTTGCGGGAAGAC
chr19Q23-0689	48.8-49.1	CGGCTCGCAGCGTGTAAACG	CCGATAGGCGACGAGGAGCG	CATCAACGCCACGATCAGCT	GAAGTGACGCTCTTACCGGGTGTCAGCAGCGAGAG	GCCACGAAGGAGGTACCAGC	CGGTGCATTTGCGGGAAGAC
chr19Q23-0690	48.8-49.1	CGGCTCGCAGCGTGTAAACG	CCGATAGGCGACGAGGAGCG	CATCAACGCCACGATCAGCT	GGAGCTGGTCATGGACGAGGAGGCCTATGTGCTCTA	GCCACGAAGGAGGTACCAGC	CGGTGCATTTGCGGGAAGAC
chr19Q23-0691	48.8-49.1	CGGCTCGCAGCGTGTAAACG	CCGATAGGCGACGAGGAGCG	CATCAACGCCACGATCAGCT	CAGGGTCCTGAGGTGGCTGATCCCGAGCCTTTAAC	GCCACGAAGGAGGTACCAGC	CGGTGCATTTGCGGGAAGAC
chr19Q23-0692	48.8-49.1	CGGCTCGCAGCGTGTAAACG	CCGATAGGCGACGAGGAGCG	CATCAACGCCACGATCAGCT	AGAGAAGTGATTTCATACCGGAGGCGGTTGATCCA	GCCACGAAGGAGGTACCAGC	CGGTGCATTTGCGGGAAGAC
chr19Q23-0693	48.8-49.1	CGGCTCGCAGCGTGTAAACG	CCGATAGGCGACGAGGAGCG	CATCAACGCCACGATCAGCT	GGGAGGTGGGGACTGAGCTCTTACTGTCCCGTCTTA	GCCACGAAGGAGGTACCAGC	CGGTGCATTTGCGGGAAGAC
chr19Q23-0694	48.8-49.1	CGGCTCGCAGCGTGTAAACG	CCGATAGGCGACGAGGAGCG	CATCAACGCCACGATCAGCT	TGGGAGACAACCGGACAGAGCTTCCTCTTACACTT	GCCACGAAGGAGGTACCAGC	CGGTGCATTTGCGGGAAGAC
chr19Q23-0695	48.8-49.1	CGGCTCGCAGCGTGTAAACG	CCGATAGGCGACGAGGAGCG	CATCAACGCCACGATCAGCT	TGCCTAACTCACCCCACAATTTCTCCCAGACTGAT	GCCACGAAGGAGGTACCAGC	CGGTGCATTTGCGGGAAGAC
chr19Q23-0696	48.8-49.1	CGGCTCGCAGCGTGTAAACG	CCGATAGGCGACGAGGAGCG	CATCAACGCCACGATCAGCT	GATGCTTCGGATGCACAATCTGCATGGGACAAAGC	GCCACGAAGGAGGTACCAGC	CGGTGCATTTGCGGGAAGAC
chr19Q23-0697	48.8-49.1	CGGCTCGCAGCGTGTAAACG	GTAGAGCGGTGCGGCAGTTG	CATCAACGCCACGATCAGCT	CATGGTGCCCCACTATGGTGGCATCAACCGAGTTC	GCCACGAAGGAGGTACCAGC	CGGTGCATTTGCGGGAAGAC
chr19Q23-0698	48.8-49.1	CGGCTCGCAGCGTGTAAACG	GTAGAGCGGTGCGGCAGTTG	CATCAACGCCACGATCAGCT	GGGTAAGTATGGTCCCAGGAGCCTGCTCTGCATAC	GCCACGAAGGAGGTACCAGC	CGGTGCATTTGCGGGAAGAC
chr19Q23-0699	48.8-49.1	CGGCTCGCAGCGTGTAAACG	GTAGAGCGGTGCGGCAGTTG	CATCAACGCCACGATCAGCT	TCTGAAACACATCTGACCCATCCCCTGTGTCCATA	GCCACGAAGGAGGTACCAGC	CGGTGCATTTGCGGGAAGAC
chr19Q23-0700	48.8-49.1	CGGCTCGCAGCGTGTAAACG	GTAGAGCGGTGCGGCAGTTG	CATCAACGCCACGATCAGCT	CCCTGTGGAGAGCTGTCCCAGTTACCATGCTGGTT	GCCACGAAGGAGGTACCAGC	CGGTGCATTTGCGGGAAGAC
chr19Q23-0701	48.8-49.1	CGGCTCGCAGCGTGTAAACG	GTAGAGCGGTGCGGCAGTTG	CATCAACGCCACGATCAGCT	TTTGCAGGTTGTGATTTTCTTCCCACAGAGGTTTCAA	GCCACGAAGGAGGTACCAGC	CGGTGCATTTGCGGGAAGAC
chr19Q23-0702	48.8-49.1	CGGCTCGCAGCGTGTAAACG	GTAGAGCGGTGCGGCAGTTG	CATCAACGCCACGATCAGCT	GGAGCTGTAGTCCCAGGCCTGGGAGATCTGAGGAA	GCCACGAAGGAGGTACCAGC	CGGTGCATTTGCGGGAAGAC
chr19Q23-0703	48.8-49.1	CGGCTCGCAGCGTGTAAACG	GTAGAGCGGTGCGGCAGTTG	CATCAACGCCACGATCAGCT	CGCACTTCTGGTTCTCTGGGATATGGGGAGCGTGG	GCCACGAAGGAGGTACCAGC	CGGTGCATTTGCGGGAAGAC
chr19Q23-0704	48.8-49.1	CGGCTCGCAGCGTGTAAACG	GTAGAGCGGTGCGGCAGTTG	CATCAACGCCACGATCAGCT	CTCTTCTGCAGGTGTCATGGCTGGGTGAAGAGCCT	GCCACGAAGGAGGTACCAGC	CGGTGCATTTGCGGGAAGAC
chr19Q23-0705	48.8-49.1	CGGCTCGCAGCGTGTAAACG	GTAGAGCGGTGCGGCAGTTG	CATCAACGCCACGATCAGCT	CGGGATGAGCAGGCCCAAATGAAGCCCATCTTCTC	GCCACGAAGGAGGTACCAGC	CGGTGCATTTGCGGGAAGAC
chr19Q23-0706	48.8-49.1	CGGCTCGCAGCGTGTAAACG	GTAGAGCGGTGCGGCAGTTG	CATCAACGCCACGATCAGCT	CAGGTCGCCTGCTGACCGGTGACTGTCAAAAGAAC	GCCACGAAGGAGGTACCAGC	CGGTGCATTTGCGGGAAGAC
chr19Q23-0707	48.8-49.1	CGGCTCGCAGCGTGTAAACG	GTAGAGCGGTGCGGCAGTTG	CATCAACGCCACGATCAGCT	CTGTGGAGGACCTGCAGTGGTCACCGACTGAGAAC	GCCACGAAGGAGGTACCAGC	CGGTGCATTTGCGGGAAGAC
chr19Q23-0708	48.8-49.1	CGGCTCGCAGCGTGTAAACG	GTAGAGCGGTGCGGCAGTTG	CATCAACGCCACGATCAGCT	ACGGAGGTTTAGTTTCCAGGCCAAGTCATAGTAAGG	GCCACGAAGGAGGTACCAGC	CGGTGCATTTGCGGGAAGAC
chr19Q23-0709	48.8-49.1	CGGCTCGCAGCGTGTAAACG	GTAGAGCGGTGCGGCAGTTG	CATCAACGCCACGATCAGCT	GGCCCTCAAGATCTGGGACCTTCGGCAGTTCAAGGTATTTT	GCCACGAAGGAGGTACCAGC	CGGTGCATTTGCGGGAAGAC
chr19Q23-0710	48.8-49.1	CGGCTCGCAGCGTGTAAACG	GTAGAGCGGTGCGGCAGTTG	CATCAACGCCACGATCAGCT	CTAGAGAAGCTTGCTCCCAGCAGCCCCTGGGATTT	GCCACGAAGGAGGTACCAGC	CGGTGCATTTGCGGGAAGAC
chr19Q23-0711	48.8-49.1	CGGCTCGCAGCGTGTAAACG	GTAGAGCGGTGCGGCAGTTG	CATCAACGCCACGATCAGCT	CGGGTCTCCACTCTTGGGGTCACTCACTCTACCAG	GCCACGAAGGAGGTACCAGC	CGGTGCATTTGCGGGAAGAC
chr19Q23-0712	48.8-49.1	CGGCTCGCAGCGTGTAAACG	GTAGAGCGGTGCGGCAGTTG	CATCAACGCCACGATCAGCT	GACTCTCATCTGCCTGTGGGCAGAAGTACAGGTGT	GCCACGAAGGAGGTACCAGC	CGGTGCATTTGCGGGAAGAC
chr19Q23-0713	48.8-49.1	CGGCTCGCAGCGTGTAAACG	GTAGAGCGGTGCGGCAGTTG	CATCAACGCCACGATCAGCT	AGATTTCTAGATGCAACTGAGAATCGGGGCCCAGC	GCCACGAAGGAGGTACCAGC	CGGTGCATTTGCGGGAAGAC
chr19Q23-0714	48.8-49.1	CGGCTCGCAGCGTGTAAACG	GTAGAGCGGTGCGGCAGTTG	CATCAACGCCACGATCAGCT	GACAGGAGCCGCTGTGACATGACAGCCAAGCTAGA	GCCACGAAGGAGGTACCAGC	CGGTGCATTTGCGGGAAGAC
chr19Q23-0715	48.8-49.1	CGGCTCGCAGCGTGTAAACG	GTAGAGCGGTGCGGCAGTTG	CATCAACGCCACGATCAGCT	TTTTCTCCTCCAGTTTGATCGTTTCTATAGCGTCAGCC	GCCACGAAGGAGGTACCAGC	CGGTGCATTTGCGGGAAGAC
chr19Q23-0716	48.8-49.1	CGGCTCGCAGCGTGTAAACG	GTAGAGCGGTGCGGCAGTTG	CATCAACGCCACGATCAGCT	TTCAGAGCAGCCTCTCCTAATGAGAGAGACGCCAA	GCCACGAAGGAGGTACCAGC	CGGTGCATTTGCGGGAAGAC
chr19Q23-0717	48.8-49.1	CGGCTCGCAGCGTGTAAACG	GTAGAGCGGTGCGGCAGTTG	CATCAACGCCACGATCAGCT	TTGAGCGGGGCCTTTGCTGTAGTGAAAGTGCTGTC	GCCACGAAGGAGGTACCAGC	CGGTGCATTTGCGGGAAGAC
chr19Q23-0718	48.8-49.1	CGGCTCGCAGCGTGTAAACG	GTAGAGCGGTGCGGCAGTTG	CATCAACGCCACGATCAGCT	ATTCTTAGTCTTTCTTTGGGTCGGCTTCCGGGGAT	GCCACGAAGGAGGTACCAGC	CGGTGCATTTGCGGGAAGAC
chr19Q23-0719	48.8-49.1	CGGCTCGCAGCGTGTAAACG	GTAGAGCGGTGCGGCAGTTG	CATCAACGCCACGATCAGCT	TGTGTTTCTGCCTCCTTTGAGGCCTTTGTAGAATCT	GCCACGAAGGAGGTACCAGC	CGGTGCATTTGCGGGAAGAC
chr19Q23-0720	48.8-49.1	CGGCTCGCAGCGTGTAAACG	GTAGAGCGGTGCGGCAGTTG	CATCAACGCCACGATCAGCT	CATGCCCTCCTTTTACAAGGAAGAAAACAGGCAGG	GCCACGAAGGAGGTACCAGC	CGGTGCATTTGCGGGAAGAC
chr19Q23-0721	48.8-49.1	CGGCTCGCAGCGTGTAAACG	GTAGAGCGGTGCGGCAGTTG	CATCAACGCCACGATCAGCT	GGGTTTTGCTACCTGAGCTGGGAGGGGCTTCTTTG	GCCACGAAGGAGGTACCAGC	CGGTGCATTTGCGGGAAGAC
chr19Q23-0722	48.8-49.1	CGGCTCGCAGCGTGTAAACG	GTAGAGCGGTGCGGCAGTTG	CATCAACGCCACGATCAGCT	CCCTGGGCTGGTCAGCCTTCTTAGCAGCCAGAATTA	GCCACGAAGGAGGTACCAGC	CGGTGCATTTGCGGGAAGAC
chr19Q23-0723	48.8-49.1	CGGCTCGCAGCGTGTAAACG	GTAGAGCGGTGCGGCAGTTG	CATCAACGCCACGATCAGCT	CCCTGTGTCCCTTTCCTGGACTCTGGGCTTGTGAG	GCCACGAAGGAGGTACCAGC	CGGTGCATTTGCGGGAAGAC
chr19Q23-0724	48.8-49.1	CGGCTCGCAGCGTGTAAACG	GTAGAGCGGTGCGGCAGTTG	CATCAACGCCACGATCAGCT	CATCCTCTCCCTCTAGTCTGGTTCCCCAGTGGCCA	GCCACGAAGGAGGTACCAGC	CGGTGCATTTGCGGGAAGAC
chr19Q23-0725	48.8-49.1	CGGCTCGCAGCGTGTAAACG	GTAGAGCGGTGCGGCAGTTG	CATCAACGCCACGATCAGCT	CAGACCACCAGATCACACAGTGGGACCTGGCAGTG	GCCACGAAGGAGGTACCAGC	CGGTGCATTTGCGGGAAGAC
chr19Q23-0726	48.8-49.1	CGGCTCGCAGCGTGTAAACG	GTAGAGCGGTGCGGCAGTTG	CATCAACGCCACGATCAGCT	AGGCTTCACCATCTTCCGCACCATCAGCGTCTGAG	GCCACGAAGGAGGTACCAGC	CGGTGCATTTGCGGGAAGAC
chr19Q23-0727	48.8-49.1	CGGCTCGCAGCGTGTAAACG	GTAGAGCGGTGCGGCAGTTG	CATCAACGCCACGATCAGCT	CGTCCCACTGGCTCTGATCTTGCTTCCTGCTTGGA	GCCACGAAGGAGGTACCAGC	CGGTGCATTTGCGGGAAGAC
chr19Q23-0728	48.8-49.1	CGGCTCGCAGCGTGTAAACG	GTAGAGCGGTGCGGCAGTTG	CATCAACGCCACGATCAGCT	AACTGAAGTCGAATTGGGCTCCCCTGGAAGGGGTT	GCCACGAAGGAGGTACCAGC	CGGTGCATTTGCGGGAAGAC
chr19Q23-0729	48.8-49.1	CGGCTCGCAGCGTGTAAACG	GTAGAGCGGTGCGGCAGTTG	CATCAACGCCACGATCAGCT	CATTCAGGTCTGTTGACTGAGACTGGCCGGCCTGT	GCCACGAAGGAGGTACCAGC	CGGTGCATTTGCGGGAAGAC
chr19Q23-0730	48.8-49.1	CGGCTCGCAGCGTGTAAACG	GTAGAGCGGTGCGGCAGTTG	CATCAACGCCACGATCAGCT	GGGCTGCCGTGATGGATTCTGTTTGACGTATTGTT	GCCACGAAGGAGGTACCAGC	CGGTGCATTTGCGGGAAGAC
chr19Q23-0731	48.8-49.1	CGGCTCGCAGCGTGTAAACG	GTAGAGCGGTGCGGCAGTTG	CATCAACGCCACGATCAGCT	CTCTAGAAGGCCTGGCTCTGATCCAGTGACCCCTC	GCCACGAAGGAGGTACCAGC	CGGTGCATTTGCGGGAAGAC
chr19Q23-0732	48.8-49.1	CGGCTCGCAGCGTGTAAACG	GTAGAGCGGTGCGGCAGTTG	CATCAACGCCACGATCAGCT	TCACCAAAGAACTCGGTTTAACCAGGGCTCTGTAA	GCCACGAAGGAGGTACCAGC	CGGTGCATTTGCGGGAAGAC
chr19Q23-0733	48.8-49.1	CGGCTCGCAGCGTGTAAACG	GTAGAGCGGTGCGGCAGTTG	CATCAACGCCACGATCAGCT	CTGGTGTGGCCTGTGTGTCGGATTCCTTCCTGTCA	GCCACGAAGGAGGTACCAGC	CGGTGCATTTGCGGGAAGAC
chr19Q23-0734	48.8-49.1	CGGCTCGCAGCGTGTAAACG	GTAGAGCGGTGCGGCAGTTG	CATCAACGCCACGATCAGCT	CTGTGACCCATTTGACCTGTGTCCCCAGAACCCAG	GCCACGAAGGAGGTACCAGC	CGGTGCATTTGCGGGAAGAC
chr19Q23-0735	48.8-49.1	CGGCTCGCAGCGTGTAAACG	GTAGAGCGGTGCGGCAGTTG	CATCAACGCCACGATCAGCT	GGGGATATACAGTGGCTGCACCAAATTGGAGGTGT	GCCACGAAGGAGGTACCAGC	CGGTGCATTTGCGGGAAGAC
chr19Q23-0736	48.8-49.1	CGGCTCGCAGCGTGTAAACG	GTAGAGCGGTGCGGCAGTTG	CATCAACGCCACGATCAGCT	GGGTTCCTCCAACACAATTTGCTTCTGCCCGTTGT	GCCACGAAGGAGGTACCAGC	CGGTGCATTTGCGGGAAGAC
chr19Q23-0737	48.8-49.1	CGGCTCGCAGCGTGTAAACG	GTAGAGCGGTGCGGCAGTTG	CATCAACGCCACGATCAGCT	CGGGAGGAAGGTCAGGGCTCCTGAGCAGCAATAAA	GCCACGAAGGAGGTACCAGC	CGGTGCATTTGCGGGAAGAC
chr19Q23-0738	48.8-49.1	CGGCTCGCAGCGTGTAAACG	GTAGAGCGGTGCGGCAGTTG	CATCAACGCCACGATCAGCT	GGACCAGGAAGAGGCCTGAGGTGTATTTGAGACTC	GCCACGAAGGAGGTACCAGC	CGGTGCATTTGCGGGAAGAC
chr19Q23-0739	48.8-49.1	CGGCTCGCAGCGTGTAAACG	GTAGAGCGGTGCGGCAGTTG	CATCAACGCCACGATCAGCT	CTGGAACTCACTCTGGCTTAGTGAAAGGGGCCTCA	GCCACGAAGGAGGTACCAGC	CGGTGCATTTGCGGGAAGAC
chr19Q23-0740	48.8-49.1	CGGCTCGCAGCGTGTAAACG	GTAGAGCGGTGCGGCAGTTG	CATCAACGCCACGATCAGCT	CCCCACCAGCTTATGAAGGCTTCATCTCAGGGAAC	GCCACGAAGGAGGTACCAGC	CGGTGCATTTGCGGGAAGAC
chr19Q23-0741	48.8-49.1	CGGCTCGCAGCGTGTAAACG	GTAGAGCGGTGCGGCAGTTG	CATCAACGCCACGATCAGCT	CCCCATTTCTCCCTCCGTCCATCTCCCCTTTATCA	GCCACGAAGGAGGTACCAGC	CGGTGCATTTGCGGGAAGAC
chr19Q23-0742	48.8-49.1	CGGCTCGCAGCGTGTAAACG	GTAGAGCGGTGCGGCAGTTG	CATCAACGCCACGATCAGCT	CAAGGACAGACTACAGCCCCTCAGCACCCACAGAG	GCCACGAAGGAGGTACCAGC	CGGTGCATTTGCGGGAAGAC
chr19Q23-0743	48.8-49.1	CGGCTCGCAGCGTGTAAACG	GTAGAGCGGTGCGGCAGTTG	CATCAACGCCACGATCAGCT	CAGGTTCAGTGCCTCCAACTCTCACCCCATCCCCATTTTA	GCCACGAAGGAGGTACCAGC	CGGTGCATTTGCGGGAAGAC
chr19Q23-0744	48.8-49.1	CGGCTCGCAGCGTGTAAACG	GTAGAGCGGTGCGGCAGTTG	CATCAACGCCACGATCAGCT	TGCATTTTCTCACTGGCTTCCATCCTTTCAGAGAAACC	GCCACGAAGGAGGTACCAGC	CGGTGCATTTGCGGGAAGAC
chr19Q23-0745	48.8-49.1	CGGCTCGCAGCGTGTAAACG	GTAGAGCGGTGCGGCAGTTG	CATCAACGCCACGATCAGCT	CACCCTCTCAACACCCCTCCTCCTGCCTATCTCTG	GCCACGAAGGAGGTACCAGC	CGGTGCATTTGCGGGAAGAC
chr19Q23-0746	48.8-49.1	CGGCTCGCAGCGTGTAAACG	GTAGAGCGGTGCGGCAGTTG	CATCAACGCCACGATCAGCT	CATCTCTTTGTCTTTCTGTAGTCTCTGCTTTCCAACCTGC	GCCACGAAGGAGGTACCAGC	CGGTGCATTTGCGGGAAGAC
chr19Q23-0747	48.8-49.1	CGGCTCGCAGCGTGTAAACG	GTAGAGCGGTGCGGCAGTTG	CATCAACGCCACGATCAGCT	GAGTGGTGGGGAACACCCCTGGTTTCGGAAGAGTG	GCCACGAAGGAGGTACCAGC	CGGTGCATTTGCGGGAAGAC
chr19Q23-0748	48.8-49.1	CGGCTCGCAGCGTGTAAACG	GTAGAGCGGTGCGGCAGTTG	CATCAACGCCACGATCAGCT	GGCGGGGCTTCTTGGCCTCAGATTAGACAGTGACT	GCCACGAAGGAGGTACCAGC	CGGTGCATTTGCGGGAAGAC
chr19Q23-0749	48.8-49.1	CGGCTCGCAGCGTGTAAACG	GTAGAGCGGTGCGGCAGTTG	CATCAACGCCACGATCAGCT	TTGACACGAAGTTGAAGCACCTTAAGCCCTGTATCT	GCCACGAAGGAGGTACCAGC	CGGTGCATTTGCGGGAAGAC
chr19Q23-0750	48.8-49.1	CGGCTCGCAGCGTGTAAACG	GTAGAGCGGTGCGGCAGTTG	CATCAACGCCACGATCAGCT	CCTTTATATGGAAACATTAAGCTGCTCTCGCAGGTCAGG	GCCACGAAGGAGGTACCAGC	CGGTGCATTTGCGGGAAGAC
chr19Q23-0751	48.8-49.1	CGGCTCGCAGCGTGTAAACG	GTAGAGCGGTGCGGCAGTTG	CATCAACGCCACGATCAGCT	CCCCTGGTGAAGGTTCCCGTTGGCTTTGGGAAGTA	GCCACGAAGGAGGTACCAGC	CGGTGCATTTGCGGGAAGAC
chr19Q23-0752	48.8-49.1	CGGCTCGCAGCGTGTAAACG	GTAGAGCGGTGCGGCAGTTG	CATCAACGCCACGATCAGCT	GCTGAGGTGGGACTGGAGGATTTCGAGGGCAGAAC	GCCACGAAGGAGGTACCAGC	CGGTGCATTTGCGGGAAGAC
chr19Q23-0753	48.8-49.1	CGGCTCGCAGCGTGTAAACG	GTAGAGCGGTGCGGCAGTTG	CATCAACGCCACGATCAGCT	GCATGTCGGGAGCTCATCACGAGGCCTCGTACATA	GCCACGAAGGAGGTACCAGC	CGGTGCATTTGCGGGAAGAC
chr19Q23-0754	48.8-49.1	CGGCTCGCAGCGTGTAAACG	GTAGAGCGGTGCGGCAGTTG	CATCAACGCCACGATCAGCT	CCAGGTGTGTTTGAAACCAGAGTGCTCTTGAGAAG	GCCACGAAGGAGGTACCAGC	CGGTGCATTTGCGGGAAGAC
chr19Q23-0755	48.8-49.1	CGGCTCGCAGCGTGTAAACG	GTAGAGCGGTGCGGCAGTTG	CATCAACGCCACGATCAGCT	GTTCCTGAGGGTGGAGTCAGTGCTGAGTGGGGATC	GCCACGAAGGAGGTACCAGC	CGGTGCATTTGCGGGAAGAC
chr19Q23-0756	48.8-49.1	CGGCTCGCAGCGTGTAAACG	GTAGAGCGGTGCGGCAGTTG	CATCAACGCCACGATCAGCT	GGAGGGCTGCAGGTGTAGATGCTGCATCCTGATGT	GCCACGAAGGAGGTACCAGC	CGGTGCATTTGCGGGAAGAC
chr19Q23-0757	48.8-49.1	CGGCTCGCAGCGTGTAAACG	GTAGAGCGGTGCGGCAGTTG	CATCAACGCCACGATCAGCT	TTTTGGGAGAACAGTCTCTAACATGCAGGGTTGTCA	GCCACGAAGGAGGTACCAGC	CGGTGCATTTGCGGGAAGAC
chr19Q23-0758	48.8-49.1	CGGCTCGCAGCGTGTAAACG	GTAGAGCGGTGCGGCAGTTG	CATCAACGCCACGATCAGCT	GGGGTGAGATAGAGTCAAGGTTGGGGTACACTGTG	GCCACGAAGGAGGTACCAGC	CGGTGCATTTGCGGGAAGAC
chr19Q23-0759	48.8-49.1	CGGCTCGCAGCGTGTAAACG	GTAGAGCGGTGCGGCAGTTG	CATCAACGCCACGATCAGCT	CTCACCTCAGCCTTGCCTCTGTCAAGTGGGCCTAA	GCCACGAAGGAGGTACCAGC	CGGTGCATTTGCGGGAAGAC
chr19Q23-0760	48.8-49.1	CGGCTCGCAGCGTGTAAACG	GTAGAGCGGTGCGGCAGTTG	CATCAACGCCACGATCAGCT	CAGGGCTTTGGGAGACCCAGTTGGTGCCAAACTTG	GCCACGAAGGAGGTACCAGC	CGGTGCATTTGCGGGAAGAC
chr19Q23-0761	48.8-49.1	CGGCTCGCAGCGTGTAAACG	GTAGAGCGGTGCGGCAGTTG	CATCAACGCCACGATCAGCT	ACATTGTCTCATGGTCTTCTTTCCAAATGGAGTGTGCC	GCCACGAAGGAGGTACCAGC	CGGTGCATTTGCGGGAAGAC
chr19Q23-0762	48.8-49.1	CGGCTCGCAGCGTGTAAACG	GTAGAGCGGTGCGGCAGTTG	CATCAACGCCACGATCAGCT	CAAGAAGCCCCTGAGGATCCCCAGGTTCCAGCACAAATTAT	GCCACGAAGGAGGTACCAGC	CGGTGCATTTGCGGGAAGAC
chr19Q23-0763	48.8-49.1	CGGCTCGCAGCGTGTAAACG	GTAGAGCGGTGCGGCAGTTG	CATCAACGCCACGATCAGCT	GAAGTTCCCCACCACAGGGCCAAGCGTTTGGTAAC	GCCACGAAGGAGGTACCAGC	CGGTGCATTTGCGGGAAGAC
chr19Q23-0764	48.8-49.1	CGGCTCGCAGCGTGTAAACG	GTAGAGCGGTGCGGCAGTTG	CATCAACGCCACGATCAGCT	CACCCTGACAGGCTGCTGCGATTCCCTCCATTTCTTT	GCCACGAAGGAGGTACCAGC	CGGTGCATTTGCGGGAAGAC
chr19Q23-0765	48.8-49.1	CGGCTCGCAGCGTGTAAACG	GTAGAGCGGTGCGGCAGTTG	CATCAACGCCACGATCAGCT	AAAAGAAGCCAGAGATCCCAGGGGACATGGTGGGT	GCCACGAAGGAGGTACCAGC	CGGTGCATTTGCGGGAAGAC
chr19Q23-0766	48.8-49.1	CGGCTCGCAGCGTGTAAACG	GTAGAGCGGTGCGGCAGTTG	CATCAACGCCACGATCAGCT	GAGCAACTAAGCCAGGACTGGGCCCTCATCCATAT	GCCACGAAGGAGGTACCAGC	CGGTGCATTTGCGGGAAGAC
chr19Q23-0767	48.8-49.1	CGGCTCGCAGCGTGTAAACG	GTAGAGCGGTGCGGCAGTTG	CATCAACGCCACGATCAGCT	TTTTGAACCACAGCTGACCTCAGAGCCCTGAGGCA	GCCACGAAGGAGGTACCAGC	CGGTGCATTTGCGGGAAGAC
chr19Q23-0768	48.8-49.1	CGGCTCGCAGCGTGTAAACG	GTAGAGCGGTGCGGCAGTTG	CATCAACGCCACGATCAGCT	AGCACTGTATAAATGCATGCTGTAATTATTGTGGCACTTGC	GCCACGAAGGAGGTACCAGC	CGGTGCATTTGCGGGAAGAC
chr19Q23-0769	48.8-49.1	CGGCTCGCAGCGTGTAAACG	GTAGAGCGGTGCGGCAGTTG	CATCAACGCCACGATCAGCT	CTAAGCCCCACCAGAAAGCATGCTTGGCCGATGAG	GCCACGAAGGAGGTACCAGC	CGGTGCATTTGCGGGAAGAC
chr19Q23-0770	48.8-49.1	CGGCTCGCAGCGTGTAAACG	GTAGAGCGGTGCGGCAGTTG	CATCAACGCCACGATCAGCT	GTCGCTTCGTCAAGAAAGACGGGCACTGCAACGTG	GCCACGAAGGAGGTACCAGC	CGGTGCATTTGCGGGAAGAC
chr19Q23-0771	48.8-49.1	CGGCTCGCAGCGTGTAAACG	GTAGAGCGGTGCGGCAGTTG	CATCAACGCCACGATCAGCT	AATGGGTCACTGGGCAGCTGGGGATGTAAACCCAA	GCCACGAAGGAGGTACCAGC	CGGTGCATTTGCGGGAAGAC
chr19Q23-0772	48.8-49.1	CGGCTCGCAGCGTGTAAACG	GTAGAGCGGTGCGGCAGTTG	CATCAACGCCACGATCAGCT	CAGAAAGGTATGTGACCAGCTCTTCCTGGAGGCCT	GCCACGAAGGAGGTACCAGC	CGGTGCATTTGCGGGAAGAC
chr19Q23-0773	48.8-49.1	CGGCTCGCAGCGTGTAAACG	GTAGAGCGGTGCGGCAGTTG	CATCAACGCCACGATCAGCT	GGATTTGGGGCATACAGAGCTTCCTGTGGCTTGAG	GCCACGAAGGAGGTACCAGC	CGGTGCATTTGCGGGAAGAC
chr19Q23-0774	48.8-49.1	CGGCTCGCAGCGTGTAAACG	GTAGAGCGGTGCGGCAGTTG	CATCAACGCCACGATCAGCT	CTGTCAAGGCTCTGGGCCGTAATTCCCAGAAGCCT	GCCACGAAGGAGGTACCAGC	CGGTGCATTTGCGGGAAGAC
chr19Q23-0775	48.8-49.1	CGGCTCGCAGCGTGTAAACG	GTAGAGCGGTGCGGCAGTTG	CATCAACGCCACGATCAGCT	GTCAAGGGACCTGTCCAAAGATGGGGTGGCCTCAG	GCCACGAAGGAGGTACCAGC	CGGTGCATTTGCGGGAAGAC
chr19Q23-0776	48.8-49.1	CGGCTCGCAGCGTGTAAACG	GTAGAGCGGTGCGGCAGTTG	CATCAACGCCACGATCAGCT	GGTGGTGGAGGGCCTGCGTGACCGTTCTATTACTC	GCCACGAAGGAGGTACCAGC	CGGTGCATTTGCGGGAAGAC
chr19Q23-0777	48.8-49.1	CGGCTCGCAGCGTGTAAACG	GTAGAGCGGTGCGGCAGTTG	CATCAACGCCACGATCAGCT	GGGTGTACAATTCCCACTGGACACTGTGGCACAGT	GCCACGAAGGAGGTACCAGC	CGGTGCATTTGCGGGAAGAC
chr19Q23-0778	48.8-49.1	CGGCTCGCAGCGTGTAAACG	GTAGAGCGGTGCGGCAGTTG	CATCAACGCCACGATCAGCT	GAATGGGTGCAGCTCATCGCTGTGGAGCACAGTTC	GCCACGAAGGAGGTACCAGC	CGGTGCATTTGCGGGAAGAC
chr19Q23-0779	48.8-49.1	CGGCTCGCAGCGTGTAAACG	GTAGAGCGGTGCGGCAGTTG	CATCAACGCCACGATCAGCT	TGTGGGGTCCTGCGGCATCTGTGGGAGAATTCATT	GCCACGAAGGAGGTACCAGC	CGGTGCATTTGCGGGAAGAC
chr19Q23-0780	48.8-49.1	CGGCTCGCAGCGTGTAAACG	GTAGAGCGGTGCGGCAGTTG	CATCAACGCCACGATCAGCT	GCCCATTGTGTCCCACCAGCCTCCTAACCTCTGAG	GCCACGAAGGAGGTACCAGC	CGGTGCATTTGCGGGAAGAC
chr19Q23-0781	48.8-49.1	CGGCTCGCAGCGTGTAAACG	GTAGAGCGGTGCGGCAGTTG	CATCAACGCCACGATCAGCT	GGAGGTGGCAACGAAACGAAACTGCACCTCCCATT	GCCACGAAGGAGGTACCAGC	CGGTGCATTTGCGGGAAGAC
chr19Q23-0782	48.8-49.1	CGGCTCGCAGCGTGTAAACG	GTAGAGCGGTGCGGCAGTTG	CATCAACGCCACGATCAGCT	CTGCCCTGAGGAAGGGGCCTTAGCGTTCCTAGAAT	GCCACGAAGGAGGTACCAGC	CGGTGCATTTGCGGGAAGAC
chr19Q23-0783	48.8-49.1	CGGCTCGCAGCGTGTAAACG	GTAGAGCGGTGCGGCAGTTG	CATCAACGCCACGATCAGCT	TGTGGTCAAATTGCTCAAACATCTCCGTTCCCAAG	GCCACGAAGGAGGTACCAGC	CGGTGCATTTGCGGGAAGAC
chr19Q23-0784	48.8-49.1	CGGCTCGCAGCGTGTAAACG	GTAGAGCGGTGCGGCAGTTG	CATCAACGCCACGATCAGCT	CGGCAGCTGCCGTGGCCCAAGTAAAGTGACTTTAG	GCCACGAAGGAGGTACCAGC	CGGTGCATTTGCGGGAAGAC
chr19Q23-0785	48.8-49.1	CGGCTCGCAGCGTGTAAACG	GTAGAGCGGTGCGGCAGTTG	CATCAACGCCACGATCAGCT	CCTCTGGGGTTCCTCTACTTGGGGCTTCCAGAGAC	GCCACGAAGGAGGTACCAGC	CGGTGCATTTGCGGGAAGAC
chr19Q23-0786	48.8-49.1	CGGCTCGCAGCGTGTAAACG	GTAGAGCGGTGCGGCAGTTG	CATCAACGCCACGATCAGCT	ACTTACAAGAGGAGGATAGATGCCCACCTCCCACT	GCCACGAAGGAGGTACCAGC	CGGTGCATTTGCGGGAAGAC
chr19Q23-0787	48.8-49.1	CGGCTCGCAGCGTGTAAACG	GTAGAGCGGTGCGGCAGTTG	CATCAACGCCACGATCAGCT	TCAATCTCCTGCCTGAAGCTTTGAGATACCAGGATTC	GCCACGAAGGAGGTACCAGC	CGGTGCATTTGCGGGAAGAC
chr19Q23-0788	48.8-49.1	CGGCTCGCAGCGTGTAAACG	GTAGAGCGGTGCGGCAGTTG	CATCAACGCCACGATCAGCT	ATGAATAGGAGGGACACTGGCTCTTGCAGAAGTCG	GCCACGAAGGAGGTACCAGC	CGGTGCATTTGCGGGAAGAC
chr19Q23-0789	48.8-49.1	CGGCTCGCAGCGTGTAAACG	GTAGAGCGGTGCGGCAGTTG	CATCAACGCCACGATCAGCT	CAGTGACTTGGCCTGGGAGGTGGCTATGGAACCAG	GCCACGAAGGAGGTACCAGC	CGGTGCATTTGCGGGAAGAC
chr19Q23-0790	48.8-49.1	CGGCTCGCAGCGTGTAAACG	GTAGAGCGGTGCGGCAGTTG	CATCAACGCCACGATCAGCT	CCCCACAAAGCGTGCTCACACACAGAATGACATGG	GCCACGAAGGAGGTACCAGC	CGGTGCATTTGCGGGAAGAC
chr19Q23-0791	48.8-49.1	CGGCTCGCAGCGTGTAAACG	GTAGAGCGGTGCGGCAGTTG	CATCAACGCCACGATCAGCT	AAGGGTTTGCAGTTGCCCTGACAGCTAGGATAGCT	GCCACGAAGGAGGTACCAGC	CGGTGCATTTGCGGGAAGAC
chr19Q23-0792	48.8-49.1	CGGCTCGCAGCGTGTAAACG	GTAGAGCGGTGCGGCAGTTG	CATCAACGCCACGATCAGCT	CAGGGATAAGCCTGAGGCAGTGGTGGGTGCAGAAT	GCCACGAAGGAGGTACCAGC	CGGTGCATTTGCGGGAAGAC
chr19Q23-0793	48.8-49.1	CGGCTCGCAGCGTGTAAACG	GTAGAGCGGTGCGGCAGTTG	CATCAACGCCACGATCAGCT	CCCCTTCTTGTCATCTGATTTATCTTTCTCTGGCCACA	GCCACGAAGGAGGTACCAGC	CGGTGCATTTGCGGGAAGAC
chr19Q23-0794	48.8-49.1	CGGCTCGCAGCGTGTAAACG	GTAGAGCGGTGCGGCAGTTG	CATCAACGCCACGATCAGCT	TTTTCTCTCCCGCTCCTTCTCCAATTCTCTGTTGA	GCCACGAAGGAGGTACCAGC	CGGTGCATTTGCGGGAAGAC
chr19Q23-0795	48.8-49.1	CGGCTCGCAGCGTGTAAACG	GTAGAGCGGTGCGGCAGTTG	CATCAACGCCACGATCAGCT	CCTTATTTTCCGTTGTCGCTTTGATTTCATCTCTGTCTTGC	GCCACGAAGGAGGTACCAGC	CGGTGCATTTGCGGGAAGAC
chr19Q23-0796	48.8-49.1	CGGCTCGCAGCGTGTAAACG	GTAGAGCGGTGCGGCAGTTG	CATCAACGCCACGATCAGCT	TGATTTCTGTGTCTCTATGCCAATATCACTCTGTCCCTCT	GCCACGAAGGAGGTACCAGC	CGGTGCATTTGCGGGAAGAC
chr19Q23-0797	48.8-49.1	CGGCTCGCAGCGTGTAAACG	GTAGAGCGGTGCGGCAGTTG	CATCAACGCCACGATCAGCT	GCCCTCCCCTGCCTCTCTGACTTCCTCTCTCTCTG	GCCACGAAGGAGGTACCAGC	CGGTGCATTTGCGGGAAGAC
chr19Q23-0798	48.8-49.1	CGGCTCGCAGCGTGTAAACG	GTAGAGCGGTGCGGCAGTTG	CATCAACGCCACGATCAGCT	GGTTGCCGGCCCCATCTCTTGATCTGTGTTCTCAC	GCCACGAAGGAGGTACCAGC	CGGTGCATTTGCGGGAAGAC
chr19Q23-0799	48.8-49.1	CGGCTCGCAGCGTGTAAACG	GTAGAGCGGTGCGGCAGTTG	CATCAACGCCACGATCAGCT	GTGGGCTTTGATGGAGGCACCGATCGTATCTTCCT	GCCACGAAGGAGGTACCAGC	CGGTGCATTTGCGGGAAGAC
chr19Q23-0800	48.8-49.1	CGGCTCGCAGCGTGTAAACG	GTAGAGCGGTGCGGCAGTTG	CATCAACGCCACGATCAGCT	CCCCATCACCATCGTCCATGAGATCGACTCTGCCA	GCCACGAAGGAGGTACCAGC	CGGTGCATTTGCGGGAAGAC
chr19Q23-0801	48.8-49.1	CGGCTCGCAGCGTGTAAACG	GTAGAGCGGTGCGGCAGTTG	CATCAACGCCACGATCAGCT	GCCAGGGCTGACTTTGAGCTGGTGGTCATTCTCGA	GCCACGAAGGAGGTACCAGC	CGGTGCATTTGCGGGAAGAC
chr19Q23-0802	48.8-49.1	CGGCTCGCAGCGTGTAAACG	GTAGAGCGGTGCGGCAGTTG	CATCAACGCCACGATCAGCT	GATGGTTGAGGCCACAGCCATGACCACACAGTGTC	GCCACGAAGGAGGTACCAGC	CGGTGCATTTGCGGGAAGAC
chr19Q23-0803	48.8-49.1	CGGCTCGCAGCGTGTAAACG	GTAGAGCGGTGCGGCAGTTG	CATCAACGCCACGATCAGCT	GTGAACTGCTCTGGGGCCATCGTTTTGAGCCAGTT	GCCACGAAGGAGGTACCAGC	CGGTGCATTTGCGGGAAGAC
chr19Q23-0804	48.8-49.1	CGGCTCGCAGCGTGTAAACG	GTAGAGCGGTGCGGCAGTTG	CATCAACGCCACGATCAGCT	CTCTTCCAGCGTGGCTCCCAGTATGAGGTCGACTA	GCCACGAAGGAGGTACCAGC	CGGTGCATTTGCGGGAAGAC
chr19Q23-0805	48.8-49.1	CGGCTCGCAGCGTGTAAACG	GTAGAGCGGTGCGGCAGTTG	CATCAACGCCACGATCAGCT	CGCCACTTCCATCGCACTTATGAGGTCCCAGGGAC	GCCACGAAGGAGGTACCAGC	CGGTGCATTTGCGGGAAGAC
chr19Q23-0806	48.8-49.1	CGGCTCGCAGCGTGTAAACG	GTAGAGCGGTGCGGCAGTTG	CATCAACGCCACGATCAGCT	TCTGACTGCATTTTGTTATGAGAATGAACTTGCTCTGAGCT	GCCACGAAGGAGGTACCAGC	CGGTGCATTTGCGGGAAGAC
chr19Q23-0807	48.8-49.1	CGGCTCGCAGCGTGTAAACG	GTAGAGCGGTGCGGCAGTTG	CATCAACGCCACGATCAGCT	GCTGCCAGGAGGAAGATGAGGACGATGAGACTGAG	GCCACGAAGGAGGTACCAGC	CGGTGCATTTGCGGGAAGAC
chr19Q23-0808	48.8-49.1	CGGCTCGCAGCGTGTAAACG	GTAGAGCGGTGCGGCAGTTG	CATCAACGCCACGATCAGCT	GAAGGGAATGGGGTGGAAACAGAAGATGGGGCTGC	GCCACGAAGGAGGTACCAGC	CGGTGCATTTGCGGGAAGAC
chr19Q23-0809	48.8-49.1	CGGCTCGCAGCGTGTAAACG	GTAGAGCGGTGCGGCAGTTG	CATCAACGCCACGATCAGCT	GCGCTGACCCTGCCTCCATGATGCAAACTGATGTC	GCCACGAAGGAGGTACCAGC	CGGTGCATTTGCGGGAAGAC
chr19Q23-0810	48.8-49.1	CGGCTCGCAGCGTGTAAACG	GTAGAGCGGTGCGGCAGTTG	CATCAACGCCACGATCAGCT	CTTCCCCAAGGTAGCAAGATGGAGGGATGGGGCTC	GCCACGAAGGAGGTACCAGC	CGGTGCATTTGCGGGAAGAC
chr19Q23-0811	48.8-49.1	CGGCTCGCAGCGTGTAAACG	GTAGAGCGGTGCGGCAGTTG	CATCAACGCCACGATCAGCT	CAGGTGTTCCTGAATACCGACAGGCCTGCTGGGTA	GCCACGAAGGAGGTACCAGC	CGGTGCATTTGCGGGAAGAC
chr19Q23-0812	48.8-49.1	CGGCTCGCAGCGTGTAAACG	GTAGAGCGGTGCGGCAGTTG	CATCAACGCCACGATCAGCT	AATGACTAGGTGGTAAGGTTCTGCCATGCCTGGTG	GCCACGAAGGAGGTACCAGC	CGGTGCATTTGCGGGAAGAC
chr19Q23-0813	48.8-49.1	CGGCTCGCAGCGTGTAAACG	GTAGAGCGGTGCGGCAGTTG	CATCAACGCCACGATCAGCT	ACCCACCATGGACATACTGGACCTTAATTCCTCTG	GCCACGAAGGAGGTACCAGC	CGGTGCATTTGCGGGAAGAC
chr19Q23-0814	48.8-49.1	CGGCTCGCAGCGTGTAAACG	GTAGAGCGGTGCGGCAGTTG	CATCAACGCCACGATCAGCT	CTTCTGTGCTCCCTCCTGAGAACCCTTTATGAGCC	GCCACGAAGGAGGTACCAGC	CGGTGCATTTGCGGGAAGAC
chr19Q23-0815	48.8-49.1	CGGCTCGCAGCGTGTAAACG	GTAGAGCGGTGCGGCAGTTG	CATCAACGCCACGATCAGCT	TGATTCCTCAGTCTCACCAGAATTCTGGATCACCCA	GCCACGAAGGAGGTACCAGC	CGGTGCATTTGCGGGAAGAC
chr19Q23-0816	48.8-49.1	CGGCTCGCAGCGTGTAAACG	GTAGAGCGGTGCGGCAGTTG	CATCAACGCCACGATCAGCT	AGAGGAAAAGACTGGCAGTTCTAGATTCCTCTATATGGGG	GCCACGAAGGAGGTACCAGC	CGGTGCATTTGCGGGAAGAC
chr19Q23-0817	48.8-49.1	CGGCTCGCAGCGTGTAAACG	GTAGAGCGGTGCGGCAGTTG	CATCAACGCCACGATCAGCT	AGACCTGGATTGTTGACCAGGGTGAGAAGCCAATG	GCCACGAAGGAGGTACCAGC	CGGTGCATTTGCGGGAAGAC
chr19Q23-0818	48.8-49.1	CGGCTCGCAGCGTGTAAACG	GTAGAGCGGTGCGGCAGTTG	CATCAACGCCACGATCAGCT	GTATAGACTGCCTCTGGGGAAGCAAGTTGGCAGTT	GCCACGAAGGAGGTACCAGC	CGGTGCATTTGCGGGAAGAC
chr19Q23-0819	48.8-49.1	CGGCTCGCAGCGTGTAAACG	GTAGAGCGGTGCGGCAGTTG	CATCAACGCCACGATCAGCT	ACAGCATCAGATATCAAGAGTTTGTAGGTCTGGATTCACCT	GCCACGAAGGAGGTACCAGC	CGGTGCATTTGCGGGAAGAC
chr19Q23-0820	48.8-49.1	CGGCTCGCAGCGTGTAAACG	GTAGAGCGGTGCGGCAGTTG	CATCAACGCCACGATCAGCT	AAGATTCAAGGGAGTGTTGCTTCTCAACTCAGCCA	GCCACGAAGGAGGTACCAGC	CGGTGCATTTGCGGGAAGAC
chr19Q23-0821	48.8-49.1	CGGCTCGCAGCGTGTAAACG	GTAGAGCGGTGCGGCAGTTG	CATCAACGCCACGATCAGCT	ACTGAGTAGCAAATCATTTGTTCTAGACCACCTAAGGAGGG	GCCACGAAGGAGGTACCAGC	CGGTGCATTTGCGGGAAGAC
chr19Q23-0822	48.8-49.1	CGGCTCGCAGCGTGTAAACG	GTAGAGCGGTGCGGCAGTTG	CATCAACGCCACGATCAGCT	ATGGAATGCCCCAAGTATTCAAGATCATCTTGATTGACCA	GCCACGAAGGAGGTACCAGC	CGGTGCATTTGCGGGAAGAC
chr19Q23-0823	48.8-49.1	CGGCTCGCAGCGTGTAAACG	GTAGAGCGGTGCGGCAGTTG	CATCAACGCCACGATCAGCT	AAAGACCTGTGGTTCCAGAAAGCTCATTAGTTGAGATTCTG	GCCACGAAGGAGGTACCAGC	CGGTGCATTTGCGGGAAGAC
chr19Q23-0824	48.8-49.1	CGGCTCGCAGCGTGTAAACG	GTAGAGCGGTGCGGCAGTTG	CATCAACGCCACGATCAGCT	TGAGTCTAGGTTGACCACAGAGGCAAGCACTGGTG	GCCACGAAGGAGGTACCAGC	CGGTGCATTTGCGGGAAGAC
chr19Q23-0825	48.8-49.1	CGGCTCGCAGCGTGTAAACG	GTAGAGCGGTGCGGCAGTTG	CATCAACGCCACGATCAGCT	AGTCTAGGACAGATTTTACGTGGAGAGTTGAACTACTCCAG	GCCACGAAGGAGGTACCAGC	CGGTGCATTTGCGGGAAGAC
chr19Q23-0826	48.8-49.1	CGGCTCGCAGCGTGTAAACG	GTAGAGCGGTGCGGCAGTTG	CATCAACGCCACGATCAGCT	TTGATATTAGATAACTCCAACTTCTGGCTGTAGAGCACCCA	GCCACGAAGGAGGTACCAGC	CGGTGCATTTGCGGGAAGAC
chr19Q23-0827	48.8-49.1	CGGCTCGCAGCGTGTAAACG	GTAGAGCGGTGCGGCAGTTG	CATCAACGCCACGATCAGCT	GCCAAGAGAATAAGCAGTGCTTTGAAAGGATCCACTG	GCCACGAAGGAGGTACCAGC	CGGTGCATTTGCGGGAAGAC
chr19Q23-0828	48.8-49.1	CGGCTCGCAGCGTGTAAACG	GTAGAGCGGTGCGGCAGTTG	CATCAACGCCACGATCAGCT	AAAGTGCCATTCTAGAATGTCCAAAGGGAATCAGGATTCT	GCCACGAAGGAGGTACCAGC	CGGTGCATTTGCGGGAAGAC
chr19Q23-0829	48.8-49.1	CGGCTCGCAGCGTGTAAACG	GTAGAGCGGTGCGGCAGTTG	CATCAACGCCACGATCAGCT	GTGGCTGTAGACTGATCACAGAGTCAAGGAAGCAG	GCCACGAAGGAGGTACCAGC	CGGTGCATTTGCGGGAAGAC
chr19Q23-0830	48.8-49.1	CGGCTCGCAGCGTGTAAACG	GTAGAGCGGTGCGGCAGTTG	CATCAACGCCACGATCAGCT	AATTCTAGATATCTGAGATTTTGCTGGTTCCAGTTTGCCCA	GCCACGAAGGAGGTACCAGC	CGGTGCATTTGCGGGAAGAC
chr19Q23-0831	48.8-49.1	CGGCTCGCAGCGTGTAAACG	GTAGAGCGGTGCGGCAGTTG	CATCAACGCCACGATCAGCT	ATGACTTCTTGTGGTTCTGTAATGCCAAAAGGAATGAAGGC	GCCACGAAGGAGGTACCAGC	CGGTGCATTTGCGGGAAGAC
chr19Q23-0832	48.8-49.1	CGGCTCGCAGCGTGTAAACG	GTAGAGCGGTGCGGCAGTTG	CATCAACGCCACGATCAGCT	TCCAGGGATACAGAGTTGTCCATTACCAAAGCCTG	GCCACGAAGGAGGTACCAGC	CGGTGCATTTGCGGGAAGAC
chr19Q23-0833	48.8-49.1	CGGCTCGCAGCGTGTAAACG	GTAGAGCGGTGCGGCAGTTG	CATCAACGCCACGATCAGCT	GAAGTTCTCATCACCTCCAGGTGGACTGCTTGGCA	GCCACGAAGGAGGTACCAGC	CGGTGCATTTGCGGGAAGAC
chr19Q23-0834	48.8-49.1	CGGCTCGCAGCGTGTAAACG	GTAGAGCGGTGCGGCAGTTG	CATCAACGCCACGATCAGCT	GTGCTAGGAGGTGGACTCAGGACTTCAGAAGCAAC	GCCACGAAGGAGGTACCAGC	CGGTGCATTTGCGGGAAGAC
chr19Q23-0835	48.8-49.1	CGGCTCGCAGCGTGTAAACG	GTAGAGCGGTGCGGCAGTTG	CATCAACGCCACGATCAGCT	GAGACCCTGTAGGGCACAGGGCTAATTAGTGGACA	GCCACGAAGGAGGTACCAGC	CGGTGCATTTGCGGGAAGAC
chr19Q23-0836	48.8-49.1	CGGCTCGCAGCGTGTAAACG	GTAGAGCGGTGCGGCAGTTG	CATCAACGCCACGATCAGCT	GGCCCAGGGCTGGTGAGTCTAGAATGCTCTGGAAC	GCCACGAAGGAGGTACCAGC	CGGTGCATTTGCGGGAAGAC
chr19Q23-0837	48.8-49.1	CGGCTCGCAGCGTGTAAACG	GTAGAGCGGTGCGGCAGTTG	CATCAACGCCACGATCAGCT	CATTCGAGTCCTGGGGATTTCCCTCCTCTCCCCAG	GCCACGAAGGAGGTACCAGC	CGGTGCATTTGCGGGAAGAC
chr19Q23-0838	48.8-49.1	CGGCTCGCAGCGTGTAAACG	GTAGAGCGGTGCGGCAGTTG	CATCAACGCCACGATCAGCT	CTGGATCATACGGCCTTCCAGGAGACGCTGGGATG	GCCACGAAGGAGGTACCAGC	CGGTGCATTTGCGGGAAGAC
chr19Q23-0839	48.8-49.1	CGGCTCGCAGCGTGTAAACG	GTAGAGCGGTGCGGCAGTTG	CATCAACGCCACGATCAGCT	TAAGATACTCTTGGAGGCTGGCTCTGAACTCGGGT	GCCACGAAGGAGGTACCAGC	CGGTGCATTTGCGGGAAGAC
chr19Q23-0840	48.8-49.1	CGGCTCGCAGCGTGTAAACG	GTAGAGCGGTGCGGCAGTTG	CATCAACGCCACGATCAGCT	CCCCAGATTAAAGAACTGGGAGCCCTAGCGGATGT	GCCACGAAGGAGGTACCAGC	CGGTGCATTTGCGGGAAGAC
chr19Q23-0841	48.8-49.1	CGGCTCGCAGCGTGTAAACG	GTAGAGCGGTGCGGCAGTTG	CATCAACGCCACGATCAGCT	GTCTGCGAATGTGTTTCTCGAGCATGGGTCCTCCG	GCCACGAAGGAGGTACCAGC	CGGTGCATTTGCGGGAAGAC
chr19Q23-0842	48.8-49.1	CGGCTCGCAGCGTGTAAACG	GTAGAGCGGTGCGGCAGTTG	CATCAACGCCACGATCAGCT	CTGCCCATGCTACCATCTACCTAAGTGCCCCGCAG	GCCACGAAGGAGGTACCAGC	CGGTGCATTTGCGGGAAGAC
chr19Q23-0843	48.8-49.1	CGGCTCGCAGCGTGTAAACG	GTAGAGCGGTGCGGCAGTTG	CATCAACGCCACGATCAGCT	CAACTGCAGAGGGAGCCAGTGACAGTGAGGAGGAC	GCCACGAAGGAGGTACCAGC	CGGTGCATTTGCGGGAAGAC
chr19Q23-0844	48.8-49.1	CGGCTCGCAGCGTGTAAACG	GTAGAGCGGTGCGGCAGTTG	CATCAACGCCACGATCAGCT	GAGGGCAGCCACTGTCATTGCCATTCAGCCTTCAC	GCCACGAAGGAGGTACCAGC	CGGTGCATTTGCGGGAAGAC
chr19Q23-0845	48.8-49.1	CGGCTCGCAGCGTGTAAACG	GTAGAGCGGTGCGGCAGTTG	CATCAACGCCACGATCAGCT	CCCCTCCAGCTTCTCCATCTCCCTTTATCCCTCAG	GCCACGAAGGAGGTACCAGC	CGGTGCATTTGCGGGAAGAC
chr19Q23-0846	48.8-49.1	CGGCTCGCAGCGTGTAAACG	GTAGAGCGGTGCGGCAGTTG	CATCAACGCCACGATCAGCT	AATCCCCATGTAATAACCGGATGGGATTAATTAGCTGGC	GCCACGAAGGAGGTACCAGC	CGGTGCATTTGCGGGAAGAC
chr19Q23-0847	48.8-49.1	CGGCTCGCAGCGTGTAAACG	GTAGAGCGGTGCGGCAGTTG	CATCAACGCCACGATCAGCT	GGGCAATGGAAACGCAGGGTTGGGGAAGGATGTTA	GCCACGAAGGAGGTACCAGC	CGGTGCATTTGCGGGAAGAC
chr19Q23-0848	48.8-49.1	CGGCTCGCAGCGTGTAAACG	GTAGAGCGGTGCGGCAGTTG	CATCAACGCCACGATCAGCT	GGGGTTTCGTTTGAAAGGAGTATGGGAGCAGGGCA	GCCACGAAGGAGGTACCAGC	CGGTGCATTTGCGGGAAGAC
chr19Q23-0849	48.8-49.1	CGGCTCGCAGCGTGTAAACG	GTAGAGCGGTGCGGCAGTTG	CATCAACGCCACGATCAGCT	GGCCTGGGCCACTCATAAAGGTCAGTGAGGGGATT	GCCACGAAGGAGGTACCAGC	CGGTGCATTTGCGGGAAGAC
chr19Q23-0850	48.8-49.1	CGGCTCGCAGCGTGTAAACG	GTAGAGCGGTGCGGCAGTTG	CATCAACGCCACGATCAGCT	AGGAGCCTCCATGTCTAATCCGACAGCTTAACTAGG	GCCACGAAGGAGGTACCAGC	CGGTGCATTTGCGGGAAGAC
chr19Q23-0851	48.8-49.1	CGGCTCGCAGCGTGTAAACG	GTAGAGCGGTGCGGCAGTTG	CATCAACGCCACGATCAGCT	GGACAGCAAATGAGGACGAGGCCCAGACACCACTT	GCCACGAAGGAGGTACCAGC	CGGTGCATTTGCGGGAAGAC
chr19Q23-0852	48.8-49.1	CGGCTCGCAGCGTGTAAACG	GTAGAGCGGTGCGGCAGTTG	CATCAACGCCACGATCAGCT	CATTACGGCTTCCCTCTTTACAGGGGTGCCTGGGT	GCCACGAAGGAGGTACCAGC	CGGTGCATTTGCGGGAAGAC
chr19Q23-0853	48.8-49.1	CGGCTCGCAGCGTGTAAACG	GTAGAGCGGTGCGGCAGTTG	CATCAACGCCACGATCAGCT	TCCCTATTCCAGCCAGTCCCTTGACCACATTCCGT	GCCACGAAGGAGGTACCAGC	CGGTGCATTTGCGGGAAGAC
chr19Q23-0854	48.8-49.1	CGGCTCGCAGCGTGTAAACG	GTAGAGCGGTGCGGCAGTTG	CATCAACGCCACGATCAGCT	AAAAGGCCTCTGAGATGGGAGAAGGAATCAGAGAGG	GCCACGAAGGAGGTACCAGC	CGGTGCATTTGCGGGAAGAC
chr19Q23-0855	48.8-49.1	CGGCTCGCAGCGTGTAAACG	GTAGAGCGGTGCGGCAGTTG	CATCAACGCCACGATCAGCT	TGGGAGGATGCTGAGGAAAGGGGAGTTGTCTTAGC	GCCACGAAGGAGGTACCAGC	CGGTGCATTTGCGGGAAGAC
chr19Q23-0856	48.8-49.1	CGGCTCGCAGCGTGTAAACG	GTAGAGCGGTGCGGCAGTTG	CATCAACGCCACGATCAGCT	GATGCTAAGCTAAAGGAAGGAGTTTGGAGAAATGAGGGA	GCCACGAAGGAGGTACCAGC	CGGTGCATTTGCGGGAAGAC
chr19Q23-0857	48.8-49.1	CGGCTCGCAGCGTGTAAACG	GTAGAGCGGTGCGGCAGTTG	CATCAACGCCACGATCAGCT	GTGCCAGGAAGGCCGAGCCTGTGCTTTCACTAAAT	GCCACGAAGGAGGTACCAGC	CGGTGCATTTGCGGGAAGAC
chr19Q23-0858	48.8-49.1	CGGCTCGCAGCGTGTAAACG	GTAGAGCGGTGCGGCAGTTG	CATCAACGCCACGATCAGCT	TTCACCTTCCCCTGTTCCATTCCCCATGACCGATA	GCCACGAAGGAGGTACCAGC	CGGTGCATTTGCGGGAAGAC
chr19Q23-0859	48.8-49.1	CGGCTCGCAGCGTGTAAACG	GTAGAGCGGTGCGGCAGTTG	CATCAACGCCACGATCAGCT	GTCTTTTGTTTCACCACTCCACGACTCCGAAGAGG	GCCACGAAGGAGGTACCAGC	CGGTGCATTTGCGGGAAGAC
chr19Q23-0860	48.8-49.1	CGGCTCGCAGCGTGTAAACG	GTAGAGCGGTGCGGCAGTTG	CATCAACGCCACGATCAGCT	GGGGATGGGGAGGGCATAGATGGTGATAAAGAAGG	GCCACGAAGGAGGTACCAGC	CGGTGCATTTGCGGGAAGAC
chr19Q23-0861	48.8-49.1	CGGCTCGCAGCGTGTAAACG	GTAGAGCGGTGCGGCAGTTG	CATCAACGCCACGATCAGCT	CGCGGAGAAGAAATGCAAAAGAAAAGGAGGCCTAA	GCCACGAAGGAGGTACCAGC	CGGTGCATTTGCGGGAAGAC
chr19Q23-0862	48.8-49.1	CGGCTCGCAGCGTGTAAACG	GTAGAGCGGTGCGGCAGTTG	CATCAACGCCACGATCAGCT	CATGGCCTGCTAGGAGGTGTGGCTTACGGAAACAA	GCCACGAAGGAGGTACCAGC	CGGTGCATTTGCGGGAAGAC
chr19Q23-0863	48.8-49.1	CGGCTCGCAGCGTGTAAACG	GTAGAGCGGTGCGGCAGTTG	CATCAACGCCACGATCAGCT	GCCAGTTCTAGCCCCGCCTCCTAGCAACAAGACTA	GCCACGAAGGAGGTACCAGC	CGGTGCATTTGCGGGAAGAC
chr19Q23-0864	48.8-49.1	CGGCTCGCAGCGTGTAAACG	GTAGAGCGGTGCGGCAGTTG	CATCAACGCCACGATCAGCT	CCTAGCAACGTATTATCGGAGGCGGGGCTCGGTTT	GCCACGAAGGAGGTACCAGC	CGGTGCATTTGCGGGAAGAC
chr19Q23-0865	48.8-49.1	CGGCTCGCAGCGTGTAAACG	GTAGAGCGGTGCGGCAGTTG	CATCAACGCCACGATCAGCT	GCGACACTTTTCCGGGGCTTCTCATTGGAGAGCAA	GCCACGAAGGAGGTACCAGC	CGGTGCATTTGCGGGAAGAC
chr19Q23-0866	48.8-49.1	CGGCTCGCAGCGTGTAAACG	GTAGAGCGGTGCGGCAGTTG	CATCAACGCCACGATCAGCT	GCCTGTCAAGTGCTTTCTGTTGTTTCGGAGGCGGG	GCCACGAAGGAGGTACCAGC	CGGTGCATTTGCGGGAAGAC
chr19Q23-0867	48.8-49.1	CGGCTCGCAGCGTGTAAACG	GTAGAGCGGTGCGGCAGTTG	CATCAACGCCACGATCAGCT	GTCTACCTCTGGCCGGACATACCTACACCGGCTTT	GCCACGAAGGAGGTACCAGC	CGGTGCATTTGCGGGAAGAC
chr19Q23-0868	48.8-49.1	CGGCTCGCAGCGTGTAAACG	GTAGAGCGGTGCGGCAGTTG	CATCAACGCCACGATCAGCT	TTGTACGACTGTTGGCCCTGGAGAACGATCCTTTG	GCCACGAAGGAGGTACCAGC	CGGTGCATTTGCGGGAAGAC
chr19Q23-0869	48.8-49.1	CGGCTCGCAGCGTGTAAACG	GTAGAGCGGTGCGGCAGTTG	CATCAACGCCACGATCAGCT	GACGAAAGCGCCCACTGTGGATTGGACAGTGTCAA	GCCACGAAGGAGGTACCAGC	CGGTGCATTTGCGGGAAGAC
chr19Q23-0870	48.8-49.1	CGGCTCGCAGCGTGTAAACG	GTAGAGCGGTGCGGCAGTTG	CATCAACGCCACGATCAGCT	GTTGGGCGACGAAGGGAAGAGTCTTTTCAGCGCTG	GCCACGAAGGAGGTACCAGC	CGGTGCATTTGCGGGAAGAC
chr19Q23-0871	48.8-49.1	CGGCTCGCAGCGTGTAAACG	GTAGAGCGGTGCGGCAGTTG	CATCAACGCCACGATCAGCT	GCTGGGAGTTGCTGGAGCGTTTTCTCCTGAACGTT	GCCACGAAGGAGGTACCAGC	CGGTGCATTTGCGGGAAGAC
chr19Q23-0872	48.8-49.1	CGGCTCGCAGCGTGTAAACG	GTAGAGCGGTGCGGCAGTTG	CATCAACGCCACGATCAGCT	CGCCCAGAAGCGTTCGGCTCAGTCGTAGACTTGTC	GCCACGAAGGAGGTACCAGC	CGGTGCATTTGCGGGAAGAC
chr19Q23-0873	48.8-49.1	CGGCTCGCAGCGTGTAAACG	GTAGAGCGGTGCGGCAGTTG	CATCAACGCCACGATCAGCT	CGTTCCAGGCCATTGTTTGGGCTGAGCCTGTTTCC	GCCACGAAGGAGGTACCAGC	CGGTGCATTTGCGGGAAGAC
chr19Q23-0874	48.8-49.1	CGGCTCGCAGCGTGTAAACG	GTAGAGCGGTGCGGCAGTTG	CATCAACGCCACGATCAGCT	GCCCCACCTTCCCAACTCTCCTGAGCTGTCATCAG	GCCACGAAGGAGGTACCAGC	CGGTGCATTTGCGGGAAGAC
chr19Q23-0875	48.8-49.1	CGGCTCGCAGCGTGTAAACG	GTAGAGCGGTGCGGCAGTTG	CATCAACGCCACGATCAGCT	CCCCGGCTGTAGTGACTTTTCATGGACCCAGTAGT	GCCACGAAGGAGGTACCAGC	CGGTGCATTTGCGGGAAGAC
chr19Q23-0876	48.8-49.1	CGGCTCGCAGCGTGTAAACG	GTAGAGCGGTGCGGCAGTTG	CATCAACGCCACGATCAGCT	CGGATAACCAGGTCCCCAGCTACCTCGCCAGTAAT	GCCACGAAGGAGGTACCAGC	CGGTGCATTTGCGGGAAGAC
chr19Q23-0877	48.8-49.1	CGGCTCGCAGCGTGTAAACG	GTAGAGCGGTGCGGCAGTTG	CATCAACGCCACGATCAGCT	GGAGTCAGAAAACCAAGGCCTCAGTCCCCTTCCAA	GCCACGAAGGAGGTACCAGC	CGGTGCATTTGCGGGAAGAC
chr19Q23-0878	48.8-49.1	CGGCTCGCAGCGTGTAAACG	GTAGAGCGGTGCGGCAGTTG	CATCAACGCCACGATCAGCT	CAGGAATTCAGGCTCACGGCCCCTAGCACTGACTT	GCCACGAAGGAGGTACCAGC	CGGTGCATTTGCGGGAAGAC
chr19Q23-0879	48.8-49.1	CGGCTCGCAGCGTGTAAACG	GTAGAGCGGTGCGGCAGTTG	CATCAACGCCACGATCAGCT	CAACGGAACCGGAAGATGGCAATGGGCAGGAAGAA	GCCACGAAGGAGGTACCAGC	CGGTGCATTTGCGGGAAGAC
chr19Q23-0880	48.8-49.1	CGGCTCGCAGCGTGTAAACG	GTAGAGCGGTGCGGCAGTTG	CATCAACGCCACGATCAGCT	GGGTTCCAGAAGCGTGATGGTGCCGGGTCTATTCT	GCCACGAAGGAGGTACCAGC	CGGTGCATTTGCGGGAAGAC
chr19Q23-0881	48.8-49.1	CGGCTCGCAGCGTGTAAACG	GTAGAGCGGTGCGGCAGTTG	CATCAACGCCACGATCAGCT	AGGTGGACAGACTTGGTCCTAATCCCTGGATTCAG	GCCACGAAGGAGGTACCAGC	CGGTGCATTTGCGGGAAGAC
chr19Q23-0882	48.8-49.1	CGGCTCGCAGCGTGTAAACG	GTAGAGCGGTGCGGCAGTTG	CATCAACGCCACGATCAGCT	ATACTGGCTGTCCATTTGTTTTCTGAACACTGAACACTGA	GCCACGAAGGAGGTACCAGC	CGGTGCATTTGCGGGAAGAC
chr19Q23-0883	48.8-49.1	CGGCTCGCAGCGTGTAAACG	GTAGAGCGGTGCGGCAGTTG	CATCAACGCCACGATCAGCT	CCAAGTGTTCCAGCCCTCCTGACTGTTTTGTCCCC	GCCACGAAGGAGGTACCAGC	CGGTGCATTTGCGGGAAGAC
chr19Q23-0884	48.8-49.1	CGGCTCGCAGCGTGTAAACG	GTAGAGCGGTGCGGCAGTTG	CATCAACGCCACGATCAGCT	TGCCTGGAAGGTCGTCTTCCACTTTCTACTTGTATG	GCCACGAAGGAGGTACCAGC	CGGTGCATTTGCGGGAAGAC
chr19Q23-0885	48.8-49.1	CGGCTCGCAGCGTGTAAACG	GTAGAGCGGTGCGGCAGTTG	CATCAACGCCACGATCAGCT	GGCGCATTTCTGGTCCCAAGATGAGCTCGAGTCTT	GCCACGAAGGAGGTACCAGC	CGGTGCATTTGCGGGAAGAC
chr19Q23-0886	48.8-49.1	CGGCTCGCAGCGTGTAAACG	GTAGAGCGGTGCGGCAGTTG	CATCAACGCCACGATCAGCT	GTAGGGGCTGTGGACAAAGTGACATGCACAAAGGA	GCCACGAAGGAGGTACCAGC	CGGTGCATTTGCGGGAAGAC
chr19Q23-0887	48.8-49.1	CGGCTCGCAGCGTGTAAACG	GTAGAGCGGTGCGGCAGTTG	CATCAACGCCACGATCAGCT	GAGTTGACCTCTCTCCCACAAAGGTGCCGTGACGG	GCCACGAAGGAGGTACCAGC	CGGTGCATTTGCGGGAAGAC
chr19Q23-0888	48.8-49.1	CGGCTCGCAGCGTGTAAACG	GTAGAGCGGTGCGGCAGTTG	CATCAACGCCACGATCAGCT	AGGAAGGTATCAGGGTAGTGGACCTCTGGAGGAGG	GCCACGAAGGAGGTACCAGC	CGGTGCATTTGCGGGAAGAC
chr19Q23-0889	48.8-49.1	CGGCTCGCAGCGTGTAAACG	GTAGAGCGGTGCGGCAGTTG	CATCAACGCCACGATCAGCT	TTGGACACCGATACCACAGTTCACAGTGAGATAAAGC	GCCACGAAGGAGGTACCAGC	CGGTGCATTTGCGGGAAGAC
chr19Q23-0890	48.8-49.1	CGGCTCGCAGCGTGTAAACG	GTAGAGCGGTGCGGCAGTTG	CATCAACGCCACGATCAGCT	AGTAGTAGAGAGGTCTTCGTAGCACAGAGAGTGAGAGA	GCCACGAAGGAGGTACCAGC	CGGTGCATTTGCGGGAAGAC
chr19Q23-0891	48.8-49.1	CGGCTCGCAGCGTGTAAACG	GTAGAGCGGTGCGGCAGTTG	CATCAACGCCACGATCAGCT	AACCTCCAGTCTAGCCAGGGCTTCGAGTTCACAGC	GCCACGAAGGAGGTACCAGC	CGGTGCATTTGCGGGAAGAC
chr19Q23-0892	48.8-49.1	CGGCTCGCAGCGTGTAAACG	GTAGAGCGGTGCGGCAGTTG	CATCAACGCCACGATCAGCT	CCTTGAAGGACTGCGTCTGCTAACAGGTTGTCACG	GCCACGAAGGAGGTACCAGC	CGGTGCATTTGCGGGAAGAC
chr19Q23-0893	48.8-49.1	CGGCTCGCAGCGTGTAAACG	GTAGAGCGGTGCGGCAGTTG	CATCAACGCCACGATCAGCT	AATTAACCAGGCAAAGGCAGAGAGGGTAGGCCATG	GCCACGAAGGAGGTACCAGC	CGGTGCATTTGCGGGAAGAC
chr19Q23-0894	48.8-49.1	CGGCTCGCAGCGTGTAAACG	GTAGAGCGGTGCGGCAGTTG	CATCAACGCCACGATCAGCT	TAAGACCTGTGAGAAGGCTGAAAATGAAACCTGGCC	GCCACGAAGGAGGTACCAGC	CGGTGCATTTGCGGGAAGAC
chr19Q23-0895	48.8-49.1	CGGCTCGCAGCGTGTAAACG	GTAGAGCGGTGCGGCAGTTG	CATCAACGCCACGATCAGCT	CTTTCTGGCCCTCAGCACTGAGACCTTGTCCCCAC	GCCACGAAGGAGGTACCAGC	CGGTGCATTTGCGGGAAGAC
chr19Q23-0896	48.8-49.1	CGGCTCGCAGCGTGTAAACG	GTAGAGCGGTGCGGCAGTTG	CATCAACGCCACGATCAGCT	CCACCAGGGGATCCAGTTCTTGGTGGAGAATGAAC	GCCACGAAGGAGGTACCAGC	CGGTGCATTTGCGGGAAGAC
chr19Q23-0897	48.8-49.1	CGGCTCGCAGCGTGTAAACG	GTAGAGCGGTGCGGCAGTTG	CATCAACGCCACGATCAGCT	GCTTCCTGTACAAGGGCGAGGGGCTGAACAAGACA	GCCACGAAGGAGGTACCAGC	CGGTGCATTTGCGGGAAGAC
chr19Q23-0898	48.8-49.1	CGGCTCGCAGCGTGTAAACG	GTAGAGCGGTGCGGCAGTTG	CATCAACGCCACGATCAGCT	GCCCTGGCAGATCAGCCTTCTGACTGGACTGTGAC	GCCACGAAGGAGGTACCAGC	CGGTGCATTTGCGGGAAGAC
chr19Q23-0899	48.8-49.1	CGGCTCGCAGCGTGTAAACG	GTAGAGCGGTGCGGCAGTTG	CATCAACGCCACGATCAGCT	ACCTGGCAGTTGTGGGGAAGCATCCATTTATGTCT	GCCACGAAGGAGGTACCAGC	CGGTGCATTTGCGGGAAGAC
chr19Q23-0900	48.8-49.1	CGGCTCGCAGCGTGTAAACG	GTAGAGCGGTGCGGCAGTTG	CATCAACGCCACGATCAGCT	GAGAAGGGTAGAGAACATCTCTCAAGGATCATGGGAGC	GCCACGAAGGAGGTACCAGC	CGGTGCATTTGCGGGAAGAC
chr19Q23-0901	48.8-49.1	CGGCTCGCAGCGTGTAAACG	GTAGAGCGGTGCGGCAGTTG	CATCAACGCCACGATCAGCT	TTGAGAACCGTGGGTAGACCATGGCTGTGCATAGG	GCCACGAAGGAGGTACCAGC	CGGTGCATTTGCGGGAAGAC
chr19Q23-0902	48.8-49.1	CGGCTCGCAGCGTGTAAACG	GTAGAGCGGTGCGGCAGTTG	CATCAACGCCACGATCAGCT	GGGTCATTTGGAAGCCTAGGGTGCACAGGACTGGA	GCCACGAAGGAGGTACCAGC	CGGTGCATTTGCGGGAAGAC
chr19Q23-0903	48.8-49.1	CGGCTCGCAGCGTGTAAACG	GTAGAGCGGTGCGGCAGTTG	CATCAACGCCACGATCAGCT	CATCAGATGATTGGAGGCCATCTGTGGACGTCTGG	GCCACGAAGGAGGTACCAGC	CGGTGCATTTGCGGGAAGAC
chr19Q23-0904	48.8-49.1	CGGCTCGCAGCGTGTAAACG	GTAGAGCGGTGCGGCAGTTG	CATCAACGCCACGATCAGCT	GAATCAGGGATTTATAGAGATCTGGGGTGCTTGGGAAG	GCCACGAAGGAGGTACCAGC	CGGTGCATTTGCGGGAAGAC
chr19Q23-0905	48.8-49.1	CGGCTCGCAGCGTGTAAACG	GTAGAGCGGTGCGGCAGTTG	CATCAACGCCACGATCAGCT	GCTGTGTCTGGATACCTGGGGAGCATGGGGATCAT	GCCACGAAGGAGGTACCAGC	CGGTGCATTTGCGGGAAGAC
chr19Q23-0906	48.8-49.1	CGGCTCGCAGCGTGTAAACG	GTAGAGCGGTGCGGCAGTTG	CATCAACGCCACGATCAGCT	TTGAGAGAGGTGACAGTAGGTAGCATACATGTTTGCG	GCCACGAAGGAGGTACCAGC	CGGTGCATTTGCGGGAAGAC
chr19Q23-0907	48.8-49.1	CGGCTCGCAGCGTGTAAACG	GTAGAGCGGTGCGGCAGTTG	CATCAACGCCACGATCAGCT	GCATTTCTCCCAACTGTACAAAGGTCTGGCCTAAGC	GCCACGAAGGAGGTACCAGC	CGGTGCATTTGCGGGAAGAC
chr19Q23-0908	48.8-49.1	CGGCTCGCAGCGTGTAAACG	GTAGAGCGGTGCGGCAGTTG	CATCAACGCCACGATCAGCT	AGGGTTCCCAAGCCAGATATTCCTCCCAAGAGTGT	GCCACGAAGGAGGTACCAGC	CGGTGCATTTGCGGGAAGAC
chr19Q23-0909	48.8-49.1	CGGCTCGCAGCGTGTAAACG	GTAGAGCGGTGCGGCAGTTG	CATCAACGCCACGATCAGCT	CCTGTGTGGGAGTCCAGCAGGAAACTTCACCCTCG	GCCACGAAGGAGGTACCAGC	CGGTGCATTTGCGGGAAGAC
chr19Q23-0910	48.8-49.1	CGGCTCGCAGCGTGTAAACG	GTAGAGCGGTGCGGCAGTTG	CATCAACGCCACGATCAGCT	CCCTTTGCCCATTCCTGCCCCATCCTTTCCAAACT	GCCACGAAGGAGGTACCAGC	CGGTGCATTTGCGGGAAGAC
chr19Q23-0911	48.8-49.1	CGGCTCGCAGCGTGTAAACG	GTAGAGCGGTGCGGCAGTTG	CATCAACGCCACGATCAGCT	GTATGTGTCTTTGTCCCATCCTTCCAGGGAAGAACT	GCCACGAAGGAGGTACCAGC	CGGTGCATTTGCGGGAAGAC
chr19Q23-0912	48.8-49.1	CGGCTCGCAGCGTGTAAACG	GTAGAGCGGTGCGGCAGTTG	CATCAACGCCACGATCAGCT	GAACCTGGCAGTGCTCCATGCTTTTGTGGATCTGC	GCCACGAAGGAGGTACCAGC	CGGTGCATTTGCGGGAAGAC
chr19Q23-0913	48.8-49.1	CGGCTCGCAGCGTGTAAACG	GTAGAGCGGTGCGGCAGTTG	CATCAACGCCACGATCAGCT	ATGAGTTCACCGACCTCAATCTGGTGCAGGCCCTC	GCCACGAAGGAGGTACCAGC	CGGTGCATTTGCGGGAAGAC
chr19Q23-0914	48.8-49.1	CGGCTCGCAGCGTGTAAACG	GTAGAGCGGTGCGGCAGTTG	CATCAACGCCACGATCAGCT	TCCTCGTGGACCAGTTCCTAACACAGGGACTGAGA	GCCACGAAGGAGGTACCAGC	CGGTGCATTTGCGGGAAGAC
chr19Q23-0915	48.8-49.1	CGGCTCGCAGCGTGTAAACG	GTAGAGCGGTGCGGCAGTTG	CATCAACGCCACGATCAGCT	CCCCTCCCCAACCCAGGCAGTTTCTATGGAGCTTT	GCCACGAAGGAGGTACCAGC	CGGTGCATTTGCGGGAAGAC
chr19Q23-0916	48.8-49.1	CGGCTCGCAGCGTGTAAACG	GTAGAGCGGTGCGGCAGTTG	CATCAACGCCACGATCAGCT	CGATACTGCCTGTGCAACCCTGGGGTTTTCCAGTC	GCCACGAAGGAGGTACCAGC	CGGTGCATTTGCGGGAAGAC
chr19Q23-0917	48.8-49.1	CGGCTCGCAGCGTGTAAACG	GTAGAGCGGTGCGGCAGTTG	CATCAACGCCACGATCAGCT	TGTCCGGTGCAGACACGTGCTATGTGCTGTCCTTC	GCCACGAAGGAGGTACCAGC	CGGTGCATTTGCGGGAAGAC
chr19Q23-0918	48.8-49.1	CGGCTCGCAGCGTGTAAACG	GTAGAGCGGTGCGGCAGTTG	CATCAACGCCACGATCAGCT	CCCCAAGATGGTGCGATCATGCCAACTCGTGTGTG	GCCACGAAGGAGGTACCAGC	CGGTGCATTTGCGGGAAGAC
chr19Q23-0919	48.8-49.1	CGGCTCGCAGCGTGTAAACG	GTAGAGCGGTGCGGCAGTTG	CATCAACGCCACGATCAGCT	TTTTCTCTCTCTCTGGGTGCTTCTCTTCTTGACTGTCT	GCCACGAAGGAGGTACCAGC	CGGTGCATTTGCGGGAAGAC
chr19Q23-0920	48.8-49.1	CGGCTCGCAGCGTGTAAACG	GTAGAGCGGTGCGGCAGTTG	CATCAACGCCACGATCAGCT	CTCTCAGGCTTTGGCCCTGACAATTTTGGCCTGTC	GCCACGAAGGAGGTACCAGC	CGGTGCATTTGCGGGAAGAC
chr19Q23-0921	48.8-49.1	CGGCTCGCAGCGTGTAAACG	GTAGAGCGGTGCGGCAGTTG	CATCAACGCCACGATCAGCT	TGTCTTCTCTGTCTCTGGCTGTTGGGCTTTCCGGC	GCCACGAAGGAGGTACCAGC	CGGTGCATTTGCGGGAAGAC
chr19Q23-0922	48.8-49.1	CGGCTCGCAGCGTGTAAACG	GTAGAGCGGTGCGGCAGTTG	CATCAACGCCACGATCAGCT	CCTCGATTGGCCTCATTCCCCATCTGTCTGTTTCT	GCCACGAAGGAGGTACCAGC	CGGTGCATTTGCGGGAAGAC
chr19Q23-0923	48.8-49.1	CGGCTCGCAGCGTGTAAACG	GTAGAGCGGTGCGGCAGTTG	CATCAACGCCACGATCAGCT	GGGGCTCGAATGGCTAATGCAGCCTTTACTCCTCA	GCCACGAAGGAGGTACCAGC	CGGTGCATTTGCGGGAAGAC
chr19Q23-0924	48.8-49.1	CGGCTCGCAGCGTGTAAACG	GTAGAGCGGTGCGGCAGTTG	CATCAACGCCACGATCAGCT	GAACCTGTACGACAGCATCCGAAATGAGCCCTTCA	GCCACGAAGGAGGTACCAGC	CGGTGCATTTGCGGGAAGAC
chr19Q23-0925	48.8-49.1	CGGCTCGCAGCGTGTAAACG	GTAGAGCGGTGCGGCAGTTG	CATCAACGCCACGATCAGCT	AGATTCCTGAGGATGACGGGAATGACCTGACCCAC	GCCACGAAGGAGGTACCAGC	CGGTGCATTTGCGGGAAGAC
chr19Q23-0926	48.8-49.1	CGGCTCGCAGCGTGTAAACG	GTAGAGCGGTGCGGCAGTTG	CATCAACGCCACGATCAGCT	AGAGGCAGCTGACATTGTCCTTTCGTGGGAGAAGA	GCCACGAAGGAGGTACCAGC	CGGTGCATTTGCGGGAAGAC
chr19Q23-0927	48.8-49.1	CGGCTCGCAGCGTGTAAACG	GTAGAGCGGTGCGGCAGTTG	CATCAACGCCACGATCAGCT	GTTCACTCAGGCTTCTTTCCACTGCGTTAACCCAG	GCCACGAAGGAGGTACCAGC	CGGTGCATTTGCGGGAAGAC
chr19Q23-0928	48.8-49.1	CGGCTCGCAGCGTGTAAACG	GTAGAGCGGTGCGGCAGTTG	CATCAACGCCACGATCAGCT	CCGAGGGAGCCAAACCCCTGGAATCTATTCCCCTT	GCCACGAAGGAGGTACCAGC	CGGTGCATTTGCGGGAAGAC
chr19Q23-0929	48.8-49.1	CGGCTCGCAGCGTGTAAACG	GTAGAGCGGTGCGGCAGTTG	CATCAACGCCACGATCAGCT	CACTTGGCTGATCCAGGTGCCATCCTTCCCGAAAC	GCCACGAAGGAGGTACCAGC	CGGTGCATTTGCGGGAAGAC
chr19Q23-0930	48.8-49.1	CGGCTCGCAGCGTGTAAACG	GTAGAGCGGTGCGGCAGTTG	CATCAACGCCACGATCAGCT	CCCACAGGCAGAAAAGAGCCAAACAGGCCAGGAAA	GCCACGAAGGAGGTACCAGC	CGGTGCATTTGCGGGAAGAC
chr19Q23-0931	48.8-49.1	CGGCTCGCAGCGTGTAAACG	GTAGAGCGGTGCGGCAGTTG	CATCAACGCCACGATCAGCT	CCTGTCCCAGATTCTGGCTTCCAGCTGTGGAGGGAATA	GCCACGAAGGAGGTACCAGC	CGGTGCATTTGCGGGAAGAC
chr19Q23-0932	48.8-49.1	CGGCTCGCAGCGTGTAAACG	GTAGAGCGGTGCGGCAGTTG	CATCAACGCCACGATCAGCT	GCTGGTGCAGATGAGTCGGGAAACCCAGCAGAGAT	GCCACGAAGGAGGTACCAGC	CGGTGCATTTGCGGGAAGAC
chr19Q23-0933	48.8-49.1	CGGCTCGCAGCGTGTAAACG	GTAGAGCGGTGCGGCAGTTG	CATCAACGCCACGATCAGCT	GGGGAGTCTTCGTCATAACACGTGGCACTGGCACA	GCCACGAAGGAGGTACCAGC	CGGTGCATTTGCGGGAAGAC
chr19Q23-0934	48.8-49.1	CGGCTCGCAGCGTGTAAACG	GTAGAGCGGTGCGGCAGTTG	CATCAACGCCACGATCAGCT	TTCAAGGTCGGTTAGCATGGATCAGACAGGATCGT	GCCACGAAGGAGGTACCAGC	CGGTGCATTTGCGGGAAGAC
chr19Q23-0935	48.8-49.1	CGGCTCGCAGCGTGTAAACG	GTAGAGCGGTGCGGCAGTTG	CATCAACGCCACGATCAGCT	CGTGCCTGGTAACAGTAGGTGCCACCTGCGTGTTA	GCCACGAAGGAGGTACCAGC	CGGTGCATTTGCGGGAAGAC
chr19Q23-0936	48.8-49.1	CGGCTCGCAGCGTGTAAACG	GTAGAGCGGTGCGGCAGTTG	CATCAACGCCACGATCAGCT	GATGTGGTTTATAATGGAGACACGGTGCACAGCTG	GCCACGAAGGAGGTACCAGC	CGGTGCATTTGCGGGAAGAC
chr19Q23-0937	48.8-49.1	CGGCTCGCAGCGTGTAAACG	GTAGAGCGGTGCGGCAGTTG	CATCAACGCCACGATCAGCT	CTCCAGAGAGACACATCTGGGCAGTTACAGTCCAG	GCCACGAAGGAGGTACCAGC	CGGTGCATTTGCGGGAAGAC
chr19Q23-0938	48.8-49.1	CGGCTCGCAGCGTGTAAACG	GTAGAGCGGTGCGGCAGTTG	CATCAACGCCACGATCAGCT	GAAGGGAGTCAAGGTCAGGCTTCTTGGAAGGAGGT	GCCACGAAGGAGGTACCAGC	CGGTGCATTTGCGGGAAGAC
chr19Q23-0939	48.8-49.1	CGGCTCGCAGCGTGTAAACG	GTAGAGCGGTGCGGCAGTTG	CATCAACGCCACGATCAGCT	GGCATCACCACCTCAACAGATGCCAGGGTTTCCTG	GCCACGAAGGAGGTACCAGC	CGGTGCATTTGCGGGAAGAC
chr19Q23-0940	48.8-49.1	CGGCTCGCAGCGTGTAAACG	GTAGAGCGGTGCGGCAGTTG	CATCAACGCCACGATCAGCT	CATGCAAATCACTGTCCAGCCAACACCCCAGTCCA	GCCACGAAGGAGGTACCAGC	CGGTGCATTTGCGGGAAGAC
chr19Q23-0941	48.8-49.1	CGGCTCGCAGCGTGTAAACG	CATGCGGCGTTCCCATCACG	CATCAACGCCACGATCAGCT	CTGCTCCTGTGAGCAGTAACTTTCCCATTTCCCAG	GCCACGAAGGAGGTACCAGC	CGGTGCATTTGCGGGAAGAC
chr19Q23-0942	48.8-49.1	CGGCTCGCAGCGTGTAAACG	CATGCGGCGTTCCCATCACG	CATCAACGCCACGATCAGCT	GCTCACGCCTCAGTTTGGTTCTGAGCCCCACCTAA	GCCACGAAGGAGGTACCAGC	CGGTGCATTTGCGGGAAGAC
chr19Q23-0943	48.8-49.1	CGGCTCGCAGCGTGTAAACG	CATGCGGCGTTCCCATCACG	CATCAACGCCACGATCAGCT	CCCCAGGGACATCTCTGACCAAAGGGCCTCTGTTC	GCCACGAAGGAGGTACCAGC	CGGTGCATTTGCGGGAAGAC
chr19Q23-0944	48.8-49.1	CGGCTCGCAGCGTGTAAACG	CATGCGGCGTTCCCATCACG	CATCAACGCCACGATCAGCT	CCTTTGTGCCAGTTAGAGGGACCCCTTCCTTAAAA	GCCACGAAGGAGGTACCAGC	CGGTGCATTTGCGGGAAGAC
chr19Q23-0945	48.8-49.1	CGGCTCGCAGCGTGTAAACG	CATGCGGCGTTCCCATCACG	CATCAACGCCACGATCAGCT	GATGGAAATACAGGAGTGGAGATTGGTGATGGTGGT	GCCACGAAGGAGGTACCAGC	CGGTGCATTTGCGGGAAGAC
chr19Q23-0946	48.8-49.1	CGGCTCGCAGCGTGTAAACG	CATGCGGCGTTCCCATCACG	CATCAACGCCACGATCAGCT	AATAAAAGCCATTCTTACTGTCATTGTTTAACCCTGGGCCC	GCCACGAAGGAGGTACCAGC	CGGTGCATTTGCGGGAAGAC
chr19Q23-0947	48.8-49.1	CGGCTCGCAGCGTGTAAACG	CATGCGGCGTTCCCATCACG	CATCAACGCCACGATCAGCT	ACAAGGAAGCCAGCAGCAGGTCATTTTGCCACAGG	GCCACGAAGGAGGTACCAGC	CGGTGCATTTGCGGGAAGAC
chr19Q23-0948	48.8-49.1	CGGCTCGCAGCGTGTAAACG	CATGCGGCGTTCCCATCACG	CATCAACGCCACGATCAGCT	GCCTCCTCCAGGGCAGAGGCACTTTTACCATGTCA	GCCACGAAGGAGGTACCAGC	CGGTGCATTTGCGGGAAGAC
chr19Q23-0949	48.8-49.1	CGGCTCGCAGCGTGTAAACG	CATGCGGCGTTCCCATCACG	CATCAACGCCACGATCAGCT	CCTGTACCGAAGCAAGGGGTTTTCAAGGCTGCCAC	GCCACGAAGGAGGTACCAGC	CGGTGCATTTGCGGGAAGAC
chr19Q23-0950	48.8-49.1	CGGCTCGCAGCGTGTAAACG	CATGCGGCGTTCCCATCACG	CATCAACGCCACGATCAGCT	CTGCTTTCTCGCTGTCTGCCCCAGGAGGTAGGTAC	GCCACGAAGGAGGTACCAGC	CGGTGCATTTGCGGGAAGAC
chr19Q23-0951	48.8-49.1	CGGCTCGCAGCGTGTAAACG	CATGCGGCGTTCCCATCACG	CATCAACGCCACGATCAGCT	ACGACCTGTCTTTGTCTCCCATCACTAGACGAGGG	GCCACGAAGGAGGTACCAGC	CGGTGCATTTGCGGGAAGAC
chr19Q23-0952	48.8-49.1	CGGCTCGCAGCGTGTAAACG	CATGCGGCGTTCCCATCACG	CATCAACGCCACGATCAGCT	CTCAGGCTCCTGGGCTGGGACTGACAGACTCAGAAAAT	GCCACGAAGGAGGTACCAGC	CGGTGCATTTGCGGGAAGAC
chr19Q23-0953	48.8-49.1	CGGCTCGCAGCGTGTAAACG	CATGCGGCGTTCCCATCACG	CATCAACGCCACGATCAGCT	TTCTGTCCACCTTGCTTCTTCAGGACAAGGAGCCC	GCCACGAAGGAGGTACCAGC	CGGTGCATTTGCGGGAAGAC
chr19Q23-0954	48.8-49.1	CGGCTCGCAGCGTGTAAACG	CATGCGGCGTTCCCATCACG	CATCAACGCCACGATCAGCT	CCCTGGAGAATCTGAGCATCCGAGAGGTGGACGAC	GCCACGAAGGAGGTACCAGC	CGGTGCATTTGCGGGAAGAC
chr19Q23-0955	48.8-49.1	CGGCTCGCAGCGTGTAAACG	CATGCGGCGTTCCCATCACG	CATCAACGCCACGATCAGCT	CCCCGGAAACCGGTAAGACCCTCTCTGTACACCTT	GCCACGAAGGAGGTACCAGC	CGGTGCATTTGCGGGAAGAC
chr19Q23-0956	48.8-49.1	CGGCTCGCAGCGTGTAAACG	CATGCGGCGTTCCCATCACG	CATCAACGCCACGATCAGCT	CTGCTTTGAACTTTACATCCCCAACAACAAGGGGC	GCCACGAAGGAGGTACCAGC	CGGTGCATTTGCGGGAAGAC
chr19Q23-0957	48.8-49.1	CGGCTCGCAGCGTGTAAACG	CATGCGGCGTTCCCATCACG	CATCAACGCCACGATCAGCT	CCCACGCAGGAGGAGAAGGACGAGTGGATCAAGTC	GCCACGAAGGAGGTACCAGC	CGGTGCATTTGCGGGAAGAC
chr19Q23-0958	48.8-49.1	CGGCTCGCAGCGTGTAAACG	CATGCGGCGTTCCCATCACG	CATCAACGCCACGATCAGCT	GGGCGGCTGTGAGTGTGGACCCCTTCTATGAGATG	GCCACGAAGGAGGTACCAGC	CGGTGCATTTGCGGGAAGAC
chr19Q23-0959	48.8-49.1	CGGCTCGCAGCGTGTAAACG	CATGCGGCGTTCCCATCACG	CATCAACGCCACGATCAGCT	CTGGCAGCGAGAAAGAAGCGGATTTCAGTCAAGAA	GCCACGAAGGAGGTACCAGC	CGGTGCATTTGCGGGAAGAC
chr19Q23-0960	48.8-49.1	CGGCTCGCAGCGTGTAAACG	CATGCGGCGTTCCCATCACG	CATCAACGCCACGATCAGCT	CCCCAACTCCATTATTTATTACGGAGCTGCCCCGC	GCCACGAAGGAGGTACCAGC	CGGTGCATTTGCGGGAAGAC
chr19Q23-0961	48.8-49.1	CGGCTCGCAGCGTGTAAACG	CATGCGGCGTTCCCATCACG	CATCAACGCCACGATCAGCT	TCACCACCTCTAGCTCCTCACTGTTCTTTGTAATTAACACG	GCCACGAAGGAGGTACCAGC	CGGTGCATTTGCGGGAAGAC
chr19Q23-0962	48.8-49.1	CGGCTCGCAGCGTGTAAACG	CATGCGGCGTTCCCATCACG	CATCAACGCCACGATCAGCT	CCCCTCATTTCTTGGGGTTGACAGAGTCGAGGTGC	GCCACGAAGGAGGTACCAGC	CGGTGCATTTGCGGGAAGAC
chr19Q23-0963	48.8-49.1	CGGCTCGCAGCGTGTAAACG	CATGCGGCGTTCCCATCACG	CATCAACGCCACGATCAGCT	GGTTTCACCCCGAGCCCAGCAGGAGTGGAGTAAAG	GCCACGAAGGAGGTACCAGC	CGGTGCATTTGCGGGAAGAC
chr19Q23-0964	48.8-49.1	CGGCTCGCAGCGTGTAAACG	CATGCGGCGTTCCCATCACG	CATCAACGCCACGATCAGCT	GGAGAAGGTTAATATGGTGGGAGTCTGGAGTTGGAATTG	GCCACGAAGGAGGTACCAGC	CGGTGCATTTGCGGGAAGAC
chr19Q23-0965	48.8-49.1	CGGCTCGCAGCGTGTAAACG	CATGCGGCGTTCCCATCACG	CATCAACGCCACGATCAGCT	GCCGGGGACAGAGTTTAGAATGCAGGGATTCAGGG	GCCACGAAGGAGGTACCAGC	CGGTGCATTTGCGGGAAGAC
chr19Q23-0966	48.8-49.1	CGGCTCGCAGCGTGTAAACG	CATGCGGCGTTCCCATCACG	CATCAACGCCACGATCAGCT	GGTCTAGCATTCATTCTAGAAGTTACTTGACAGCCATCAGC	GCCACGAAGGAGGTACCAGC	CGGTGCATTTGCGGGAAGAC
chr19Q23-0967	48.8-49.1	CGGCTCGCAGCGTGTAAACG	CATGCGGCGTTCCCATCACG	CATCAACGCCACGATCAGCT	CAGTTACGCTACAGCCATCAGCTAGTTCCCATCGT	GCCACGAAGGAGGTACCAGC	CGGTGCATTTGCGGGAAGAC
chr19Q23-0968	48.8-49.1	CGGCTCGCAGCGTGTAAACG	CATGCGGCGTTCCCATCACG	CATCAACGCCACGATCAGCT	CTGATGGGATGTCCTGAAGGGCTGGGCAGCCTTAG	GCCACGAAGGAGGTACCAGC	CGGTGCATTTGCGGGAAGAC
chr19Q23-0969	48.8-49.1	CGGCTCGCAGCGTGTAAACG	CATGCGGCGTTCCCATCACG	CATCAACGCCACGATCAGCT	GATCAGCCTCCTTTGGAGGACATTTTGTGTCAAGG	GCCACGAAGGAGGTACCAGC	CGGTGCATTTGCGGGAAGAC
chr19Q23-0970	48.8-49.1	CGGCTCGCAGCGTGTAAACG	CATGCGGCGTTCCCATCACG	CATCAACGCCACGATCAGCT	ATAGGGCTGAGGACCTGCGTTCTGAACGTCTTTCC	GCCACGAAGGAGGTACCAGC	CGGTGCATTTGCGGGAAGAC
chr19Q23-0971	48.8-49.1	CGGCTCGCAGCGTGTAAACG	CATGCGGCGTTCCCATCACG	CATCAACGCCACGATCAGCT	TGGGATTCTTGACAGCCAAAGAAATTCGAGGATCGC	GCCACGAAGGAGGTACCAGC	CGGTGCATTTGCGGGAAGAC
chr19Q23-0972	48.8-49.1	CGGCTCGCAGCGTGTAAACG	CATGCGGCGTTCCCATCACG	CATCAACGCCACGATCAGCT	CTCTATGAAGGTGAAGTCTTGGCATGTGGGGTACC	GCCACGAAGGAGGTACCAGC	CGGTGCATTTGCGGGAAGAC
chr19Q23-0973	48.8-49.1	CGGCTCGCAGCGTGTAAACG	CATGCGGCGTTCCCATCACG	CATCAACGCCACGATCAGCT	CTCCAGTTGGGGTATGTGTGGTGTCCCCAAAGAAC	GCCACGAAGGAGGTACCAGC	CGGTGCATTTGCGGGAAGAC
chr19Q23-0974	48.8-49.1	CGGCTCGCAGCGTGTAAACG	CATGCGGCGTTCCCATCACG	CATCAACGCCACGATCAGCT	CATGTCACTCTCCCATGCCCGCCTTTGAAGCTGAG	GCCACGAAGGAGGTACCAGC	CGGTGCATTTGCGGGAAGAC
chr19Q23-0975	48.8-49.1	CGGCTCGCAGCGTGTAAACG	CATGCGGCGTTCCCATCACG	CATCAACGCCACGATCAGCT	GCGCTCTTTAGTTAACAAACTACAAGTCCCAGCAGG	GCCACGAAGGAGGTACCAGC	CGGTGCATTTGCGGGAAGAC
chr19Q23-0976	48.8-49.1	CGGCTCGCAGCGTGTAAACG	CATGCGGCGTTCCCATCACG	CATCAACGCCACGATCAGCT	TTTCCCGAGACTCCGTGGCGGCGTTTGTCTTCTTTT	GCCACGAAGGAGGTACCAGC	CGGTGCATTTGCGGGAAGAC
chr19Q23-0977	48.8-49.1	CGGCTCGCAGCGTGTAAACG	CATGCGGCGTTCCCATCACG	CATCAACGCCACGATCAGCT	TCTTAGTCAGATCCCGTACTTTTGTGGAGGGTAGAGG	GCCACGAAGGAGGTACCAGC	CGGTGCATTTGCGGGAAGAC
chr19Q23-0978	48.8-49.1	CGGCTCGCAGCGTGTAAACG	CATGCGGCGTTCCCATCACG	CATCAACGCCACGATCAGCT	GGGGCTGGTGGGAAATGGAGTTCCAAATGAGAAAA	GCCACGAAGGAGGTACCAGC	CGGTGCATTTGCGGGAAGAC
chr19Q23-0979	48.8-49.1	CGGCTCGCAGCGTGTAAACG	CATGCGGCGTTCCCATCACG	CATCAACGCCACGATCAGCT	TAGAATTCCCCACTTCTCTTTCCCACAGGTGCCAG	GCCACGAAGGAGGTACCAGC	CGGTGCATTTGCGGGAAGAC
chr19Q23-0980	48.8-49.1	CGGCTCGCAGCGTGTAAACG	CATGCGGCGTTCCCATCACG	CATCAACGCCACGATCAGCT	GGAAACGGAGTCATCGACCCAAGAAGGTCGTGGGA	GCCACGAAGGAGGTACCAGC	CGGTGCATTTGCGGGAAGAC
chr19Q23-0981	48.8-49.1	CGGCTCGCAGCGTGTAAACG	CATGCGGCGTTCCCATCACG	CATCAACGCCACGATCAGCT	GGTAAACAGCGGGTCCCGCCACTATGTCACCCTTT	GCCACGAAGGAGGTACCAGC	CGGTGCATTTGCGGGAAGAC
chr19Q23-0982	48.8-49.1	CGGCTCGCAGCGTGTAAACG	CATGCGGCGTTCCCATCACG	CATCAACGCCACGATCAGCT	CCAGGCTGCATCACGTCACACTGACCTTCAGCATT	GCCACGAAGGAGGTACCAGC	CGGTGCATTTGCGGGAAGAC
chr19Q23-0983	48.8-49.1	CGGCTCGCAGCGTGTAAACG	CATGCGGCGTTCCCATCACG	CATCAACGCCACGATCAGCT	CACCCACCCTGTGGCAGGTGTCTCAGGATCACTTC	GCCACGAAGGAGGTACCAGC	CGGTGCATTTGCGGGAAGAC
chr19Q23-0984	48.8-49.1	CGGCTCGCAGCGTGTAAACG	CATGCGGCGTTCCCATCACG	CATCAACGCCACGATCAGCT	AAGCACCACCAAGTCTCCCAGCAGGACTTATTGGG	GCCACGAAGGAGGTACCAGC	CGGTGCATTTGCGGGAAGAC
chr19Q23-0985	48.8-49.1	CGGCTCGCAGCGTGTAAACG	CATGCGGCGTTCCCATCACG	CATCAACGCCACGATCAGCT	CCCAGGACTCACATGTGACCCTAATGCCGCCATCA	GCCACGAAGGAGGTACCAGC	CGGTGCATTTGCGGGAAGAC
chr19Q23-0986	48.8-49.1	CGGCTCGCAGCGTGTAAACG	CATGCGGCGTTCCCATCACG	CATCAACGCCACGATCAGCT	CCTTAACTCCGAGGCCAGAGTCTACACTACAGCCT	GCCACGAAGGAGGTACCAGC	CGGTGCATTTGCGGGAAGAC
chr19Q23-0987	48.8-49.1	CGGCTCGCAGCGTGTAAACG	CATGCGGCGTTCCCATCACG	CATCAACGCCACGATCAGCT	CTTGCTCCTTCCCTCTCCCCGCATCCAGACTACAT	GCCACGAAGGAGGTACCAGC	CGGTGCATTTGCGGGAAGAC
chr19Q23-0988	48.8-49.1	CGGCTCGCAGCGTGTAAACG	CATGCGGCGTTCCCATCACG	CATCAACGCCACGATCAGCT	CCCGCAAATACACCAGTGAACCTGGTACCAAGGTG	GCCACGAAGGAGGTACCAGC	CGGTGCATTTGCGGGAAGAC
chr19Q23-0989	48.8-49.1	CGGCTCGCAGCGTGTAAACG	CATGCGGCGTTCCCATCACG	CATCAACGCCACGATCAGCT	AAAAGACAGAGTCAAAACAGAATCCGGGAGAAACCGA	GCCACGAAGGAGGTACCAGC	CGGTGCATTTGCGGGAAGAC
chr19Q23-0990	48.8-49.1	CGGCTCGCAGCGTGTAAACG	CATGCGGCGTTCCCATCACG	CATCAACGCCACGATCAGCT	GCACAAGGCAGAAGGACATAATCGAGACAGGAGGA	GCCACGAAGGAGGTACCAGC	CGGTGCATTTGCGGGAAGAC
chr19Q23-0991	48.8-49.1	CGGCTCGCAGCGTGTAAACG	CATGCGGCGTTCCCATCACG	CATCAACGCCACGATCAGCT	AAAACATCGAAATAGAATTAGACAGGGAGGAGGAGGCCA	GCCACGAAGGAGGTACCAGC	CGGTGCATTTGCGGGAAGAC
chr19Q23-0992	48.8-49.1	CGGCTCGCAGCGTGTAAACG	CATGCGGCGTTCCCATCACG	CATCAACGCCACGATCAGCT	AGAGCAAGAGACTCAGATGGGGAGACAGGAAAACT	GCCACGAAGGAGGTACCAGC	CGGTGCATTTGCGGGAAGAC
chr19Q23-0993	48.8-49.1	CGGCTCGCAGCGTGTAAACG	CATGCGGCGTTCCCATCACG	CATCAACGCCACGATCAGCT	CCAGATCAGTTGGAGACCAAAACTGGGGCAGGGTG	GCCACGAAGGAGGTACCAGC	CGGTGCATTTGCGGGAAGAC
chr19Q23-0994	48.8-49.1	CGGCTCGCAGCGTGTAAACG	CATGCGGCGTTCCCATCACG	CATCAACGCCACGATCAGCT	AGACAGGGAGCCAGAATGTTGGAAATGAGAGAGAG	GCCACGAAGGAGGTACCAGC	CGGTGCATTTGCGGGAAGAC
chr19Q23-0995	48.8-49.1	CGGCTCGCAGCGTGTAAACG	CATGCGGCGTTCCCATCACG	CATCAACGCCACGATCAGCT	CCACACAGATAGGTGCGGTTAGGGTAAAGACAAGG	GCCACGAAGGAGGTACCAGC	CGGTGCATTTGCGGGAAGAC
chr19Q23-0996	48.8-49.1	CGGCTCGCAGCGTGTAAACG	CATGCGGCGTTCCCATCACG	CATCAACGCCACGATCAGCT	AAAACAGGTAAACTGAGGCAGCACCACGCTGGGTG	GCCACGAAGGAGGTACCAGC	CGGTGCATTTGCGGGAAGAC
chr19Q23-0997	48.8-49.1	CGGCTCGCAGCGTGTAAACG	CATGCGGCGTTCCCATCACG	CATCAACGCCACGATCAGCT	GGGAGGTAGACCCTGAACTTCAAGGAACAGGCAGT	GCCACGAAGGAGGTACCAGC	CGGTGCATTTGCGGGAAGAC
chr19Q23-0998	48.8-49.1	CGGCTCGCAGCGTGTAAACG	CATGCGGCGTTCCCATCACG	CATCAACGCCACGATCAGCT	CGACCTGAGGTGGGTGGGATGTGATCGTGATCCAG	GCCACGAAGGAGGTACCAGC	CGGTGCATTTGCGGGAAGAC
chr19Q23-0999	48.8-49.1	CGGCTCGCAGCGTGTAAACG	CATGCGGCGTTCCCATCACG	CATCAACGCCACGATCAGCT	CATGAGCAGCTCATTTCTGAGCCCCTGCCCCACTA	GCCACGAAGGAGGTACCAGC	CGGTGCATTTGCGGGAAGAC
chr19Q23-1000	48.8-49.1	CGGCTCGCAGCGTGTAAACG	CATGCGGCGTTCCCATCACG	CATCAACGCCACGATCAGCT	CTGTGCGGGAGTTTCCGCTTCTCTGAGCATCCGAT	GCCACGAAGGAGGTACCAGC	CGGTGCATTTGCGGGAAGAC
chr19Q23-1001	48.8-49.1	CGGCTCGCAGCGTGTAAACG	CATGCGGCGTTCCCATCACG	CATCAACGCCACGATCAGCT	TTTAAATAATGTGAAAATGCCACGCGAAGGTTTGAACCAGA	GCCACGAAGGAGGTACCAGC	CGGTGCATTTGCGGGAAGAC
chr19Q23-1002	48.8-49.1	CGGCTCGCAGCGTGTAAACG	CATGCGGCGTTCCCATCACG	CATCAACGCCACGATCAGCT	GTGTCGAGGGGCTCCAGGCCCAAAAGAGTTCAGTT	GCCACGAAGGAGGTACCAGC	CGGTGCATTTGCGGGAAGAC
chr19Q23-1003	48.8-49.1	CGGCTCGCAGCGTGTAAACG	CATGCGGCGTTCCCATCACG	CATCAACGCCACGATCAGCT	CAGTGGCGCCGTCATCCACAGAGGATTCCATTCTC	GCCACGAAGGAGGTACCAGC	CGGTGCATTTGCGGGAAGAC
chr19Q23-1004	48.8-49.1	CGGCTCGCAGCGTGTAAACG	CATGCGGCGTTCCCATCACG	CATCAACGCCACGATCAGCT	GGTCTTCGGGGAATCAATTCTCCACGGGGCCTGAG	GCCACGAAGGAGGTACCAGC	CGGTGCATTTGCGGGAAGAC
chr19Q23-1005	48.8-49.1	CGGCTCGCAGCGTGTAAACG	CATGCGGCGTTCCCATCACG	CATCAACGCCACGATCAGCT	CACCTTTTCCCTGTGGAAAGAGCTCTCCCCAGGAA	GCCACGAAGGAGGTACCAGC	CGGTGCATTTGCGGGAAGAC
chr19Q23-1006	48.8-49.1	CGGCTCGCAGCGTGTAAACG	CATGCGGCGTTCCCATCACG	CATCAACGCCACGATCAGCT	CTCCGACCAAACTTTCCTATGACTCTAGCTCTGACTTCC	GCCACGAAGGAGGTACCAGC	CGGTGCATTTGCGGGAAGAC
chr19Q23-1007	48.8-49.1	CGGCTCGCAGCGTGTAAACG	CATGCGGCGTTCCCATCACG	CATCAACGCCACGATCAGCT	GCCTCATATCAGGCTCCCTCATGCTCCACCCTGTA	GCCACGAAGGAGGTACCAGC	CGGTGCATTTGCGGGAAGAC
chr19Q23-1008	48.8-49.1	CGGCTCGCAGCGTGTAAACG	CATGCGGCGTTCCCATCACG	CATCAACGCCACGATCAGCT	AGTTTCGCTCTTTTAATGGGAAGCATGACCTTCATGC	GCCACGAAGGAGGTACCAGC	CGGTGCATTTGCGGGAAGAC
chr19Q23-1009	48.8-49.1	CGGCTCGCAGCGTGTAAACG	CATGCGGCGTTCCCATCACG	CATCAACGCCACGATCAGCT	TTCATGGAGACTTTGGGGTATGTGGCATCTCTTGG	GCCACGAAGGAGGTACCAGC	CGGTGCATTTGCGGGAAGAC
chr19Q23-1010	48.8-49.1	CGGCTCGCAGCGTGTAAACG	CATGCGGCGTTCCCATCACG	CATCAACGCCACGATCAGCT	TACCCAGTAAATGTTTGCTAAGTGGACAGAGCCACA	GCCACGAAGGAGGTACCAGC	CGGTGCATTTGCGGGAAGAC
chr19Q23-1011	48.8-49.1	CGGCTCGCAGCGTGTAAACG	CATGCGGCGTTCCCATCACG	CATCAACGCCACGATCAGCT	CAGCCCACGCTGCCGCAGGAATATTTGTCAACTGA	GCCACGAAGGAGGTACCAGC	CGGTGCATTTGCGGGAAGAC
chr19Q23-1012	48.8-49.1	CGGCTCGCAGCGTGTAAACG	CATGCGGCGTTCCCATCACG	CATCAACGCCACGATCAGCT	CCGTCTCCTCTCCTGGTGATTAAAGGTGAAGCCAT	GCCACGAAGGAGGTACCAGC	CGGTGCATTTGCGGGAAGAC
chr19Q23-1013	48.8-49.1	CGGCTCGCAGCGTGTAAACG	CATGCGGCGTTCCCATCACG	CATCAACGCCACGATCAGCT	CCTGACTCACCACTTGGCAGTGTCCCCATACCCTG	GCCACGAAGGAGGTACCAGC	CGGTGCATTTGCGGGAAGAC
chr19Q23-1014	48.8-49.1	CGGCTCGCAGCGTGTAAACG	CATGCGGCGTTCCCATCACG	CATCAACGCCACGATCAGCT	CTGTCCTCACAGAGGCCCTGCGATGATGGCCTAAG	GCCACGAAGGAGGTACCAGC	CGGTGCATTTGCGGGAAGAC
chr19Q23-1015	48.8-49.1	CGGCTCGCAGCGTGTAAACG	CATGCGGCGTTCCCATCACG	CATCAACGCCACGATCAGCT	GGAGAAAGTGACATTCAGAGTGAAGCCTGAGGATGC	GCCACGAAGGAGGTACCAGC	CGGTGCATTTGCGGGAAGAC
chr19Q23-1016	48.8-49.1	CGGCTCGCAGCGTGTAAACG	CATGCGGCGTTCCCATCACG	CATCAACGCCACGATCAGCT	AGATTGGGGAAGTAGGAGTGAAACCCTCCAGTGGC	GCCACGAAGGAGGTACCAGC	CGGTGCATTTGCGGGAAGAC
chr19Q23-1017	48.8-49.1	CGGCTCGCAGCGTGTAAACG	CATGCGGCGTTCCCATCACG	CATCAACGCCACGATCAGCT	GTCTTCTACCTTAGCTCTGATACCGGGGAGCACCA	GCCACGAAGGAGGTACCAGC	CGGTGCATTTGCGGGAAGAC
chr19Q23-1018	48.8-49.1	CGGCTCGCAGCGTGTAAACG	CATGCGGCGTTCCCATCACG	CATCAACGCCACGATCAGCT	CCCTGCTCTCCCAGAGTGGCCTTAGCATCGCTAAA	GCCACGAAGGAGGTACCAGC	CGGTGCATTTGCGGGAAGAC
chr19Q23-1019	48.8-49.1	CGGCTCGCAGCGTGTAAACG	CATGCGGCGTTCCCATCACG	CATCAACGCCACGATCAGCT	CTGCTCTGGTTCACACCAACCGGCTTTGAGCACTC	GCCACGAAGGAGGTACCAGC	CGGTGCATTTGCGGGAAGAC
chr19Q23-1020	48.8-49.1	CGGCTCGCAGCGTGTAAACG	CATGCGGCGTTCCCATCACG	CATCAACGCCACGATCAGCT	GGTTTCTCTCTCCTTGTCTGCCCCTGAGCACCGTG	GCCACGAAGGAGGTACCAGC	CGGTGCATTTGCGGGAAGAC
chr19Q23-1021	48.8-49.1	CGGCTCGCAGCGTGTAAACG	CATGCGGCGTTCCCATCACG	CATCAACGCCACGATCAGCT	GGGGTAATCCCCACAGAAGGTAAAACTGAGGCTCG	GCCACGAAGGAGGTACCAGC	CGGTGCATTTGCGGGAAGAC
chr19Q23-1022	48.8-49.1	CGGCTCGCAGCGTGTAAACG	CATGCGGCGTTCCCATCACG	CATCAACGCCACGATCAGCT	CTGGTTCCAGAGCTGGGTGGGGTGTCTGTTGACTG	GCCACGAAGGAGGTACCAGC	CGGTGCATTTGCGGGAAGAC
chr19Q23-1023	48.8-49.1	CGGCTCGCAGCGTGTAAACG	CATGCGGCGTTCCCATCACG	CATCAACGCCACGATCAGCT	AGGGACATTGAAAGATGGTCACAAGAAGTTGGCAGT	GCCACGAAGGAGGTACCAGC	CGGTGCATTTGCGGGAAGAC
chr19Q23-1024	48.8-49.1	CGGCTCGCAGCGTGTAAACG	CATGCGGCGTTCCCATCACG	CATCAACGCCACGATCAGCT	CCACTCGAAACTGCCTCCTGCGGCAGAAGGAAAGA	GCCACGAAGGAGGTACCAGC	CGGTGCATTTGCGGGAAGAC
chr19Q23-1025	48.8-49.1	CGGCTCGCAGCGTGTAAACG	CATGCGGCGTTCCCATCACG	CATCAACGCCACGATCAGCT	CAGCTCGTTGGTTGGCGTCTCCTGTGAAGGCAGATTA	GCCACGAAGGAGGTACCAGC	CGGTGCATTTGCGGGAAGAC
chr19Q23-1026	48.8-49.1	CGGCTCGCAGCGTGTAAACG	CATGCGGCGTTCCCATCACG	CATCAACGCCACGATCAGCT	GGGAAGCCAGAGGGGACAAACCTTCACGTCCCATT	GCCACGAAGGAGGTACCAGC	CGGTGCATTTGCGGGAAGAC
chr19Q23-1027	48.8-49.1	CGGCTCGCAGCGTGTAAACG	CATGCGGCGTTCCCATCACG	CATCAACGCCACGATCAGCT	CCCCAAAAGCAACAAAACCGGCTAATATTTCTGGGG	GCCACGAAGGAGGTACCAGC	CGGTGCATTTGCGGGAAGAC
chr19Q23-1028	48.8-49.1	CGGCTCGCAGCGTGTAAACG	CATGCGGCGTTCCCATCACG	CATCAACGCCACGATCAGCT	CTCTAGGAATCCCAATTTGTAATCACTGACTCGCACGC	GCCACGAAGGAGGTACCAGC	CGGTGCATTTGCGGGAAGAC
chr19Q23-1029	48.8-49.1	CGGCTCGCAGCGTGTAAACG	CATGCGGCGTTCCCATCACG	CATCAACGCCACGATCAGCT	CCAGCCTTAACCTCAACCTGGCCAGAGGCTCCTTT	GCCACGAAGGAGGTACCAGC	CGGTGCATTTGCGGGAAGAC
chr19Q23-1030	48.8-49.1	CGGCTCGCAGCGTGTAAACG	CATGCGGCGTTCCCATCACG	CATCAACGCCACGATCAGCT	CGCACAGCTAAGTAGCCCAACGCAGGGATTCTCTC	GCCACGAAGGAGGTACCAGC	CGGTGCATTTGCGGGAAGAC
chr19Q23-1031	48.8-49.1	CGGCTCGCAGCGTGTAAACG	CATGCGGCGTTCCCATCACG	CATCAACGCCACGATCAGCT	GCTCATTAACGTGAGGCCTCCACCGGATCCCCTAA	GCCACGAAGGAGGTACCAGC	CGGTGCATTTGCGGGAAGAC
chr19Q23-1032	48.8-49.1	CGGCTCGCAGCGTGTAAACG	CATGCGGCGTTCCCATCACG	CATCAACGCCACGATCAGCT	CCGCCCTCCAAGTCCCACCCCTCTGAAAACATTTC	GCCACGAAGGAGGTACCAGC	CGGTGCATTTGCGGGAAGAC
chr19Q23-1033	48.8-49.1	CGGCTCGCAGCGTGTAAACG	CATGCGGCGTTCCCATCACG	CATCAACGCCACGATCAGCT	CCAGGCCCCAGTTCTTGGCCTTGTTTCCATTCCTT	GCCACGAAGGAGGTACCAGC	CGGTGCATTTGCGGGAAGAC
chr19Q23-1034	48.8-49.1	CGGCTCGCAGCGTGTAAACG	CATGCGGCGTTCCCATCACG	CATCAACGCCACGATCAGCT	TCATAATCTCAGCCCAGTATGCCCGCCCCAGGTTC	GCCACGAAGGAGGTACCAGC	CGGTGCATTTGCGGGAAGAC
chr19Q23-1035	48.8-49.1	CGGCTCGCAGCGTGTAAACG	CATGCGGCGTTCCCATCACG	CATCAACGCCACGATCAGCT	ATCTAGACAAGGTCCCAGTTCCTCAGCACCACTCG	GCCACGAAGGAGGTACCAGC	CGGTGCATTTGCGGGAAGAC
chr19Q23-1036	48.8-49.1	CGGCTCGCAGCGTGTAAACG	CATGCGGCGTTCCCATCACG	CATCAACGCCACGATCAGCT	CGGGACAGGCCTAACTCTTAACACATTCCTCAACC	GCCACGAAGGAGGTACCAGC	CGGTGCATTTGCGGGAAGAC
chr19Q23-1037	48.8-49.1	CGGCTCGCAGCGTGTAAACG	CATGCGGCGTTCCCATCACG	CATCAACGCCACGATCAGCT	CATCTCTCTAAAGACCCGTCCCAGTCGTTAGGTTCG	GCCACGAAGGAGGTACCAGC	CGGTGCATTTGCGGGAAGAC
chr19Q23-1038	48.8-49.1	CGGCTCGCAGCGTGTAAACG	CATGCGGCGTTCCCATCACG	CATCAACGCCACGATCAGCT	CTCATCCCTGACCTCACCCCAGAATACGTTAAGAC	GCCACGAAGGAGGTACCAGC	CGGTGCATTTGCGGGAAGAC
chr19Q23-1039	48.8-49.1	CGGCTCGCAGCGTGTAAACG	CATGCGGCGTTCCCATCACG	CATCAACGCCACGATCAGCT	CTCCATCTCTGAAGCCCACCTGCAGCCTAGCCATG	GCCACGAAGGAGGTACCAGC	CGGTGCATTTGCGGGAAGAC
chr19Q23-1040	48.8-49.1	CGGCTCGCAGCGTGTAAACG	CATGCGGCGTTCCCATCACG	CATCAACGCCACGATCAGCT	GCCCTTCCCTAGTGGGTAAGATCTGCTCCAACCCG	GCCACGAAGGAGGTACCAGC	CGGTGCATTTGCGGGAAGAC
chr19Q23-1041	48.8-49.1	CGGCTCGCAGCGTGTAAACG	CATGCGGCGTTCCCATCACG	CATCAACGCCACGATCAGCT	AACCAGCCTACAGACACTAGAACTCTAGTCAACAAACCA	GCCACGAAGGAGGTACCAGC	CGGTGCATTTGCGGGAAGAC
chr19Q23-1042	48.8-49.1	CGGCTCGCAGCGTGTAAACG	CATGCGGCGTTCCCATCACG	CATCAACGCCACGATCAGCT	TGCCCAAACTCTCACTAGGCCCCTTCACCATCCAG	GCCACGAAGGAGGTACCAGC	CGGTGCATTTGCGGGAAGAC
chr19Q23-1043	48.8-49.1	CGGCTCGCAGCGTGTAAACG	CATGCGGCGTTCCCATCACG	CATCAACGCCACGATCAGCT	GCCTCTTCTCAACACTTCCTCCCTAGCCTCTCCAG	GCCACGAAGGAGGTACCAGC	CGGTGCATTTGCGGGAAGAC
chr19Q23-1044	48.8-49.1	CGGCTCGCAGCGTGTAAACG	CATGCGGCGTTCCCATCACG	CATCAACGCCACGATCAGCT	CCCCTCTTTCCTTCCAGACCCACACTCTCTCTCCA	GCCACGAAGGAGGTACCAGC	CGGTGCATTTGCGGGAAGAC
chr19Q23-1045	48.8-49.1	CGGCTCGCAGCGTGTAAACG	CATGCGGCGTTCCCATCACG	CATCAACGCCACGATCAGCT	CCCCATTCCAGCCTTGGATTTTCTCCAGGCCTCCT	GCCACGAAGGAGGTACCAGC	CGGTGCATTTGCGGGAAGAC
chr19Q23-1046	48.8-49.1	CGGCTCGCAGCGTGTAAACG	CATGCGGCGTTCCCATCACG	CATCAACGCCACGATCAGCT	CTCAGGCCCGGATCCAGACTCTGTCCCGATCCTAG	GCCACGAAGGAGGTACCAGC	CGGTGCATTTGCGGGAAGAC
chr19Q23-1047	48.8-49.1	CGGCTCGCAGCGTGTAAACG	CATGCGGCGTTCCCATCACG	CATCAACGCCACGATCAGCT	GCTCTAGGCTCAGCCTGCCTTCAAACCCTGCTGTA	GCCACGAAGGAGGTACCAGC	CGGTGCATTTGCGGGAAGAC
chr19Q23-1048	48.8-49.1	CGGCTCGCAGCGTGTAAACG	CATGCGGCGTTCCCATCACG	CATCAACGCCACGATCAGCT	GAAGAGGTAGACGGTCACGTCCCCGTGGAAGGAGA	GCCACGAAGGAGGTACCAGC	CGGTGCATTTGCGGGAAGAC
chr19Q23-1049	48.8-49.1	CGGCTCGCAGCGTGTAAACG	CATGCGGCGTTCCCATCACG	CATCAACGCCACGATCAGCT	CCCCAATCCTAATCCAACCCAGATCCTCTGACGCA	GCCACGAAGGAGGTACCAGC	CGGTGCATTTGCGGGAAGAC
chr19Q23-1050	48.8-49.1	CGGCTCGCAGCGTGTAAACG	CATGCGGCGTTCCCATCACG	CATCAACGCCACGATCAGCT	TCTTAGCTGCTCATCTCCCAACATTTTCATGCAGC	GCCACGAAGGAGGTACCAGC	CGGTGCATTTGCGGGAAGAC
chr19Q23-1051	48.8-49.1	CGGCTCGCAGCGTGTAAACG	CATGCGGCGTTCCCATCACG	CATCAACGCCACGATCAGCT	CTGGGCTGTTTCCTGATACAGCTGTTCACAAACTC	GCCACGAAGGAGGTACCAGC	CGGTGCATTTGCGGGAAGAC
chr19Q23-1052	48.8-49.1	CGGCTCGCAGCGTGTAAACG	CATGCGGCGTTCCCATCACG	CATCAACGCCACGATCAGCT	CCTACAACAATCTCAAGGAAGTGACAGTGTTCGAACACC	GCCACGAAGGAGGTACCAGC	CGGTGCATTTGCGGGAAGAC
chr19Q23-1053	48.8-49.1	CGGCTCGCAGCGTGTAAACG	CATGCGGCGTTCCCATCACG	CATCAACGCCACGATCAGCT	ACAGGCTATGAGGAAGAAACGTCCTCTGTCCAGCC	GCCACGAAGGAGGTACCAGC	CGGTGCATTTGCGGGAAGAC
chr19Q23-1054	48.8-49.1	CGGCTCGCAGCGTGTAAACG	CATGCGGCGTTCCCATCACG	CATCAACGCCACGATCAGCT	CTTGCCCACTGAGCCACAGGCTCCTCTATGGAGAT	GCCACGAAGGAGGTACCAGC	CGGTGCATTTGCGGGAAGAC
chr19Q23-1055	48.8-49.1	CGGCTCGCAGCGTGTAAACG	CATGCGGCGTTCCCATCACG	CATCAACGCCACGATCAGCT	GATAACTGTTTCCTCAAGTGTGGCTGTGAGGTTGC	GCCACGAAGGAGGTACCAGC	CGGTGCATTTGCGGGAAGAC
chr19Q23-1056	48.8-49.1	CGGCTCGCAGCGTGTAAACG	CATGCGGCGTTCCCATCACG	CATCAACGCCACGATCAGCT	AAAACAGGACCCAGCCACTTATAACTTTCATACCCGT	GCCACGAAGGAGGTACCAGC	CGGTGCATTTGCGGGAAGAC
chr19Q23-1057	48.8-49.1	CGGCTCGCAGCGTGTAAACG	CATGCGGCGTTCCCATCACG	CATCAACGCCACGATCAGCT	ATTTAAAGAAGTTGCGCCTCCCAGAGATTCTGCTGG	GCCACGAAGGAGGTACCAGC	CGGTGCATTTGCGGGAAGAC
chr19Q23-1058	48.8-49.1	CGGCTCGCAGCGTGTAAACG	CATGCGGCGTTCCCATCACG	CATCAACGCCACGATCAGCT	AAGAGTTTTCTCTGTGGCAAAATACTTCCTGCATTCCTACC	GCCACGAAGGAGGTACCAGC	CGGTGCATTTGCGGGAAGAC
chr19Q23-1059	48.8-49.1	CGGCTCGCAGCGTGTAAACG	CATGCGGCGTTCCCATCACG	CATCAACGCCACGATCAGCT	AACTTAATTTTCAGAAAGGCATATCTGTGCCTTCCAGCTCA	GCCACGAAGGAGGTACCAGC	CGGTGCATTTGCGGGAAGAC
chr19Q23-1060	48.8-49.1	CGGCTCGCAGCGTGTAAACG	CATGCGGCGTTCCCATCACG	CATCAACGCCACGATCAGCT	CTAGTCCTATGGTGGTGGAGTTGTCAGGGCAAGAT	GCCACGAAGGAGGTACCAGC	CGGTGCATTTGCGGGAAGAC
chr19Q23-1061	48.8-49.1	CGGCTCGCAGCGTGTAAACG	CATGCGGCGTTCCCATCACG	CATCAACGCCACGATCAGCT	CCTCGAACACAGGAGGCCTGGCACACTGGATAGAT	GCCACGAAGGAGGTACCAGC	CGGTGCATTTGCGGGAAGAC
chr19Q23-1062	48.8-49.1	CGGCTCGCAGCGTGTAAACG	CATGCGGCGTTCCCATCACG	CATCAACGCCACGATCAGCT	CAGCCAGCTTATTAAGTTTAAATCAGCACACGCTGGC	GCCACGAAGGAGGTACCAGC	CGGTGCATTTGCGGGAAGAC
chr19Q23-1063	48.8-49.1	CGGCTCGCAGCGTGTAAACG	CATGCGGCGTTCCCATCACG	CATCAACGCCACGATCAGCT	AACCAGAGCTCTAGTTTAAAAGGGAAAAGTAGCAGATTCGC	GCCACGAAGGAGGTACCAGC	CGGTGCATTTGCGGGAAGAC
chr19Q23-1064	48.8-49.1	CGGCTCGCAGCGTGTAAACG	CATGCGGCGTTCCCATCACG	CATCAACGCCACGATCAGCT	CCTCCTCACCTTTGATCTGCTCGCTGTTCCCCTGA	GCCACGAAGGAGGTACCAGC	CGGTGCATTTGCGGGAAGAC
chr19Q23-1065	48.8-49.1	CGGCTCGCAGCGTGTAAACG	CATGCGGCGTTCCCATCACG	CATCAACGCCACGATCAGCT	CCCCATTCTCTGACACCTTGTCCTCGCTCTTTGGG	GCCACGAAGGAGGTACCAGC	CGGTGCATTTGCGGGAAGAC
chr19Q23-1066	48.8-49.1	CGGCTCGCAGCGTGTAAACG	CATGCGGCGTTCCCATCACG	CATCAACGCCACGATCAGCT	GGTCCCTGTTCAGGCCCGGGACTTTCTCTCTGTTC	GCCACGAAGGAGGTACCAGC	CGGTGCATTTGCGGGAAGAC
chr19Q23-1067	48.8-49.1	CGGCTCGCAGCGTGTAAACG	CATGCGGCGTTCCCATCACG	CATCAACGCCACGATCAGCT	GGAGGTTCCTTGTCACATCCTCCCGCAGGGACATC	GCCACGAAGGAGGTACCAGC	CGGTGCATTTGCGGGAAGAC
chr19Q23-1068	48.8-49.1	CGGCTCGCAGCGTGTAAACG	CATGCGGCGTTCCCATCACG	CATCAACGCCACGATCAGCT	GCAGCTGTTCCGTGCTCACTTGAACCACGAAGGTC	GCCACGAAGGAGGTACCAGC	CGGTGCATTTGCGGGAAGAC
chr19Q23-1069	48.8-49.1	CGGCTCGCAGCGTGTAAACG	CATGCGGCGTTCCCATCACG	CATCAACGCCACGATCAGCT	CGTGCTCCTCCAAGCGGATGTAGTACTCGCTGCTC	GCCACGAAGGAGGTACCAGC	CGGTGCATTTGCGGGAAGAC
chr19Q23-1070	48.8-49.1	CGGCTCGCAGCGTGTAAACG	CATGCGGCGTTCCCATCACG	CATCAACGCCACGATCAGCT	CAGGTGGCCGCCAGCAGGACTGAAGAATGTCATAC	GCCACGAAGGAGGTACCAGC	CGGTGCATTTGCGGGAAGAC
chr19Q23-1071	48.8-49.1	CGGCTCGCAGCGTGTAAACG	CATGCGGCGTTCCCATCACG	CATCAACGCCACGATCAGCT	GGAAAGAGACCCAGGGAGGGGACAGACAACCAGAG	GCCACGAAGGAGGTACCAGC	CGGTGCATTTGCGGGAAGAC
chr19Q23-1072	48.8-49.1	CGGCTCGCAGCGTGTAAACG	CATGCGGCGTTCCCATCACG	CATCAACGCCACGATCAGCT	AGCAGACGGTAGAGATTCAGAGGAGGTAACTGGGC	GCCACGAAGGAGGTACCAGC	CGGTGCATTTGCGGGAAGAC
chr19Q23-1073	48.8-49.1	CGGCTCGCAGCGTGTAAACG	CATGCGGCGTTCCCATCACG	CATCAACGCCACGATCAGCT	TGGGGAGCTGGGTATTGAGACCCAAAGAAGCAGGG	GCCACGAAGGAGGTACCAGC	CGGTGCATTTGCGGGAAGAC
chr19Q23-1074	48.8-49.1	CGGCTCGCAGCGTGTAAACG	CATGCGGCGTTCCCATCACG	CATCAACGCCACGATCAGCT	GTAGTGGTGTCCCTGTTTGCGCTGTGAGCTCTGGA	GCCACGAAGGAGGTACCAGC	CGGTGCATTTGCGGGAAGAC
chr19Q23-1075	48.8-49.1	CGGCTCGCAGCGTGTAAACG	CATGCGGCGTTCCCATCACG	CATCAACGCCACGATCAGCT	CAGAAAGGGTGGGGACAGCCCCTCTTCACTCTTGA	GCCACGAAGGAGGTACCAGC	CGGTGCATTTGCGGGAAGAC
chr19Q23-1076	48.8-49.1	CGGCTCGCAGCGTGTAAACG	CATGCGGCGTTCCCATCACG	CATCAACGCCACGATCAGCT	GTATGGAGGGCAAACGGGATGTGGGTGATGTGGGA	GCCACGAAGGAGGTACCAGC	CGGTGCATTTGCGGGAAGAC
chr19Q23-1077	48.8-49.1	CGGCTCGCAGCGTGTAAACG	CATGCGGCGTTCCCATCACG	CATCAACGCCACGATCAGCT	CTAGCCCTCACCAGTAGTCCGCGTAAGGCAGCTTG	GCCACGAAGGAGGTACCAGC	CGGTGCATTTGCGGGAAGAC
chr19Q23-1078	48.8-49.1	CGGCTCGCAGCGTGTAAACG	CATGCGGCGTTCCCATCACG	CATCAACGCCACGATCAGCT	AACCGGTGGCATCTAGTAACCCTTCCACCTTCCTG	GCCACGAAGGAGGTACCAGC	CGGTGCATTTGCGGGAAGAC
chr19Q23-1079	48.8-49.1	CGGCTCGCAGCGTGTAAACG	CATGCGGCGTTCCCATCACG	CATCAACGCCACGATCAGCT	GATCCACAGGCGCTCTGGGGTCAGGTAGTAGTCCT	GCCACGAAGGAGGTACCAGC	CGGTGCATTTGCGGGAAGAC
chr19Q23-1080	48.8-49.1	CGGCTCGCAGCGTGTAAACG	CATGCGGCGTTCCCATCACG	CATCAACGCCACGATCAGCT	CCCATCCCGACGGAAGGAAGCCCTACCTTGTAGTT	GCCACGAAGGAGGTACCAGC	CGGTGCATTTGCGGGAAGAC
chr19Q23-1081	48.8-49.1	CGGCTCGCAGCGTGTAAACG	CATGCGGCGTTCCCATCACG	CATCAACGCCACGATCAGCT	TATTCATCTGACCCTTCTGGCTTCTCCTGCTTCTCT	GCCACGAAGGAGGTACCAGC	CGGTGCATTTGCGGGAAGAC
chr19Q23-1082	48.8-49.1	CGGCTCGCAGCGTGTAAACG	CATGCGGCGTTCCCATCACG	CATCAACGCCACGATCAGCT	GGTTCGTCCCTATTTTGTGTCAGCCAGTCATGGGT	GCCACGAAGGAGGTACCAGC	CGGTGCATTTGCGGGAAGAC
chr19Q23-1083	48.8-49.1	CGGCTCGCAGCGTGTAAACG	CATGCGGCGTTCCCATCACG	CATCAACGCCACGATCAGCT	CCCCAAGACCCTCACCAGTTGACAGAACTCCATAA	GCCACGAAGGAGGTACCAGC	CGGTGCATTTGCGGGAAGAC
chr19Q23-1084	48.8-49.1	CGGCTCGCAGCGTGTAAACG	CATGCGGCGTTCCCATCACG	CATCAACGCCACGATCAGCT	CTCCTGTGGAGTGAGGAGGTGGCTGAGTTGGGAAG	GCCACGAAGGAGGTACCAGC	CGGTGCATTTGCGGGAAGAC
chr19Q23-1085	48.8-49.1	CGGCTCGCAGCGTGTAAACG	CATGCGGCGTTCCCATCACG	CATCAACGCCACGATCAGCT	GTCCCCAGGGACCCCTTTACCTCTCCTTCCTCCTT	GCCACGAAGGAGGTACCAGC	CGGTGCATTTGCGGGAAGAC
chr19Q23-1086	48.8-49.1	CGGCTCGCAGCGTGTAAACG	CATGCGGCGTTCCCATCACG	CATCAACGCCACGATCAGCT	CACCTCACCTCCACCTTCATTCCTGCCCCAGACTC	GCCACGAAGGAGGTACCAGC	CGGTGCATTTGCGGGAAGAC
chr19Q23-1087	48.8-49.1	CGGCTCGCAGCGTGTAAACG	CATGCGGCGTTCCCATCACG	CATCAACGCCACGATCAGCT	TTCTCAGTCTTCTCCTCCTCGTCCCCACAGCCTCC	GCCACGAAGGAGGTACCAGC	CGGTGCATTTGCGGGAAGAC
chr19Q23-1088	48.8-49.1	CGGCTCGCAGCGTGTAAACG	CATGCGGCGTTCCCATCACG	CATCAACGCCACGATCAGCT	CCTCACCTGCTTTTCACCACACACAGCCCTCTGTC	GCCACGAAGGAGGTACCAGC	CGGTGCATTTGCGGGAAGAC
chr19Q23-1089	48.8-49.1	CGGCTCGCAGCGTGTAAACG	CATGCGGCGTTCCCATCACG	CATCAACGCCACGATCAGCT	CACCCCAGGATAGAGCGCCGGCTCTTTGATTCCTC	GCCACGAAGGAGGTACCAGC	CGGTGCATTTGCGGGAAGAC
chr19Q23-1090	48.8-49.1	CGGCTCGCAGCGTGTAAACG	CATGCGGCGTTCCCATCACG	CATCAACGCCACGATCAGCT	CTCCGGCTGGCCCAAGAGTCAGCTTTATCCCATGT	GCCACGAAGGAGGTACCAGC	CGGTGCATTTGCGGGAAGAC
chr19Q23-1091	48.8-49.1	CGGCTCGCAGCGTGTAAACG	CATGCGGCGTTCCCATCACG	CATCAACGCCACGATCAGCT	CACCTACGGTTCTCTCTCTGCAGAACGCCCTCCTC	GCCACGAAGGAGGTACCAGC	CGGTGCATTTGCGGGAAGAC
chr19Q23-1092	48.8-49.1	CGGCTCGCAGCGTGTAAACG	CATGCGGCGTTCCCATCACG	CATCAACGCCACGATCAGCT	GCCTCTGCCTCAACATCATCTCCCCGGGAAGCTTT	GCCACGAAGGAGGTACCAGC	CGGTGCATTTGCGGGAAGAC
chr19Q23-1093	48.8-49.1	CGGCTCGCAGCGTGTAAACG	CATGCGGCGTTCCCATCACG	CATCAACGCCACGATCAGCT	CCCCAATGCCAGGTTGGATACCCTCCCCTTTACCC	GCCACGAAGGAGGTACCAGC	CGGTGCATTTGCGGGAAGAC
chr19Q23-1094	48.8-49.1	CGGCTCGCAGCGTGTAAACG	CATGCGGCGTTCCCATCACG	CATCAACGCCACGATCAGCT	GCTTCACCCTGCATTCTAAATGTATTTCCAGGGCTG	GCCACGAAGGAGGTACCAGC	CGGTGCATTTGCGGGAAGAC
chr19Q23-1095	48.8-49.1	CGGCTCGCAGCGTGTAAACG	CATGCGGCGTTCCCATCACG	CATCAACGCCACGATCAGCT	CCTGATGGTCCTATCCAAGGTGGCCCCTGTCTCTG	GCCACGAAGGAGGTACCAGC	CGGTGCATTTGCGGGAAGAC
chr19Q23-1096	48.8-49.1	CGGCTCGCAGCGTGTAAACG	CATGCGGCGTTCCCATCACG	CATCAACGCCACGATCAGCT	CTGGCTTGGAGGTCTGCAGGAGGATGAGAACATTT	GCCACGAAGGAGGTACCAGC	CGGTGCATTTGCGGGAAGAC
chr19Q23-1097	48.8-49.1	CGGCTCGCAGCGTGTAAACG	CATGCGGCGTTCCCATCACG	CATCAACGCCACGATCAGCT	CCCAGGGTCTGGCCAGGAGTAGGTGCACAGTAACTTA	GCCACGAAGGAGGTACCAGC	CGGTGCATTTGCGGGAAGAC
chr19Q23-1098	48.8-49.1	CGGCTCGCAGCGTGTAAACG	CATGCGGCGTTCCCATCACG	CATCAACGCCACGATCAGCT	CTAGTTATTTTCCTACTGGGGCCTGGCGGGAGGCA	GCCACGAAGGAGGTACCAGC	CGGTGCATTTGCGGGAAGAC
chr19Q23-1099	48.8-49.1	CGGCTCGCAGCGTGTAAACG	CATGCGGCGTTCCCATCACG	CATCAACGCCACGATCAGCT	CCACTGCCAGTACCCAGCCTTCTATTGCCTGTGTG	GCCACGAAGGAGGTACCAGC	CGGTGCATTTGCGGGAAGAC
chr19Q23-1100	48.8-49.1	CGGCTCGCAGCGTGTAAACG	CATGCGGCGTTCCCATCACG	CATCAACGCCACGATCAGCT	TAACCGCGGCTCTGCTGTTTATGCTGTGTGTCCTC	GCCACGAAGGAGGTACCAGC	CGGTGCATTTGCGGGAAGAC
chr19Q23-1101	48.8-49.1	CGGCTCGCAGCGTGTAAACG	CATGCGGCGTTCCCATCACG	CATCAACGCCACGATCAGCT	AGGAGAACAGGGTCTCTTGCTTCTGTTTGGTGGAA	GCCACGAAGGAGGTACCAGC	CGGTGCATTTGCGGGAAGAC
chr19Q23-1102	48.8-49.1	CGGCTCGCAGCGTGTAAACG	CCGTTCGGCACTCGTGTCAG	CATCAACGCCACGATCAGCT	CGACAAAGTGTTCATGAAGCTCCTGCCATGTGTGG	GCCACGAAGGAGGTACCAGC	CGGTGCATTTGCGGGAAGAC
chr19Q23-1103	48.8-49.1	CGGCTCGCAGCGTGTAAACG	CCGTTCGGCACTCGTGTCAG	CATCAACGCCACGATCAGCT	CTTCAACAGTGGCTGGAGTTCCCAGCATGGGAGAC	GCCACGAAGGAGGTACCAGC	CGGTGCATTTGCGGGAAGAC
chr19Q23-1104	48.8-49.1	CGGCTCGCAGCGTGTAAACG	CCGTTCGGCACTCGTGTCAG	CATCAACGCCACGATCAGCT	TTGGGGTGGCTGGTGTAGAAGGAAGCCAGGATTCA	GCCACGAAGGAGGTACCAGC	CGGTGCATTTGCGGGAAGAC
chr19Q23-1105	48.8-49.1	CGGCTCGCAGCGTGTAAACG	CCGTTCGGCACTCGTGTCAG	CATCAACGCCACGATCAGCT	CCCAGCAAACGTCTACTGAGAGCCAGCAGCACTTG	GCCACGAAGGAGGTACCAGC	CGGTGCATTTGCGGGAAGAC
chr19Q23-1106	48.8-49.1	CGGCTCGCAGCGTGTAAACG	CCGTTCGGCACTCGTGTCAG	CATCAACGCCACGATCAGCT	CTCGGGTAACGAGACAGACCCTGAGCTGCTGCTAG	GCCACGAAGGAGGTACCAGC	CGGTGCATTTGCGGGAAGAC
chr19Q23-1107	48.8-49.1	CGGCTCGCAGCGTGTAAACG	CCGTTCGGCACTCGTGTCAG	CATCAACGCCACGATCAGCT	ATTTATCTGGCAAATGGATACCTAGACCCCATCCTAGAAGC	GCCACGAAGGAGGTACCAGC	CGGTGCATTTGCGGGAAGAC
chr19Q23-1108	48.8-49.1	CGGCTCGCAGCGTGTAAACG	CCGTTCGGCACTCGTGTCAG	CATCAACGCCACGATCAGCT	ACTGAGAGTGGAGTAGAGACCAAGAAGGGCAGGGA	GCCACGAAGGAGGTACCAGC	CGGTGCATTTGCGGGAAGAC
chr19Q23-1109	48.8-49.1	CGGCTCGCAGCGTGTAAACG	CCGTTCGGCACTCGTGTCAG	CATCAACGCCACGATCAGCT	CTCCTCCACCATCCTGCCTCTCACTTCCCACCCTTA	GCCACGAAGGAGGTACCAGC	CGGTGCATTTGCGGGAAGAC
chr19Q23-1110	48.8-49.1	CGGCTCGCAGCGTGTAAACG	CCGTTCGGCACTCGTGTCAG	CATCAACGCCACGATCAGCT	CCTGAATGTCACCTCAACAAGGCACACACCCACTG	GCCACGAAGGAGGTACCAGC	CGGTGCATTTGCGGGAAGAC
chr19Q23-1111	48.8-49.1	CGGCTCGCAGCGTGTAAACG	CCGTTCGGCACTCGTGTCAG	CATCAACGCCACGATCAGCT	AGAAACCCTCAGTACCTGTACGGCTGTGCTTCCGA	GCCACGAAGGAGGTACCAGC	CGGTGCATTTGCGGGAAGAC
chr19Q23-1112	48.8-49.1	CGGCTCGCAGCGTGTAAACG	CCGTTCGGCACTCGTGTCAG	CATCAACGCCACGATCAGCT	GGGGTGTAGTCGGAGAAAATCTCTCCCAGGATCAC	GCCACGAAGGAGGTACCAGC	CGGTGCATTTGCGGGAAGAC
chr19Q23-1113	48.8-49.1	CGGCTCGCAGCGTGTAAACG	CCGTTCGGCACTCGTGTCAG	CATCAACGCCACGATCAGCT	CAGACATGGGGTGAGACACTCACGGGCCCAGAATC	GCCACGAAGGAGGTACCAGC	CGGTGCATTTGCGGGAAGAC
chr19Q23-1114	48.8-49.1	CGGCTCGCAGCGTGTAAACG	CCGTTCGGCACTCGTGTCAG	CATCAACGCCACGATCAGCT	GTCAATGGAGTGAGGAGGGAGGCGCTGACTGACAG	GCCACGAAGGAGGTACCAGC	CGGTGCATTTGCGGGAAGAC
chr19Q23-1115	48.8-49.1	CGGCTCGCAGCGTGTAAACG	CCGTTCGGCACTCGTGTCAG	CATCAACGCCACGATCAGCT	CCCTTCCTGAGTGCTACCAACACACCCCAGGTCAG	GCCACGAAGGAGGTACCAGC	CGGTGCATTTGCGGGAAGAC
chr19Q23-1116	48.8-49.1	CGGCTCGCAGCGTGTAAACG	CCGTTCGGCACTCGTGTCAG	CATCAACGCCACGATCAGCT	TGGGGACTGAGACAGAGCAGACATCACTCTCTTTT	GCCACGAAGGAGGTACCAGC	CGGTGCATTTGCGGGAAGAC
chr19Q23-1117	48.8-49.1	CGGCTCGCAGCGTGTAAACG	CCGTTCGGCACTCGTGTCAG	CATCAACGCCACGATCAGCT	CATTGGCTGCCACCCACATTCCATGTCAGAATCTC	GCCACGAAGGAGGTACCAGC	CGGTGCATTTGCGGGAAGAC
chr19Q23-1118	48.8-49.1	CGGCTCGCAGCGTGTAAACG	CCGTTCGGCACTCGTGTCAG	CATCAACGCCACGATCAGCT	TGATGTGATTTCAGCCTCCCATTGGCTGCCTCTGA	GCCACGAAGGAGGTACCAGC	CGGTGCATTTGCGGGAAGAC
chr19Q23-1119	48.8-49.1	CGGCTCGCAGCGTGTAAACG	CCGTTCGGCACTCGTGTCAG	CATCAACGCCACGATCAGCT	GACTGTGCTCTATGGTAATCTCACCACCGCTTGCC	GCCACGAAGGAGGTACCAGC	CGGTGCATTTGCGGGAAGAC
chr19Q23-1120	48.8-49.1	CGGCTCGCAGCGTGTAAACG	CCGTTCGGCACTCGTGTCAG	CATCAACGCCACGATCAGCT	AAAATCCCCAAATCTGGTTTTGGATTAAGCAATGGCTTCC	GCCACGAAGGAGGTACCAGC	CGGTGCATTTGCGGGAAGAC
chr19Q23-1121	48.8-49.1	CGGCTCGCAGCGTGTAAACG	CCGTTCGGCACTCGTGTCAG	CATCAACGCCACGATCAGCT	ACCAAGATGATCTTTGTCTGCCTCCCCATAGGCTG	GCCACGAAGGAGGTACCAGC	CGGTGCATTTGCGGGAAGAC
chr19Q23-1122	48.8-49.1	CGGCTCGCAGCGTGTAAACG	CCGTTCGGCACTCGTGTCAG	CATCAACGCCACGATCAGCT	CTTCCAAGATTCCAGCGCTCCCACCTATGCCTTTC	GCCACGAAGGAGGTACCAGC	CGGTGCATTTGCGGGAAGAC
chr19Q23-1123	48.8-49.1	CGGCTCGCAGCGTGTAAACG	CCGTTCGGCACTCGTGTCAG	CATCAACGCCACGATCAGCT	CAGGGAGACCTCAGCCAGCGGGAGAATGTAGACAT	GCCACGAAGGAGGTACCAGC	CGGTGCATTTGCGGGAAGAC
chr19Q23-1124	48.8-49.1	CGGCTCGCAGCGTGTAAACG	CCGTTCGGCACTCGTGTCAG	CATCAACGCCACGATCAGCT	GAGAACGCAGGGCTGAGAGACACGCCATCGTCTTT	GCCACGAAGGAGGTACCAGC	CGGTGCATTTGCGGGAAGAC
chr19Q23-1125	48.8-49.1	CGGCTCGCAGCGTGTAAACG	CCGTTCGGCACTCGTGTCAG	CATCAACGCCACGATCAGCT	TTTTGTAACTGTCTCCCAGTCCCAGCCCAATTTCC	GCCACGAAGGAGGTACCAGC	CGGTGCATTTGCGGGAAGAC
chr19Q23-1126	48.8-49.1	CGGCTCGCAGCGTGTAAACG	CCGTTCGGCACTCGTGTCAG	CATCAACGCCACGATCAGCT	AGCTTCAAGCTGGAAGGTGCTCTCGGATTTACTGC	GCCACGAAGGAGGTACCAGC	CGGTGCATTTGCGGGAAGAC
chr19Q23-1127	48.8-49.1	CGGCTCGCAGCGTGTAAACG	CCGTTCGGCACTCGTGTCAG	CATCAACGCCACGATCAGCT	GGGGTAAAGGCCTTGCTGGAGTCTTCCTCCCCAAG	GCCACGAAGGAGGTACCAGC	CGGTGCATTTGCGGGAAGAC
chr19Q23-1128	48.8-49.1	CGGCTCGCAGCGTGTAAACG	CCGTTCGGCACTCGTGTCAG	CATCAACGCCACGATCAGCT	TTGAATCCCCTCATGCACCTCACCTTGAAGCCGAC	GCCACGAAGGAGGTACCAGC	CGGTGCATTTGCGGGAAGAC
chr19Q23-1129	48.8-49.1	CGGCTCGCAGCGTGTAAACG	CCGTTCGGCACTCGTGTCAG	CATCAACGCCACGATCAGCT	GGAGCAGGAAATGAGGACCACAGCGTAGGGAGGAG	GCCACGAAGGAGGTACCAGC	CGGTGCATTTGCGGGAAGAC
chr19Q23-1130	48.8-49.1	CGGCTCGCAGCGTGTAAACG	CCGTTCGGCACTCGTGTCAG	CATCAACGCCACGATCAGCT	GGGGTCCCAGCTTCAAGTCCCTGGATACCGGAATC	GCCACGAAGGAGGTACCAGC	CGGTGCATTTGCGGGAAGAC
chr19Q23-1131	48.8-49.1	CGGCTCGCAGCGTGTAAACG	CCGTTCGGCACTCGTGTCAG	CATCAACGCCACGATCAGCT	GTCCCGGCACGTCTTGGACTACAACTCCCGTGATG	GCCACGAAGGAGGTACCAGC	CGGTGCATTTGCGGGAAGAC
chr19Q23-1132	48.8-49.1	CGGCTCGCAGCGTGTAAACG	CCGTTCGGCACTCGTGTCAG	CATCAACGCCACGATCAGCT	CCCATCCCCTCACCCCAGGCTTGGATGAATTCCAA	GCCACGAAGGAGGTACCAGC	CGGTGCATTTGCGGGAAGAC
chr19Q23-1133	48.8-49.1	CGGCTCGCAGCGTGTAAACG	CCGTTCGGCACTCGTGTCAG	CATCAACGCCACGATCAGCT	TGAGGGTTGAAGGAAAGAGGAGTGATAGTGAAGTCTGG	GCCACGAAGGAGGTACCAGC	CGGTGCATTTGCGGGAAGAC
chr19Q23-1134	48.8-49.1	CGGCTCGCAGCGTGTAAACG	CCGTTCGGCACTCGTGTCAG	CATCAACGCCACGATCAGCT	AGCTTGCAGAATTTAAAATACGCTCCCGTGGACAG	GCCACGAAGGAGGTACCAGC	CGGTGCATTTGCGGGAAGAC
chr19Q23-1135	48.8-49.1	CGGCTCGCAGCGTGTAAACG	CCGTTCGGCACTCGTGTCAG	CATCAACGCCACGATCAGCT	CAGGCTGGGAGAAGATTCTTGCCCCATGCTGGAAC	GCCACGAAGGAGGTACCAGC	CGGTGCATTTGCGGGAAGAC
chr19Q23-1136	48.8-49.1	CGGCTCGCAGCGTGTAAACG	CCGTTCGGCACTCGTGTCAG	CATCAACGCCACGATCAGCT	CCCCAGTTTGTGGGGTTGAGATCTGTCTCTTTTAGG	GCCACGAAGGAGGTACCAGC	CGGTGCATTTGCGGGAAGAC
chr19Q23-1137	48.8-49.1	CGGCTCGCAGCGTGTAAACG	CCGTTCGGCACTCGTGTCAG	CATCAACGCCACGATCAGCT	CGCACACCGATGTTCTCTATCCCCAGCCCAAGACC	GCCACGAAGGAGGTACCAGC	CGGTGCATTTGCGGGAAGAC
chr19Q23-1138	48.8-49.1	CGGCTCGCAGCGTGTAAACG	CCGTTCGGCACTCGTGTCAG	CATCAACGCCACGATCAGCT	GTCTCTCCAGAAGCCAGAGACAGCCTCCCGTGTTG	GCCACGAAGGAGGTACCAGC	CGGTGCATTTGCGGGAAGAC
chr19Q23-1139	48.8-49.1	CGGCTCGCAGCGTGTAAACG	CCGTTCGGCACTCGTGTCAG	CATCAACGCCACGATCAGCT	CCAATTCTCCCAGAGGCCCTGTCCTTCCCCTTCTT	GCCACGAAGGAGGTACCAGC	CGGTGCATTTGCGGGAAGAC
chr19Q23-1140	48.8-49.1	CGGCTCGCAGCGTGTAAACG	CCGTTCGGCACTCGTGTCAG	CATCAACGCCACGATCAGCT	CCCCTCTTTGAAGGGACAGACGGATGAAGGGATGG	GCCACGAAGGAGGTACCAGC	CGGTGCATTTGCGGGAAGAC
chr19Q23-1141	48.8-49.1	CGGCTCGCAGCGTGTAAACG	CCGTTCGGCACTCGTGTCAG	CATCAACGCCACGATCAGCT	GCTGTGACATGCCACCAGCATGGACACATGTGCTA	GCCACGAAGGAGGTACCAGC	CGGTGCATTTGCGGGAAGAC
chr19Q23-1142	48.8-49.1	CGGCTCGCAGCGTGTAAACG	CCGTTCGGCACTCGTGTCAG	CATCAACGCCACGATCAGCT	CACACAGCTGACACACGTCGCAGGGACCCTCATAG	GCCACGAAGGAGGTACCAGC	CGGTGCATTTGCGGGAAGAC
chr19Q23-1143	48.8-49.1	CGGCTCGCAGCGTGTAAACG	CCGTTCGGCACTCGTGTCAG	CATCAACGCCACGATCAGCT	ACAAGCGCATCACATACAAAGGTGGACAGCCATCA	GCCACGAAGGAGGTACCAGC	CGGTGCATTTGCGGGAAGAC
chr19Q23-1144	48.8-49.1	CGGCTCGCAGCGTGTAAACG	CCGTTCGGCACTCGTGTCAG	CATCAACGCCACGATCAGCT	GCAGACGGGGACACGTACACGTCACACACAAAGAC	GCCACGAAGGAGGTACCAGC	CGGTGCATTTGCGGGAAGAC
chr19Q23-1145	48.8-49.1	CGGCTCGCAGCGTGTAAACG	CCGTTCGGCACTCGTGTCAG	CATCAACGCCACGATCAGCT	CCGGCCACGCAGGAACGTCAAAGCATCACAAAGAC	GCCACGAAGGAGGTACCAGC	CGGTGCATTTGCGGGAAGAC
chr19Q23-1146	48.8-49.1	CGGCTCGCAGCGTGTAAACG	CCGTTCGGCACTCGTGTCAG	CATCAACGCCACGATCAGCT	CCACACATGCCCCGGACAAAGTAAAGCCCCAGATC	GCCACGAAGGAGGTACCAGC	CGGTGCATTTGCGGGAAGAC
chr19Q23-1147	48.8-49.1	CGGCTCGCAGCGTGTAAACG	CCGTTCGGCACTCGTGTCAG	CATCAACGCCACGATCAGCT	GCCACAGACAAAGATCCCCACGGACACCACTGTGA	GCCACGAAGGAGGTACCAGC	CGGTGCATTTGCGGGAAGAC
chr19Q23-1148	48.8-49.1	CGGCTCGCAGCGTGTAAACG	CCGTTCGGCACTCGTGTCAG	CATCAACGCCACGATCAGCT	CATGCTGACACTCATAGTCACAGCCACGCAGACAG	GCCACGAAGGAGGTACCAGC	CGGTGCATTTGCGGGAAGAC
chr19Q23-1149	48.8-49.1	CGGCTCGCAGCGTGTAAACG	CCGTTCGGCACTCGTGTCAG	CATCAACGCCACGATCAGCT	TCCCTAGACAAATGGGCAACAAAGAATACCCACAGA	GCCACGAAGGAGGTACCAGC	CGGTGCATTTGCGGGAAGAC
chr19Q23-1150	48.8-49.1	CGGCTCGCAGCGTGTAAACG	CCGTTCGGCACTCGTGTCAG	CATCAACGCCACGATCAGCT	CACAAGTATCACATACATGCACGTCACACAGACATGC	GCCACGAAGGAGGTACCAGC	CGGTGCATTTGCGGGAAGAC
chr19Q23-1151	48.8-49.1	CGGCTCGCAGCGTGTAAACG	CCGTTCGGCACTCGTGTCAG	CATCAACGCCACGATCAGCT	CTTTCACACAAGGTTACAAAGACACAGAACCCCACC	GCCACGAAGGAGGTACCAGC	CGGTGCATTTGCGGGAAGAC
chr19Q23-1152	48.8-49.1	CGGCTCGCAGCGTGTAAACG	CCGTTCGGCACTCGTGTCAG	CATCAACGCCACGATCAGCT	GCAAATACCCACGTTTCCCGTGCGGTTACGCAGAC	GCCACGAAGGAGGTACCAGC	CGGTGCATTTGCGGGAAGAC
chr19Q23-1153	48.8-49.1	CGGCTCGCAGCGTGTAAACG	CCGTTCGGCACTCGTGTCAG	CATCAACGCCACGATCAGCT	TTACACAACCACAGCACTTGCCTCATACAAAAGATACATGA	GCCACGAAGGAGGTACCAGC	CGGTGCATTTGCGGGAAGAC
chr19Q23-1154	48.8-49.1	CGGCTCGCAGCGTGTAAACG	CCGTTCGGCACTCGTGTCAG	CATCAACGCCACGATCAGCT	GAAGGGGCTGCCCTCAGGGTGTCTCATTGGAGAAA	GCCACGAAGGAGGTACCAGC	CGGTGCATTTGCGGGAAGAC
chr19Q23-1155	48.8-49.1	CGGCTCGCAGCGTGTAAACG	CCGTTCGGCACTCGTGTCAG	CATCAACGCCACGATCAGCT	GAACCTGGCGGAAGCAGAGGCTTATGGGAGGTGTA	GCCACGAAGGAGGTACCAGC	CGGTGCATTTGCGGGAAGAC
chr19Q23-1156	48.8-49.1	CGGCTCGCAGCGTGTAAACG	CCGTTCGGCACTCGTGTCAG	CATCAACGCCACGATCAGCT	GTCCTGGCCTTGAGACTTGTAGGAAATGTAGTCCTG	GCCACGAAGGAGGTACCAGC	CGGTGCATTTGCGGGAAGAC
chr19Q23-1157	48.8-49.1	CGGCTCGCAGCGTGTAAACG	CCGTTCGGCACTCGTGTCAG	CATCAACGCCACGATCAGCT	GACCCAGCAAGGAGGCTCAGATTAAGCTGCGGTTG	GCCACGAAGGAGGTACCAGC	CGGTGCATTTGCGGGAAGAC
chr19Q23-1158	48.8-49.1	CGGCTCGCAGCGTGTAAACG	CCGTTCGGCACTCGTGTCAG	CATCAACGCCACGATCAGCT	CGCTGCCTGGGTCTTTGGAAGTGATGTGGGCAGAATTA	GCCACGAAGGAGGTACCAGC	CGGTGCATTTGCGGGAAGAC
chr19Q23-1159	48.8-49.1	CGGCTCGCAGCGTGTAAACG	CCGTTCGGCACTCGTGTCAG	CATCAACGCCACGATCAGCT	CTTTCCAAACTGTGAGCGCCCAGCCATTAGCAGGG	GCCACGAAGGAGGTACCAGC	CGGTGCATTTGCGGGAAGAC
chr19Q23-1160	48.8-49.1	CGGCTCGCAGCGTGTAAACG	CCGTTCGGCACTCGTGTCAG	CATCAACGCCACGATCAGCT	GTGATATCAAGATCCTCGGTGGTCTCAGAAACAAAGTCAC	GCCACGAAGGAGGTACCAGC	CGGTGCATTTGCGGGAAGAC
chr19Q23-1161	48.8-49.1	CGGCTCGCAGCGTGTAAACG	CCGTTCGGCACTCGTGTCAG	CATCAACGCCACGATCAGCT	ATCAGTCTGTTTAGGTCAGTTTTATCACCAAACTTGCCCT	GCCACGAAGGAGGTACCAGC	CGGTGCATTTGCGGGAAGAC
chr19Q23-1162	48.8-49.1	CGGCTCGCAGCGTGTAAACG	CCGTTCGGCACTCGTGTCAG	CATCAACGCCACGATCAGCT	TTGGCTGAATGAAGGAAAGAACGAGGTTATTTCCTGCA	GCCACGAAGGAGGTACCAGC	CGGTGCATTTGCGGGAAGAC
chr19Q23-1163	48.8-49.1	CGGCTCGCAGCGTGTAAACG	CCGTTCGGCACTCGTGTCAG	CATCAACGCCACGATCAGCT	GGTGCATTTGATGACTGATTCAAGCCAGGACCACT	GCCACGAAGGAGGTACCAGC	CGGTGCATTTGCGGGAAGAC
chr19Q23-1164	48.8-49.1	CGGCTCGCAGCGTGTAAACG	CCGTTCGGCACTCGTGTCAG	CATCAACGCCACGATCAGCT	CCCCTGTTGCTTGGGTGTTGTCCACTCAGCACAAG	GCCACGAAGGAGGTACCAGC	CGGTGCATTTGCGGGAAGAC
chr19Q23-1165	48.8-49.1	CGGCTCGCAGCGTGTAAACG	CCGTTCGGCACTCGTGTCAG	CATCAACGCCACGATCAGCT	TTTCCAGCCGATGGGTTATGACTGTCCATTCCAGG	GCCACGAAGGAGGTACCAGC	CGGTGCATTTGCGGGAAGAC
chr19Q23-1166	48.8-49.1	CGGCTCGCAGCGTGTAAACG	CCGTTCGGCACTCGTGTCAG	CATCAACGCCACGATCAGCT	GTTGCCAGAGGCTCTGTCTGCAGAGCCAAGGAGTT	GCCACGAAGGAGGTACCAGC	CGGTGCATTTGCGGGAAGAC
chr19Q23-1167	48.8-49.1	CGGCTCGCAGCGTGTAAACG	CCGTTCGGCACTCGTGTCAG	CATCAACGCCACGATCAGCT	CACTTGGAAAGCGAGTGTGTGCGCAGCAGGGTAAC	GCCACGAAGGAGGTACCAGC	CGGTGCATTTGCGGGAAGAC
chr19Q23-1168	48.8-49.1	CGGCTCGCAGCGTGTAAACG	CCGTTCGGCACTCGTGTCAG	CATCAACGCCACGATCAGCT	GAAATTGAAGCACCATTAGGGTATGAGAGGCTGGGG	GCCACGAAGGAGGTACCAGC	CGGTGCATTTGCGGGAAGAC
chr19Q23-1169	48.8-49.1	CGGCTCGCAGCGTGTAAACG	CCGTTCGGCACTCGTGTCAG	CATCAACGCCACGATCAGCT	GAGGAATATTCCATGAGCCCAGGATGCTGCCTCAG	GCCACGAAGGAGGTACCAGC	CGGTGCATTTGCGGGAAGAC
chr19Q23-1170	48.8-49.1	CGGCTCGCAGCGTGTAAACG	CCGTTCGGCACTCGTGTCAG	CATCAACGCCACGATCAGCT	GCAAACAAACAAGCCTCCATTCCAGCAGCCTGGTT	GCCACGAAGGAGGTACCAGC	CGGTGCATTTGCGGGAAGAC
chr19Q23-1171	48.8-49.1	CGGCTCGCAGCGTGTAAACG	CCGTTCGGCACTCGTGTCAG	CATCAACGCCACGATCAGCT	AAGATGTGCAAGGATAGTATAGTAATGAAACTCGGGGTGCA	GCCACGAAGGAGGTACCAGC	CGGTGCATTTGCGGGAAGAC
chr19Q23-1172	48.8-49.1	CGGCTCGCAGCGTGTAAACG	CCGTTCGGCACTCGTGTCAG	CATCAACGCCACGATCAGCT	TAGGCCTGTTCATAAAATATCTTGAATGCCAGGACAGTTGC	GCCACGAAGGAGGTACCAGC	CGGTGCATTTGCGGGAAGAC
chr19Q23-1173	48.8-49.1	CGGCTCGCAGCGTGTAAACG	CCGTTCGGCACTCGTGTCAG	CATCAACGCCACGATCAGCT	TTGGATTGTATTCTCTGGGCAGTGGTGAGTCATGG	GCCACGAAGGAGGTACCAGC	CGGTGCATTTGCGGGAAGAC
chr19Q23-1174	48.8-49.1	CGGCTCGCAGCGTGTAAACG	CCGTTCGGCACTCGTGTCAG	CATCAACGCCACGATCAGCT	GAAGTTTTGGAGCAAGGTAGAACATCCATACCCCAGC	GCCACGAAGGAGGTACCAGC	CGGTGCATTTGCGGGAAGAC
chr19Q23-1175	48.8-49.1	CGGCTCGCAGCGTGTAAACG	CCGTTCGGCACTCGTGTCAG	CATCAACGCCACGATCAGCT	AAGATAGCAACTCTTCCATCCTTCCAGAAGTTCTCATGACT	GCCACGAAGGAGGTACCAGC	CGGTGCATTTGCGGGAAGAC
chr19Q23-1176	48.8-49.1	CGGCTCGCAGCGTGTAAACG	CCGTTCGGCACTCGTGTCAG	CATCAACGCCACGATCAGCT	GAACCCACCTAACTGTGGTTCAAAGGTTCTTGGCC	GCCACGAAGGAGGTACCAGC	CGGTGCATTTGCGGGAAGAC
chr19Q23-1177	48.8-49.1	CGGCTCGCAGCGTGTAAACG	CCGTTCGGCACTCGTGTCAG	CATCAACGCCACGATCAGCT	GGGGTCCAGGGACCCTCAAAAGTCTTGTGGATATA	GCCACGAAGGAGGTACCAGC	CGGTGCATTTGCGGGAAGAC
chr19Q23-1178	48.8-49.1	CGGCTCGCAGCGTGTAAACG	CCGTTCGGCACTCGTGTCAG	CATCAACGCCACGATCAGCT	ATATCAGATGCTACTTAAGTGGTCTTGTTAGACAGTGCCCT	GCCACGAAGGAGGTACCAGC	CGGTGCATTTGCGGGAAGAC
chr19Q23-1179	48.8-49.1	CGGCTCGCAGCGTGTAAACG	CCGTTCGGCACTCGTGTCAG	CATCAACGCCACGATCAGCT	TTTGCACAGTTCAGGTGTGTTGCAAAGTGTTACCC	GCCACGAAGGAGGTACCAGC	CGGTGCATTTGCGGGAAGAC
chr19Q23-1180	48.8-49.1	CGGCTCGCAGCGTGTAAACG	CCGTTCGGCACTCGTGTCAG	CATCAACGCCACGATCAGCT	ATATCCAGAGTTCAGTTAATCTTTCTCAACAAGGCCCAAGG	GCCACGAAGGAGGTACCAGC	CGGTGCATTTGCGGGAAGAC
chr19Q23-1181	48.8-49.1	CGGCTCGCAGCGTGTAAACG	CCGTTCGGCACTCGTGTCAG	CATCAACGCCACGATCAGCT	ACCCTTCAGGGTCCATGGTGCAAGAACAGGTTGAA	GCCACGAAGGAGGTACCAGC	CGGTGCATTTGCGGGAAGAC
chr19Q23-1182	48.8-49.1	CGGCTCGCAGCGTGTAAACG	CCGTTCGGCACTCGTGTCAG	CATCAACGCCACGATCAGCT	CCCCTTGAATTTCCACCTGTTGTATGAGTCCCTTTCA	GCCACGAAGGAGGTACCAGC	CGGTGCATTTGCGGGAAGAC
chr19Q23-1183	48.8-49.1	CGGCTCGCAGCGTGTAAACG	CCGTTCGGCACTCGTGTCAG	CATCAACGCCACGATCAGCT	CCATCCTGAGCAGCCACCACATCCCACTGAGTCTA	GCCACGAAGGAGGTACCAGC	CGGTGCATTTGCGGGAAGAC
chr19Q23-1184	48.8-49.1	CGGCTCGCAGCGTGTAAACG	CCGTTCGGCACTCGTGTCAG	CATCAACGCCACGATCAGCT	CGTAGCTCCTCAACCTAGGTAATGCCTGGTGCTCA	GCCACGAAGGAGGTACCAGC	CGGTGCATTTGCGGGAAGAC
chr19Q23-1185	48.8-49.1	CGGCTCGCAGCGTGTAAACG	CCGTTCGGCACTCGTGTCAG	CATCAACGCCACGATCAGCT	CCCTGGTGACAGGCTGGCTTCCCTCCATCAAGATT	GCCACGAAGGAGGTACCAGC	CGGTGCATTTGCGGGAAGAC
chr19Q23-1186	48.8-49.1	CGGCTCGCAGCGTGTAAACG	CCGTTCGGCACTCGTGTCAG	CATCAACGCCACGATCAGCT	TGGAAGGGAGGGCTCTACCTGGTGACTTCTCTCTT	GCCACGAAGGAGGTACCAGC	CGGTGCATTTGCGGGAAGAC
chr19Q23-1187	48.8-49.1	CGGCTCGCAGCGTGTAAACG	CCGTTCGGCACTCGTGTCAG	CATCAACGCCACGATCAGCT	TACCAGTCCCACATTTCTAATGTCCTATCAGCTCCTCC	GCCACGAAGGAGGTACCAGC	CGGTGCATTTGCGGGAAGAC
chr19Q23-1188	48.8-49.1	CGGCTCGCAGCGTGTAAACG	CCGTTCGGCACTCGTGTCAG	CATCAACGCCACGATCAGCT	AGTCTCCCTGGAATCTCTTCCTCTAAATCTATTGTGTCTGC	GCCACGAAGGAGGTACCAGC	CGGTGCATTTGCGGGAAGAC
chr19Q23-1189	48.8-49.1	CGGCTCGCAGCGTGTAAACG	CCGTTCGGCACTCGTGTCAG	CATCAACGCCACGATCAGCT	AAAATGGCCTTCTTTGTCGTCTGCATTCTGCCTTT	GCCACGAAGGAGGTACCAGC	CGGTGCATTTGCGGGAAGAC
chr19Q23-1190	48.8-49.1	CGGCTCGCAGCGTGTAAACG	CCGTTCGGCACTCGTGTCAG	CATCAACGCCACGATCAGCT	TCCTGTGATATGGCCTCAGAAAGCTAGAGCTGTTG	GCCACGAAGGAGGTACCAGC	CGGTGCATTTGCGGGAAGAC
chr19Q23-1191	48.8-49.1	CGGCTCGCAGCGTGTAAACG	CCGTTCGGCACTCGTGTCAG	CATCAACGCCACGATCAGCT	ACTCATCCATCTCCAATTGTCTAGGACACTCTGATCTTTCC	GCCACGAAGGAGGTACCAGC	CGGTGCATTTGCGGGAAGAC
chr19Q23-1192	48.8-49.1	CGGCTCGCAGCGTGTAAACG	CCGTTCGGCACTCGTGTCAG	CATCAACGCCACGATCAGCT	GATTTATCTTTCAAAGCCGTGGCTGAAACGTTCCCC	GCCACGAAGGAGGTACCAGC	CGGTGCATTTGCGGGAAGAC
chr19Q23-1193	48.8-49.1	CGGCTCGCAGCGTGTAAACG	CCGTTCGGCACTCGTGTCAG	CATCAACGCCACGATCAGCT	CACGTTGCTCTGTTCCCGGTGACGTAGCTGCCTTA	GCCACGAAGGAGGTACCAGC	CGGTGCATTTGCGGGAAGAC
chr19Q23-1194	48.8-49.1	CGGCTCGCAGCGTGTAAACG	CCGTTCGGCACTCGTGTCAG	CATCAACGCCACGATCAGCT	GGTCGTCCCAATTCCCCTCTGGCTTTGCACTTGTG	GCCACGAAGGAGGTACCAGC	CGGTGCATTTGCGGGAAGAC
chr19Q23-1195	48.8-49.1	CGGCTCGCAGCGTGTAAACG	CCGTTCGGCACTCGTGTCAG	CATCAACGCCACGATCAGCT	TCCTCACTCTCTTTAAATGCAGAGAATACAGAGTTGTGGGT	GCCACGAAGGAGGTACCAGC	CGGTGCATTTGCGGGAAGAC
chr19Q23-1196	48.8-49.1	CGGCTCGCAGCGTGTAAACG	CCGTTCGGCACTCGTGTCAG	CATCAACGCCACGATCAGCT	ACAAAGAGAAAAGAGCGTGATGCATACTAAGGATCCTCTGT	GCCACGAAGGAGGTACCAGC	CGGTGCATTTGCGGGAAGAC
chr19Q23-1197	48.8-49.1	CGGCTCGCAGCGTGTAAACG	CCGTTCGGCACTCGTGTCAG	CATCAACGCCACGATCAGCT	TGGCTCCACAAAGGCGTCTTCTAAGTATGCCTTTG	GCCACGAAGGAGGTACCAGC	CGGTGCATTTGCGGGAAGAC
chr19Q23-1198	48.8-49.1	CGGCTCGCAGCGTGTAAACG	CCGTTCGGCACTCGTGTCAG	CATCAACGCCACGATCAGCT	GAATTCAGAGCCGGCAGTTAAATTCTGATGACCAAATCTG	GCCACGAAGGAGGTACCAGC	CGGTGCATTTGCGGGAAGAC
chr19Q23-1199	48.8-49.1	CGGCTCGCAGCGTGTAAACG	CCGTTCGGCACTCGTGTCAG	CATCAACGCCACGATCAGCT	AAATAGAACAAAGCATCTAGCCAGGTAGTTGTCACAGAGC	GCCACGAAGGAGGTACCAGC	CGGTGCATTTGCGGGAAGAC
chr19Q23-1200	48.8-49.1	CGGCTCGCAGCGTGTAAACG	CCGTTCGGCACTCGTGTCAG	CATCAACGCCACGATCAGCT	CAAGTCCACTTATTTGTCTGTATGTTTACCGTCCATCTCCC	GCCACGAAGGAGGTACCAGC	CGGTGCATTTGCGGGAAGAC
chr19Q23-1201	48.8-49.1	CGGCTCGCAGCGTGTAAACG	CCGTTCGGCACTCGTGTCAG	CATCAACGCCACGATCAGCT	ACTGGTACGCAGTAGCACCTCCTCTCTCTCACACT	GCCACGAAGGAGGTACCAGC	CGGTGCATTTGCGGGAAGAC
chr19Q23-1202	48.8-49.1	CGGCTCGCAGCGTGTAAACG	CCGTTCGGCACTCGTGTCAG	CATCAACGCCACGATCAGCT	ATACATGTGAAATTGGTAGGACAACAACAGGATGCTAACCA	GCCACGAAGGAGGTACCAGC	CGGTGCATTTGCGGGAAGAC
chr19Q23-1203	48.8-49.1	CGGCTCGCAGCGTGTAAACG	CCGTTCGGCACTCGTGTCAG	CATCAACGCCACGATCAGCT	AATACTGGAAGTAGATGTATCGGAATGCTATCACTGGTGGG	GCCACGAAGGAGGTACCAGC	CGGTGCATTTGCGGGAAGAC
chr19Q23-1204	48.8-49.1	CGGCTCGCAGCGTGTAAACG	CTGCGTTGGGCTGGAACACG	CATCAACGCCACGATCAGCT	GGGGACATACTGTTATCTGTGGGATGTATCTCCTCGC	GCCACGAAGGAGGTACCAGC	CGGTGCATTTGCGGGAAGAC
chr19Q23-1205	48.8-49.1	CGGCTCGCAGCGTGTAAACG	CTGCGTTGGGCTGGAACACG	CATCAACGCCACGATCAGCT	GGGGCCCTTATCTAAATGTCAACCGACCTGTCCCA	GCCACGAAGGAGGTACCAGC	CGGTGCATTTGCGGGAAGAC
chr19Q23-1206	48.8-49.1	CGGCTCGCAGCGTGTAAACG	CTGCGTTGGGCTGGAACACG	CATCAACGCCACGATCAGCT	GCCTCCAGAGAGACTGCATGTCCCTCCTCCTCCATT	GCCACGAAGGAGGTACCAGC	CGGTGCATTTGCGGGAAGAC
chr19Q23-1207	48.8-49.1	CGGCTCGCAGCGTGTAAACG	CTGCGTTGGGCTGGAACACG	CATCAACGCCACGATCAGCT	TAAGTTTGGGCTCAACATGTATGATGTGAATTCTTCCCAGT	GCCACGAAGGAGGTACCAGC	CGGTGCATTTGCGGGAAGAC
chr19Q23-1208	48.8-49.1	CGGCTCGCAGCGTGTAAACG	CTGCGTTGGGCTGGAACACG	CATCAACGCCACGATCAGCT	TTGTTGAGAGAGCTGTGGGTCTATGGTGCTGAGGG	GCCACGAAGGAGGTACCAGC	CGGTGCATTTGCGGGAAGAC
chr19Q23-1209	48.8-49.1	CGGCTCGCAGCGTGTAAACG	CTGCGTTGGGCTGGAACACG	CATCAACGCCACGATCAGCT	GAGTAGACAAAGCCCCTCCTCCTGACACCCCAAAC	GCCACGAAGGAGGTACCAGC	CGGTGCATTTGCGGGAAGAC
chr19Q23-1210	48.8-49.1	CGGCTCGCAGCGTGTAAACG	CTGCGTTGGGCTGGAACACG	CATCAACGCCACGATCAGCT	GGGGAGACAGACAGAGCTTCCGACTTCCTTAGCTT	GCCACGAAGGAGGTACCAGC	CGGTGCATTTGCGGGAAGAC
chr19Q23-1211	48.8-49.1	CGGCTCGCAGCGTGTAAACG	CTGCGTTGGGCTGGAACACG	CATCAACGCCACGATCAGCT	CTGCCCAGGAAATTCTTACGCGCAGTCCTACGTGG	GCCACGAAGGAGGTACCAGC	CGGTGCATTTGCGGGAAGAC
chr19Q23-1212	48.8-49.1	CGGCTCGCAGCGTGTAAACG	CTGCGTTGGGCTGGAACACG	CATCAACGCCACGATCAGCT	CTGACTGTGTATCTTGGAGTGACAGAGCTGTCCCT	GCCACGAAGGAGGTACCAGC	CGGTGCATTTGCGGGAAGAC
chr19Q23-1213	48.8-49.1	CGGCTCGCAGCGTGTAAACG	CTGCGTTGGGCTGGAACACG	CATCAACGCCACGATCAGCT	GCTTGTGTAATGTGCCTATCCATGCATTGGCGAGG	GCCACGAAGGAGGTACCAGC	CGGTGCATTTGCGGGAAGAC
chr19Q23-1214	48.8-49.1	CGGCTCGCAGCGTGTAAACG	CTGCGTTGGGCTGGAACACG	CATCAACGCCACGATCAGCT	CAGCGTGAGAGATCAGTCCCCAGGCACAGAGGAAA	GCCACGAAGGAGGTACCAGC	CGGTGCATTTGCGGGAAGAC
chr19Q23-1215	48.8-49.1	CGGCTCGCAGCGTGTAAACG	CTGCGTTGGGCTGGAACACG	CATCAACGCCACGATCAGCT	ATGTACACGTTTACCTGGAAAGTGCTCCCTGCAAG	GCCACGAAGGAGGTACCAGC	CGGTGCATTTGCGGGAAGAC
chr19Q23-1216	48.8-49.1	CGGCTCGCAGCGTGTAAACG	CTGCGTTGGGCTGGAACACG	CATCAACGCCACGATCAGCT	GCAGGAAGGGCTGGAAGCATGTGTCATGGAGCATG	GCCACGAAGGAGGTACCAGC	CGGTGCATTTGCGGGAAGAC
chr19Q23-1217	48.8-49.1	CGGCTCGCAGCGTGTAAACG	CTGCGTTGGGCTGGAACACG	CATCAACGCCACGATCAGCT	AGGAGGAGGAGGAGCCGAACAGGGATGAGCAAGAT	GCCACGAAGGAGGTACCAGC	CGGTGCATTTGCGGGAAGAC
chr19Q23-1218	48.8-49.1	CGGCTCGCAGCGTGTAAACG	CTGCGTTGGGCTGGAACACG	CATCAACGCCACGATCAGCT	GAGGGTGGGAGGTGGAAAGATGAAGCAGCGATTGG	GCCACGAAGGAGGTACCAGC	CGGTGCATTTGCGGGAAGAC
chr19Q23-1219	48.8-49.1	CGGCTCGCAGCGTGTAAACG	CTGCGTTGGGCTGGAACACG	CATCAACGCCACGATCAGCT	GCACGGTGATTCCCAACTGGCACAGCTGGTTTGAC	GCCACGAAGGAGGTACCAGC	CGGTGCATTTGCGGGAAGAC
chr19Q23-1220	48.8-49.1	CGGCTCGCAGCGTGTAAACG	CTGCGTTGGGCTGGAACACG	CATCAACGCCACGATCAGCT	CATGCAGCCAGTAAGGACCCAGGTTCTGGCCTTCA	GCCACGAAGGAGGTACCAGC	CGGTGCATTTGCGGGAAGAC
chr19Q23-1221	48.8-49.1	CGGCTCGCAGCGTGTAAACG	CTGCGTTGGGCTGGAACACG	CATCAACGCCACGATCAGCT	GCACATCGTGGGGATGGAGTAATCAGGGTGGGGTG	GCCACGAAGGAGGTACCAGC	CGGTGCATTTGCGGGAAGAC
chr19Q23-1222	48.8-49.1	CGGCTCGCAGCGTGTAAACG	CTGCGTTGGGCTGGAACACG	CATCAACGCCACGATCAGCT	CCATCTCTCACCCCACCCATCTGAGGTTGCCTGAG	GCCACGAAGGAGGTACCAGC	CGGTGCATTTGCGGGAAGAC
chr19Q23-1223	48.8-49.1	CGGCTCGCAGCGTGTAAACG	CTGCGTTGGGCTGGAACACG	CATCAACGCCACGATCAGCT	CCCCTTCCCCAGGTCCACATGTCTAAGTGTCCCAT	GCCACGAAGGAGGTACCAGC	CGGTGCATTTGCGGGAAGAC
chr19Q23-1224	48.8-49.1	CGGCTCGCAGCGTGTAAACG	CTGCGTTGGGCTGGAACACG	CATCAACGCCACGATCAGCT	CTTCCCACCCCATTCGGGTTCCTCCTTGGATCCTT	GCCACGAAGGAGGTACCAGC	CGGTGCATTTGCGGGAAGAC
chr19Q23-1225	48.8-49.1	CGGCTCGCAGCGTGTAAACG	CTGCGTTGGGCTGGAACACG	CATCAACGCCACGATCAGCT	GGGCTCCCAGAACTCCCGGCAATGACTGGCTTTTAAT	GCCACGAAGGAGGTACCAGC	CGGTGCATTTGCGGGAAGAC
chr19Q23-1226	48.8-49.1	CGGCTCGCAGCGTGTAAACG	CTGCGTTGGGCTGGAACACG	CATCAACGCCACGATCAGCT	TGGAAACGTGACCTCATGACCCAGTGACCTCCCTT	GCCACGAAGGAGGTACCAGC	CGGTGCATTTGCGGGAAGAC
chr19Q23-1227	48.8-49.1	CGGCTCGCAGCGTGTAAACG	CTGCGTTGGGCTGGAACACG	CATCAACGCCACGATCAGCT	TGCCTATGTCTGAGCTCCAAGAGCAAAATGGCACA	GCCACGAAGGAGGTACCAGC	CGGTGCATTTGCGGGAAGAC
chr19Q23-1228	48.8-49.1	CGGCTCGCAGCGTGTAAACG	CTGCGTTGGGCTGGAACACG	CATCAACGCCACGATCAGCT	CCCAAGAGAGGCCAAGGAATTGCTCCACGATGGGA	GCCACGAAGGAGGTACCAGC	CGGTGCATTTGCGGGAAGAC
chr19Q23-1229	48.8-49.1	CGGCTCGCAGCGTGTAAACG	CTGCGTTGGGCTGGAACACG	CATCAACGCCACGATCAGCT	CCCCTTCGCAATCAGCCCAAGGTGTAGAACAGGAG	GCCACGAAGGAGGTACCAGC	CGGTGCATTTGCGGGAAGAC
chr19Q23-1230	48.8-49.1	CGGCTCGCAGCGTGTAAACG	CTGCGTTGGGCTGGAACACG	CATCAACGCCACGATCAGCT	GGCACACAGGTGACGTGTCCATCGTGCTTTGGGTTTAT	GCCACGAAGGAGGTACCAGC	CGGTGCATTTGCGGGAAGAC
chr19Q23-1231	48.8-49.1	CGGCTCGCAGCGTGTAAACG	CTGCGTTGGGCTGGAACACG	CATCAACGCCACGATCAGCT	CCTCACTGTCAACCCCTACCCAGGAACCCAGGACTA	GCCACGAAGGAGGTACCAGC	CGGTGCATTTGCGGGAAGAC
chr19Q23-1232	48.8-49.1	CGGCTCGCAGCGTGTAAACG	CTGCGTTGGGCTGGAACACG	CATCAACGCCACGATCAGCT	CCTCCCTATCCCCAGTGCTATTCTTTGTTTTGGGG	GCCACGAAGGAGGTACCAGC	CGGTGCATTTGCGGGAAGAC
chr19Q23-1233	48.8-49.1	CGGCTCGCAGCGTGTAAACG	CTGCGTTGGGCTGGAACACG	CATCAACGCCACGATCAGCT	AAGGTCCTGGCCTCTACAGCCAGGGTATCAAGCAC	GCCACGAAGGAGGTACCAGC	CGGTGCATTTGCGGGAAGAC
chr19Q23-1234	48.8-49.1	CGGCTCGCAGCGTGTAAACG	CTGCGTTGGGCTGGAACACG	CATCAACGCCACGATCAGCT	ATGGAACTTAGCCCAAGCCAGCAGTCAATACAAATAGC	GCCACGAAGGAGGTACCAGC	CGGTGCATTTGCGGGAAGAC
chr19Q23-1235	48.8-49.1	CGGCTCGCAGCGTGTAAACG	CTGCGTTGGGCTGGAACACG	CATCAACGCCACGATCAGCT	TACATGTCTTGTTTGTGGACACAATATCAGAGACTGACCCA	GCCACGAAGGAGGTACCAGC	CGGTGCATTTGCGGGAAGAC
chr19Q23-1236	48.8-49.1	CGGCTCGCAGCGTGTAAACG	CTGCGTTGGGCTGGAACACG	CATCAACGCCACGATCAGCT	TGTATAATCCTTGCTCCTCTCACTACCCATGACCAAGT	GCCACGAAGGAGGTACCAGC	CGGTGCATTTGCGGGAAGAC
chr19Q23-1237	48.8-49.1	CGGCTCGCAGCGTGTAAACG	CTGCGTTGGGCTGGAACACG	CATCAACGCCACGATCAGCT	GGCTCTGGGTTTTCCACTTGCATTTTCCCACACTC	GCCACGAAGGAGGTACCAGC	CGGTGCATTTGCGGGAAGAC
chr19Q23-1238	48.8-49.1	CGGCTCGCAGCGTGTAAACG	CTGCGTTGGGCTGGAACACG	CATCAACGCCACGATCAGCT	CACTCCTTCATCCTTCTGGTCTCGTCCTTGTCTCC	GCCACGAAGGAGGTACCAGC	CGGTGCATTTGCGGGAAGAC
chr19Q23-1239	48.8-49.1	CGGCTCGCAGCGTGTAAACG	CTGCGTTGGGCTGGAACACG	CATCAACGCCACGATCAGCT	GGGGTTGATGGTCTCCACTAGTATCTCTGCACTCT	GCCACGAAGGAGGTACCAGC	CGGTGCATTTGCGGGAAGAC
chr19Q23-1240	48.8-49.1	CGGCTCGCAGCGTGTAAACG	CTGCGTTGGGCTGGAACACG	CATCAACGCCACGATCAGCT	CACAATTGGCTAAAATGTCACTCTGGTGTCTTCTGGTTCC	GCCACGAAGGAGGTACCAGC	CGGTGCATTTGCGGGAAGAC
chr19Q23-1241	48.8-49.1	CGGCTCGCAGCGTGTAAACG	CTGCGTTGGGCTGGAACACG	CATCAACGCCACGATCAGCT	CCTCTGTAGGAGTCTGGACCCCTCGCCTTCCAGAA	GCCACGAAGGAGGTACCAGC	CGGTGCATTTGCGGGAAGAC
chr19Q23-1242	48.8-49.1	CGGCTCGCAGCGTGTAAACG	CTGCGTTGGGCTGGAACACG	CATCAACGCCACGATCAGCT	TCAGGCTTTTGCATCTCCTCAGCTCCCTCCTCATT	GCCACGAAGGAGGTACCAGC	CGGTGCATTTGCGGGAAGAC
chr19Q23-1243	48.8-49.1	CGGCTCGCAGCGTGTAAACG	CTGCGTTGGGCTGGAACACG	CATCAACGCCACGATCAGCT	CTCCACAGAGATTCAGTGGACTTCTCCTGGCACCA	GCCACGAAGGAGGTACCAGC	CGGTGCATTTGCGGGAAGAC
chr19Q23-1244	48.8-49.1	CGGCTCGCAGCGTGTAAACG	CTGCGTTGGGCTGGAACACG	CATCAACGCCACGATCAGCT	CCATGACCTTCACTCATTCCATCACGTCTTCCTGT	GCCACGAAGGAGGTACCAGC	CGGTGCATTTGCGGGAAGAC
chr19Q23-1245	48.8-49.1	CGGCTCGCAGCGTGTAAACG	CTGCGTTGGGCTGGAACACG	CATCAACGCCACGATCAGCT	GGGGAGGTGACACTGGGCAGAGTCAGACGATAGGA	GCCACGAAGGAGGTACCAGC	CGGTGCATTTGCGGGAAGAC
chr19Q23-1246	48.8-49.1	CGGCTCGCAGCGTGTAAACG	CTGCGTTGGGCTGGAACACG	CATCAACGCCACGATCAGCT	AGGCCGCCTAGTTTGGCCAGTTTCTTTCCATTGCC	GCCACGAAGGAGGTACCAGC	CGGTGCATTTGCGGGAAGAC
chr19Q23-1247	48.8-49.1	CGGCTCGCAGCGTGTAAACG	CTGCGTTGGGCTGGAACACG	CATCAACGCCACGATCAGCT	CACCTGCCTGCGAGTTTCCCTCTCAGGATCCCTAA	GCCACGAAGGAGGTACCAGC	CGGTGCATTTGCGGGAAGAC
chr19Q23-1248	48.8-49.1	CGGCTCGCAGCGTGTAAACG	CTGCGTTGGGCTGGAACACG	CATCAACGCCACGATCAGCT	CAGCAGCACACAGAGCCAGGGACAAAGGGTCATTG	GCCACGAAGGAGGTACCAGC	CGGTGCATTTGCGGGAAGAC
chr19Q23-1249	48.8-49.1	CGGCTCGCAGCGTGTAAACG	CTGCGTTGGGCTGGAACACG	CATCAACGCCACGATCAGCT	AATAGAAAACAAAGGTGAAGACAGCCCAGCCGGAG	GCCACGAAGGAGGTACCAGC	CGGTGCATTTGCGGGAAGAC
chr19Q23-1250	48.8-49.1	CGGCTCGCAGCGTGTAAACG	CTGCGTTGGGCTGGAACACG	CATCAACGCCACGATCAGCT	CACCTCCGACATCAGAGGGGTTCACTCAGCCTCAG	GCCACGAAGGAGGTACCAGC	CGGTGCATTTGCGGGAAGAC
chr19Q23-1251	48.8-49.1	CGGCTCGCAGCGTGTAAACG	CTGCGTTGGGCTGGAACACG	CATCAACGCCACGATCAGCT	CTCACCCTTCCACCCACCCTGCAAGAGAGCCTTTT	GCCACGAAGGAGGTACCAGC	CGGTGCATTTGCGGGAAGAC
chr19Q23-1252	48.8-49.1	CGGCTCGCAGCGTGTAAACG	CTGCGTTGGGCTGGAACACG	CATCAACGCCACGATCAGCT	ATCAGCAGGAACATCAAGGCTTAACACTGAAAGTATCAAGG	GCCACGAAGGAGGTACCAGC	CGGTGCATTTGCGGGAAGAC
chr19Q23-1253	48.8-49.1	CGGCTCGCAGCGTGTAAACG	CTGCGTTGGGCTGGAACACG	CATCAACGCCACGATCAGCT	CAGAATGTTGAGGATGTGGACTCGGTAGTGGCTGG	GCCACGAAGGAGGTACCAGC	CGGTGCATTTGCGGGAAGAC
chr19Q23-1254	48.8-49.1	CGGCTCGCAGCGTGTAAACG	CTGCGTTGGGCTGGAACACG	CATCAACGCCACGATCAGCT	CCTCCTGGAGACGGGTCTTGGGGTGGTGAATTGAG	GCCACGAAGGAGGTACCAGC	CGGTGCATTTGCGGGAAGAC
chr19Q23-1255	48.8-49.1	CGGCTCGCAGCGTGTAAACG	CTGCGTTGGGCTGGAACACG	CATCAACGCCACGATCAGCT	GCTGAGATGGGCGAGATCAGCGCCATTTCCCAAAT	GCCACGAAGGAGGTACCAGC	CGGTGCATTTGCGGGAAGAC
chr19Q23-1256	48.8-49.1	CGGCTCGCAGCGTGTAAACG	CTGCGTTGGGCTGGAACACG	CATCAACGCCACGATCAGCT	CCCAGATCCCGGGCTTGTGGGACACCTATGAAGAT	GCCACGAAGGAGGTACCAGC	CGGTGCATTTGCGGGAAGAC
chr19Q23-1257	48.8-49.1	CGGCTCGCAGCGTGTAAACG	CTGCGTTGGGCTGGAACACG	CATCAACGCCACGATCAGCT	GACATCTCGGAAATCAGGTGAGGCCCAGACCTGGG	GCCACGAAGGAGGTACCAGC	CGGTGCATTTGCGGGAAGAC
chr19Q23-1258	48.8-49.1	CGGCTCGCAGCGTGTAAACG	CTGCGTTGGGCTGGAACACG	CATCAACGCCACGATCAGCT	CTGGGGCATCCAGTGTGGTGTATAGGTCCCTCCTG	GCCACGAAGGAGGTACCAGC	CGGTGCATTTGCGGGAAGAC
chr19Q23-1259	48.8-49.1	CGGCTCGCAGCGTGTAAACG	CTGCGTTGGGCTGGAACACG	CATCAACGCCACGATCAGCT	GGAGAGGGCAGGCTCTGGACTCTTCAGGTCTCCTA	GCCACGAAGGAGGTACCAGC	CGGTGCATTTGCGGGAAGAC
chr19Q23-1260	48.8-49.1	CGGCTCGCAGCGTGTAAACG	CTGCGTTGGGCTGGAACACG	CATCAACGCCACGATCAGCT	CAGTGGTTAGGGCAGAGCACTGCCCACTTCCATGA	GCCACGAAGGAGGTACCAGC	CGGTGCATTTGCGGGAAGAC
chr19Q23-1261	48.8-49.1	CGGCTCGCAGCGTGTAAACG	CTGCGTTGGGCTGGAACACG	CATCAACGCCACGATCAGCT	CTCGTATCTTGCACTCTTGCCAAGTGAGACCTTCC	GCCACGAAGGAGGTACCAGC	CGGTGCATTTGCGGGAAGAC
chr19Q23-1262	48.8-49.1	CGGCTCGCAGCGTGTAAACG	CTGCGTTGGGCTGGAACACG	CATCAACGCCACGATCAGCT	GCCTCATTTCATTCCACTGTTTCAGGCCCTCCCCT	GCCACGAAGGAGGTACCAGC	CGGTGCATTTGCGGGAAGAC
chr19Q23-1263	48.8-49.1	CGGCTCGCAGCGTGTAAACG	CTGCGTTGGGCTGGAACACG	CATCAACGCCACGATCAGCT	CCAGTTCTGCGTGAGGGAGGCCCCAGCATTCTTTA	GCCACGAAGGAGGTACCAGC	CGGTGCATTTGCGGGAAGAC
chr19Q23-1264	48.8-49.1	CGGCTCGCAGCGTGTAAACG	CTGCGTTGGGCTGGAACACG	CATCAACGCCACGATCAGCT	TGTCTAATCCAGGACTTCTGAGTTCTGCAATTCTTCTCTCC	GCCACGAAGGAGGTACCAGC	CGGTGCATTTGCGGGAAGAC
chr19Q23-1265	48.8-49.1	CGGCTCGCAGCGTGTAAACG	CTGCGTTGGGCTGGAACACG	CATCAACGCCACGATCAGCT	AGAGATAAACAGATAAGCCAGCTCGCCTCCAGGGT	GCCACGAAGGAGGTACCAGC	CGGTGCATTTGCGGGAAGAC
chr19Q23-1266	48.8-49.1	CGGCTCGCAGCGTGTAAACG	CTGCGTTGGGCTGGAACACG	CATCAACGCCACGATCAGCT	TTTTATCTCCGCGACGGCTCTGCCAGCTGGTCATA	GCCACGAAGGAGGTACCAGC	CGGTGCATTTGCGGGAAGAC
chr19Q23-1267	48.8-49.1	CGGCTCGCAGCGTGTAAACG	CTGCGTTGGGCTGGAACACG	CATCAACGCCACGATCAGCT	GGGGTGCCCTTAGGACCTCAAACTTCCAGGCACTT	GCCACGAAGGAGGTACCAGC	CGGTGCATTTGCGGGAAGAC
chr19Q23-1268	48.8-49.1	CGGCTCGCAGCGTGTAAACG	CTGCGTTGGGCTGGAACACG	CATCAACGCCACGATCAGCT	CAGATTCGCACCTCCTCCCAGGTTGCCCATCTCAG	GCCACGAAGGAGGTACCAGC	CGGTGCATTTGCGGGAAGAC
chr19Q23-1269	48.8-49.1	CGGCTCGCAGCGTGTAAACG	CTGCGTTGGGCTGGAACACG	CATCAACGCCACGATCAGCT	GATGTCCCCTCCCCATCACTGGCTCAGATCCACAG	GCCACGAAGGAGGTACCAGC	CGGTGCATTTGCGGGAAGAC
chr19Q23-1270	48.8-49.1	CGGCTCGCAGCGTGTAAACG	CTGCGTTGGGCTGGAACACG	CATCAACGCCACGATCAGCT	CTCCCCTCCTCCCAGCCATCCAGTGAATTCCTCAG	GCCACGAAGGAGGTACCAGC	CGGTGCATTTGCGGGAAGAC
chr19Q23-1271	48.8-49.1	CGGCTCGCAGCGTGTAAACG	CTGCGTTGGGCTGGAACACG	CATCAACGCCACGATCAGCT	GTTATCATGCCCTGGACAGGGAATTTAGGGATGATGA	GCCACGAAGGAGGTACCAGC	CGGTGCATTTGCGGGAAGAC
chr19Q23-1272	48.8-49.1	CGGCTCGCAGCGTGTAAACG	CTGCGTTGGGCTGGAACACG	CATCAACGCCACGATCAGCT	ATCTACTCTATTACTTTGAATTCCCTGGCCACGCTTGTTC	GCCACGAAGGAGGTACCAGC	CGGTGCATTTGCGGGAAGAC
chr19Q23-1273	48.8-49.1	CGGCTCGCAGCGTGTAAACG	CTGCGTTGGGCTGGAACACG	CATCAACGCCACGATCAGCT	CCTGCCACAGTGCCTTTGCTTATCTGGCTCCTTCC	GCCACGAAGGAGGTACCAGC	CGGTGCATTTGCGGGAAGAC
chr19Q23-1274	48.8-49.1	CGGCTCGCAGCGTGTAAACG	CTGCGTTGGGCTGGAACACG	CATCAACGCCACGATCAGCT	CTTCTCAGGCGTTAAGATTCAACACGGGCAATTTAGG	GCCACGAAGGAGGTACCAGC	CGGTGCATTTGCGGGAAGAC
chr19Q23-1275	48.8-49.1	CGGCTCGCAGCGTGTAAACG	CTGCGTTGGGCTGGAACACG	CATCAACGCCACGATCAGCT	TTTTGGCCAGGGGAATGAGAGAATGCAGGCAGACA	GCCACGAAGGAGGTACCAGC	CGGTGCATTTGCGGGAAGAC
chr19Q23-1276	48.8-49.1	CGGCTCGCAGCGTGTAAACG	CTGCGTTGGGCTGGAACACG	CATCAACGCCACGATCAGCT	GTCCCAGGTCCCTGATCACGCTGGTCTAGCTTCAA	GCCACGAAGGAGGTACCAGC	CGGTGCATTTGCGGGAAGAC
chr19Q23-1277	48.8-49.1	CGGCTCGCAGCGTGTAAACG	CTGCGTTGGGCTGGAACACG	CATCAACGCCACGATCAGCT	ATCTGCCCCGTGGCACCAAAATATTGGCCTGTTCG	GCCACGAAGGAGGTACCAGC	CGGTGCATTTGCGGGAAGAC
chr19Q23-1278	48.8-49.1	CGGCTCGCAGCGTGTAAACG	CTGCGTTGGGCTGGAACACG	CATCAACGCCACGATCAGCT	GACACAGGTGGCTTCAGGAGAGTAAGGGGCAGCTG	GCCACGAAGGAGGTACCAGC	CGGTGCATTTGCGGGAAGAC
chr19Q23-1279	48.8-49.1	CGGCTCGCAGCGTGTAAACG	CTGCGTTGGGCTGGAACACG	CATCAACGCCACGATCAGCT	GCCATCCTGCAGCAGACCTGAGTGGCTCTCAAATG	GCCACGAAGGAGGTACCAGC	CGGTGCATTTGCGGGAAGAC
chr19Q23-1280	48.8-49.1	CGGCTCGCAGCGTGTAAACG	CTGCGTTGGGCTGGAACACG	CATCAACGCCACGATCAGCT	AAGCACCTCCAGGGAGAGAAACTATTGTTTTCAGAATACAC	GCCACGAAGGAGGTACCAGC	CGGTGCATTTGCGGGAAGAC
chr19Q23-1281	48.8-49.1	CGGCTCGCAGCGTGTAAACG	CTGCGTTGGGCTGGAACACG	CATCAACGCCACGATCAGCT	AGGAATTGACCAGAATTTAATTCAGGATAGCAGCTCAAGGG	GCCACGAAGGAGGTACCAGC	CGGTGCATTTGCGGGAAGAC
chr19Q23-1282	48.8-49.1	CGGCTCGCAGCGTGTAAACG	CTGCGTTGGGCTGGAACACG	CATCAACGCCACGATCAGCT	CGGGTAGATGCCACAGGAAGGGGCCCAGAGATATC	GCCACGAAGGAGGTACCAGC	CGGTGCATTTGCGGGAAGAC
chr19Q23-1283	48.8-49.1	CGGCTCGCAGCGTGTAAACG	CTGCGTTGGGCTGGAACACG	CATCAACGCCACGATCAGCT	AGCAAGATGCATCGCTCAGAATGTTCTAGTTTATGGGG	GCCACGAAGGAGGTACCAGC	CGGTGCATTTGCGGGAAGAC
chr19Q23-1284	48.8-49.1	CGGCTCGCAGCGTGTAAACG	CTGCGTTGGGCTGGAACACG	CATCAACGCCACGATCAGCT	TAAAATCGTAAGAGGAAAACATTTGGCACAGGCGGTAGG	GCCACGAAGGAGGTACCAGC	CGGTGCATTTGCGGGAAGAC
chr19Q23-1285	48.8-49.1	CGGCTCGCAGCGTGTAAACG	CTGCGTTGGGCTGGAACACG	CATCAACGCCACGATCAGCT	CTGCTGACCCAGTAGGCTGACAAGCCCAGGATGTT	GCCACGAAGGAGGTACCAGC	CGGTGCATTTGCGGGAAGAC
chr19Q23-1286	48.8-49.1	CGGCTCGCAGCGTGTAAACG	CTGCGTTGGGCTGGAACACG	CATCAACGCCACGATCAGCT	GAACTTGGGGATGAGCAAGACCCGGAAGGAGCGAG	GCCACGAAGGAGGTACCAGC	CGGTGCATTTGCGGGAAGAC
chr19Q23-1287	48.8-49.1	CGGCTCGCAGCGTGTAAACG	CTGCGTTGGGCTGGAACACG	CATCAACGCCACGATCAGCT	GTGCTGGGCTACGGAGAGTGTCAAGGCCAGAGAAG	GCCACGAAGGAGGTACCAGC	CGGTGCATTTGCGGGAAGAC
chr19Q23-1288	48.8-49.1	CGGCTCGCAGCGTGTAAACG	CTGCGTTGGGCTGGAACACG	CATCAACGCCACGATCAGCT	CTGGCGCCGGCACCTTCTGATCTCTGCCTCTTATT	GCCACGAAGGAGGTACCAGC	CGGTGCATTTGCGGGAAGAC
chr19Q23-1289	48.8-49.1	CGGCTCGCAGCGTGTAAACG	CTGCGTTGGGCTGGAACACG	CATCAACGCCACGATCAGCT	GCTCTGGTTTTACAACCCCGGCCCCACCTTCCTTA	GCCACGAAGGAGGTACCAGC	CGGTGCATTTGCGGGAAGAC
chr19Q23-1290	48.8-49.1	CGGCTCGCAGCGTGTAAACG	CTGCGTTGGGCTGGAACACG	CATCAACGCCACGATCAGCT	GGGAGGGCTGAGCCACATGAATGATTTTATGGCCA	GCCACGAAGGAGGTACCAGC	CGGTGCATTTGCGGGAAGAC
chr19Q23-1291	48.8-49.1	CGGCTCGCAGCGTGTAAACG	CTGCGTTGGGCTGGAACACG	CATCAACGCCACGATCAGCT	TTTTCTGAGACGGGCTGATCAAGGGGTTTCAAACA	GCCACGAAGGAGGTACCAGC	CGGTGCATTTGCGGGAAGAC
chr19Q23-1292	48.8-49.1	CGGCTCGCAGCGTGTAAACG	CTGCGTTGGGCTGGAACACG	CATCAACGCCACGATCAGCT	ATTAAGAAATAATAAGGCATTGCCTCCCCGCTGGGT	GCCACGAAGGAGGTACCAGC	CGGTGCATTTGCGGGAAGAC
chr19Q23-1293	48.8-49.1	CGGCTCGCAGCGTGTAAACG	CTGCGTTGGGCTGGAACACG	CATCAACGCCACGATCAGCT	GGCCTGTGTACGGACTGGCAGAGGAAAGGTTGGAA	GCCACGAAGGAGGTACCAGC	CGGTGCATTTGCGGGAAGAC
chr19Q23-1294	48.8-49.1	CGGCTCGCAGCGTGTAAACG	CTGCGTTGGGCTGGAACACG	CATCAACGCCACGATCAGCT	CTGAGTTCAGGACCCATTTGGAAAGAACTAAGCAGCC	GCCACGAAGGAGGTACCAGC	CGGTGCATTTGCGGGAAGAC
chr19Q23-1295	48.8-49.1	CGGCTCGCAGCGTGTAAACG	CTGCGTTGGGCTGGAACACG	CATCAACGCCACGATCAGCT	TGGGACCCAGTGGGTCACCCATGACATGGAATAAA	GCCACGAAGGAGGTACCAGC	CGGTGCATTTGCGGGAAGAC
chr19Q23-1296	48.8-49.1	CGGCTCGCAGCGTGTAAACG	CTGCGTTGGGCTGGAACACG	CATCAACGCCACGATCAGCT	CTGGAGTGGAGGCCCTAAGAGAGGTGTGGCCAGTTA	GCCACGAAGGAGGTACCAGC	CGGTGCATTTGCGGGAAGAC
chr19Q23-1297	48.8-49.1	CGGCTCGCAGCGTGTAAACG	CTGCGTTGGGCTGGAACACG	CATCAACGCCACGATCAGCT	AAAAGAAAAGAAGAATGCCCACAGGAAGGCAGTCC	GCCACGAAGGAGGTACCAGC	CGGTGCATTTGCGGGAAGAC
chr19Q23-1298	48.8-49.1	CGGCTCGCAGCGTGTAAACG	CTGCGTTGGGCTGGAACACG	CATCAACGCCACGATCAGCT	CCTATGGCTCAGGAGCTGGGACCCTCCTGGTAGAA	GCCACGAAGGAGGTACCAGC	CGGTGCATTTGCGGGAAGAC
chr19Q23-1299	48.8-49.1	CGGCTCGCAGCGTGTAAACG	CTGCGTTGGGCTGGAACACG	CATCAACGCCACGATCAGCT	CCTCAGGGTTGAGCGTCTGTGAAACGGGCAATGAC	GCCACGAAGGAGGTACCAGC	CGGTGCATTTGCGGGAAGAC
chr19Q23-1300	48.8-49.1	CGGCTCGCAGCGTGTAAACG	CTGCGTTGGGCTGGAACACG	CATCAACGCCACGATCAGCT	CTGGGCTCGCAGCTGACTCAGCATTTGTGCTGTTT	GCCACGAAGGAGGTACCAGC	CGGTGCATTTGCGGGAAGAC
chr19Q23-1301	48.8-49.1	CGGCTCGCAGCGTGTAAACG	CTGCGTTGGGCTGGAACACG	CATCAACGCCACGATCAGCT	CTGAGCCAGAAACTCGAATGCTAGCAAGGGAGGGG	GCCACGAAGGAGGTACCAGC	CGGTGCATTTGCGGGAAGAC
chr19Q23-1302	48.8-49.1	CGGCTCGCAGCGTGTAAACG	CTGCGTTGGGCTGGAACACG	CATCAACGCCACGATCAGCT	CACTCATAACCCTCATGCCAGAGAAAGGAATCCAACA	GCCACGAAGGAGGTACCAGC	CGGTGCATTTGCGGGAAGAC
chr19Q23-1303	48.8-49.1	CGGCTCGCAGCGTGTAAACG	CTGCGTTGGGCTGGAACACG	CATCAACGCCACGATCAGCT	GGGGACTTGTCACCCTTATGGTTTCCATGACCCTG	GCCACGAAGGAGGTACCAGC	CGGTGCATTTGCGGGAAGAC
chr19Q23-1304	48.8-49.1	CGGCTCGCAGCGTGTAAACG	CTGCGTTGGGCTGGAACACG	CATCAACGCCACGATCAGCT	CGGTTCCACGGTGTAGTGGAGCATGCGACATTCAG	GCCACGAAGGAGGTACCAGC	CGGTGCATTTGCGGGAAGAC
chr19Q23-1305	48.8-49.1	CGGCTCGCAGCGTGTAAACG	CTGCGTTGGGCTGGAACACG	CATCAACGCCACGATCAGCT	GGAACAAGCCAAACTGGACAGTGAGAACGGAACAC	GCCACGAAGGAGGTACCAGC	CGGTGCATTTGCGGGAAGAC
chr19Q23-1306	48.8-49.1	CGGCTCGCAGCGTGTAAACG	CTGCGTTGGGCTGGAACACG	CATCAACGCCACGATCAGCT	CCTGCGGTGAGACTGTCAGGCTTCAAGGGACAGAG	GCCACGAAGGAGGTACCAGC	CGGTGCATTTGCGGGAAGAC
chr19Q23-1307	48.8-49.1	CGGCTCGCAGCGTGTAAACG	CTGCGTTGGGCTGGAACACG	CATCAACGCCACGATCAGCT	CCAGGGACCTCGAACCTAACGTGTGTTCCCCATCA	GCCACGAAGGAGGTACCAGC	CGGTGCATTTGCGGGAAGAC
chr19Q23-1308	48.8-49.1	CGGCTCGCAGCGTGTAAACG	CTGCGTTGGGCTGGAACACG	CATCAACGCCACGATCAGCT	GGCAGATGTGGGTGAGATGCTCTACATCCCAGAGC	GCCACGAAGGAGGTACCAGC	CGGTGCATTTGCGGGAAGAC
chr19Q23-1309	48.8-49.1	CGGCTCGCAGCGTGTAAACG	CTGCGTTGGGCTGGAACACG	CATCAACGCCACGATCAGCT	AACTTACAAGAACAATGGAAAGATTACCCCATGAACACCCC	GCCACGAAGGAGGTACCAGC	CGGTGCATTTGCGGGAAGAC
chr19Q23-1310	48.8-49.1	CGGCTCGCAGCGTGTAAACG	CTGCGTTGGGCTGGAACACG	CATCAACGCCACGATCAGCT	TATCACAGATCTTTGCATCCCTCTAGCCATCTATCAATCCT	GCCACGAAGGAGGTACCAGC	CGGTGCATTTGCGGGAAGAC
chr19Q23-1311	48.8-49.1	CGGCTCGCAGCGTGTAAACG	GTGCGGACGCGTGGTTTCTC	CATCAACGCCACGATCAGCT	CAAGTCCCTGTCAAGATGTAAACTCCTTTTGAGTGGCT	GCCACGAAGGAGGTACCAGC	CGGTGCATTTGCGGGAAGAC
chr19Q23-1312	48.8-49.1	CGGCTCGCAGCGTGTAAACG	GTGCGGACGCGTGGTTTCTC	CATCAACGCCACGATCAGCT	TTTTCCAGGTCCAGACTCATTTACCCCGTCCCCTG	GCCACGAAGGAGGTACCAGC	CGGTGCATTTGCGGGAAGAC
chr19Q23-1313	48.8-49.1	CGGCTCGCAGCGTGTAAACG	GTGCGGACGCGTGGTTTCTC	CATCAACGCCACGATCAGCT	TTGTTTCTGGCCTCTCTTGGAACATCATTGCCATG	GCCACGAAGGAGGTACCAGC	CGGTGCATTTGCGGGAAGAC
chr19Q23-1314	48.8-49.1	CGGCTCGCAGCGTGTAAACG	GTGCGGACGCGTGGTTTCTC	CATCAACGCCACGATCAGCT	ATCGCCCTGGGATATATTTCACTGCGCGCTTCCTC	GCCACGAAGGAGGTACCAGC	CGGTGCATTTGCGGGAAGAC
chr19Q23-1315	48.8-49.1	CGGCTCGCAGCGTGTAAACG	GTGCGGACGCGTGGTTTCTC	CATCAACGCCACGATCAGCT	GGGGTCAGGTTCATTCGGGGATCTGGCAAATAGAA	GCCACGAAGGAGGTACCAGC	CGGTGCATTTGCGGGAAGAC
chr19Q23-1316	48.8-49.1	CGGCTCGCAGCGTGTAAACG	GTGCGGACGCGTGGTTTCTC	CATCAACGCCACGATCAGCT	CACAGTGTTACCCGTGTGTCGGACATTGGCTTTGA	GCCACGAAGGAGGTACCAGC	CGGTGCATTTGCGGGAAGAC
chr19Q23-1317	48.8-49.1	CGGCTCGCAGCGTGTAAACG	GTGCGGACGCGTGGTTTCTC	CATCAACGCCACGATCAGCT	GCAGTAATGTGCACGGGGTGGGAGGTCTCTTGCTTTA	GCCACGAAGGAGGTACCAGC	CGGTGCATTTGCGGGAAGAC
chr19Q23-1318	48.8-49.1	CGGCTCGCAGCGTGTAAACG	GTGCGGACGCGTGGTTTCTC	CATCAACGCCACGATCAGCT	AGAGAAGGAGCTGGCCTTGAATCCTGTAAATGTTCC	GCCACGAAGGAGGTACCAGC	CGGTGCATTTGCGGGAAGAC
chr19Q23-1319	48.8-49.1	CGGCTCGCAGCGTGTAAACG	GTGCGGACGCGTGGTTTCTC	CATCAACGCCACGATCAGCT	CAAACGATCTCCCTAAGAGGTTATGCCAGTCACACT	GCCACGAAGGAGGTACCAGC	CGGTGCATTTGCGGGAAGAC
chr19Q23-1320	48.8-49.1	CGGCTCGCAGCGTGTAAACG	GTGCGGACGCGTGGTTTCTC	CATCAACGCCACGATCAGCT	CAAGAGAGTATCTCTGCGCCACGGCCAAGGGTGAG	GCCACGAAGGAGGTACCAGC	CGGTGCATTTGCGGGAAGAC
chr19Q23-1321	48.8-49.1	CGGCTCGCAGCGTGTAAACG	GTGCGGACGCGTGGTTTCTC	CATCAACGCCACGATCAGCT	CAGGGCTGCTGAGAAATCCCTCCTGCTGTCCGATC	GCCACGAAGGAGGTACCAGC	CGGTGCATTTGCGGGAAGAC
chr19Q23-1322	48.8-49.1	CGGCTCGCAGCGTGTAAACG	GTGCGGACGCGTGGTTTCTC	CATCAACGCCACGATCAGCT	GGGGATGGACAGAGGGAATTCAGAGGTTTAAGGAG	GCCACGAAGGAGGTACCAGC	CGGTGCATTTGCGGGAAGAC
chr19Q23-1323	48.8-49.1	CGGCTCGCAGCGTGTAAACG	GTGCGGACGCGTGGTTTCTC	CATCAACGCCACGATCAGCT	GGGTGATATCTGACCTGTGTCGAGGTGGAAGGAGG	GCCACGAAGGAGGTACCAGC	CGGTGCATTTGCGGGAAGAC
chr19Q23-1324	48.8-49.1	CGGCTCGCAGCGTGTAAACG	GTGCGGACGCGTGGTTTCTC	CATCAACGCCACGATCAGCT	AGATGGGAAAGGCACTCAGAGAGTGGAAAATGGGC	GCCACGAAGGAGGTACCAGC	CGGTGCATTTGCGGGAAGAC
chr19Q23-1325	48.8-49.1	CGGCTCGCAGCGTGTAAACG	GTGCGGACGCGTGGTTTCTC	CATCAACGCCACGATCAGCT	GCAGGAGGGCTGGGAAGTTGGGCCTTTAAGAGTTG	GCCACGAAGGAGGTACCAGC	CGGTGCATTTGCGGGAAGAC
chr19Q23-1326	48.8-49.1	CGGCTCGCAGCGTGTAAACG	GTGCGGACGCGTGGTTTCTC	CATCAACGCCACGATCAGCT	CTGTCCCTGGCCTCTCGCTGGCTTAATTGTCCCTT	GCCACGAAGGAGGTACCAGC	CGGTGCATTTGCGGGAAGAC
chr19Q23-1327	48.8-49.1	CGGCTCGCAGCGTGTAAACG	GTGCGGACGCGTGGTTTCTC	CATCAACGCCACGATCAGCT	TCATTCCTCCACTCAAATCGAGCGATATCAGCACG	GCCACGAAGGAGGTACCAGC	CGGTGCATTTGCGGGAAGAC
chr19Q23-1328	48.8-49.1	CGGCTCGCAGCGTGTAAACG	GTGCGGACGCGTGGTTTCTC	CATCAACGCCACGATCAGCT	CCAGGCCCTGGACGTGTTTTGTGGGAACAAACAGG	GCCACGAAGGAGGTACCAGC	CGGTGCATTTGCGGGAAGAC
chr19Q23-1329	48.8-49.1	CGGCTCGCAGCGTGTAAACG	GTGCGGACGCGTGGTTTCTC	CATCAACGCCACGATCAGCT	CCTGTTTGTCTACGTCCCAGGCGTAGAGAAGTTCG	GCCACGAAGGAGGTACCAGC	CGGTGCATTTGCGGGAAGAC
chr19Q23-1330	48.8-49.1	CGGCTCGCAGCGTGTAAACG	GTGCGGACGCGTGGTTTCTC	CATCAACGCCACGATCAGCT	TCCCGGGGCCAGATTTGTTTTACAAGGTGGACAGC	GCCACGAAGGAGGTACCAGC	CGGTGCATTTGCGGGAAGAC
chr19Q23-1331	48.8-49.1	CGGCTCGCAGCGTGTAAACG	GTGCGGACGCGTGGTTTCTC	CATCAACGCCACGATCAGCT	AGGCACAGGGTACCTGTTTTAGGAATGCGAGAATG	GCCACGAAGGAGGTACCAGC	CGGTGCATTTGCGGGAAGAC
chr19Q23-1332	48.8-49.1	CGGCTCGCAGCGTGTAAACG	GTGCGGACGCGTGGTTTCTC	CATCAACGCCACGATCAGCT	GAGCCCAATTCTACCCCACCCACTGCACGACAATT	GCCACGAAGGAGGTACCAGC	CGGTGCATTTGCGGGAAGAC
chr19Q23-1333	48.8-49.1	CGGCTCGCAGCGTGTAAACG	GTGCGGACGCGTGGTTTCTC	CATCAACGCCACGATCAGCT	CTTGAGGAGTTTTCAAAGTATCCACAGCACCCAAGGC	GCCACGAAGGAGGTACCAGC	CGGTGCATTTGCGGGAAGAC
chr19Q23-1334	48.8-49.1	CGGCTCGCAGCGTGTAAACG	GTGCGGACGCGTGGTTTCTC	CATCAACGCCACGATCAGCT	TGAGAACTGCTACAGCAGCTGAAAGCCATAAGTGT	GCCACGAAGGAGGTACCAGC	CGGTGCATTTGCGGGAAGAC
chr19Q23-1335	48.8-49.1	CGGCTCGCAGCGTGTAAACG	GTGCGGACGCGTGGTTTCTC	CATCAACGCCACGATCAGCT	ACACTCATTCAATCAAACACTGGTTGAACACCAACAAGTC	GCCACGAAGGAGGTACCAGC	CGGTGCATTTGCGGGAAGAC
chr19Q23-1336	48.8-49.1	CGGCTCGCAGCGTGTAAACG	GTGCGGACGCGTGGTTTCTC	CATCAACGCCACGATCAGCT	CCCCGATTTGGAGATTGTAGGTGCCAAGAGGAACG	GCCACGAAGGAGGTACCAGC	CGGTGCATTTGCGGGAAGAC
chr19Q23-1337	48.8-49.1	CGGCTCGCAGCGTGTAAACG	GTGCGGACGCGTGGTTTCTC	CATCAACGCCACGATCAGCT	CCTCTCCAAGGGCACAGGGTCTTTTCTTGTTGGCA	GCCACGAAGGAGGTACCAGC	CGGTGCATTTGCGGGAAGAC
chr19Q23-1338	48.8-49.1	CGGCTCGCAGCGTGTAAACG	GTGCGGACGCGTGGTTTCTC	CATCAACGCCACGATCAGCT	CCAGCAGGCGCTCAGTGGCTAATCCTCCTGAAAAC	GCCACGAAGGAGGTACCAGC	CGGTGCATTTGCGGGAAGAC
chr19Q23-1339	48.8-49.1	CGGCTCGCAGCGTGTAAACG	GTGCGGACGCGTGGTTTCTC	CATCAACGCCACGATCAGCT	TAATTACCTCACTGCGCCTGCCCACTGGACTAAAT	GCCACGAAGGAGGTACCAGC	CGGTGCATTTGCGGGAAGAC
chr19Q23-1340	48.8-49.1	CGGCTCGCAGCGTGTAAACG	GTGCGGACGCGTGGTTTCTC	CATCAACGCCACGATCAGCT	TTGCCTGGTAACCGATGACATCATCACTAATTCCGC	GCCACGAAGGAGGTACCAGC	CGGTGCATTTGCGGGAAGAC
chr19Q23-1341	48.8-49.1	CGGCTCGCAGCGTGTAAACG	GTGCGGACGCGTGGTTTCTC	CATCAACGCCACGATCAGCT	GCCCACGCTCAACCTATGGGATAACTGATGACATC	GCCACGAAGGAGGTACCAGC	CGGTGCATTTGCGGGAAGAC
chr19Q23-1342	48.8-49.1	CGGCTCGCAGCGTGTAAACG	GTGCGGACGCGTGGTTTCTC	CATCAACGCCACGATCAGCT	CTCCTCTGAGTTCACATAAGGCCCCGTGGTGCCTG	GCCACGAAGGAGGTACCAGC	CGGTGCATTTGCGGGAAGAC
chr19Q23-1343	48.8-49.1	CGGCTCGCAGCGTGTAAACG	GTGCGGACGCGTGGTTTCTC	CATCAACGCCACGATCAGCT	CCCCACCTTTCCACAGCCAGAAGTTGCCAGGTGAATA	GCCACGAAGGAGGTACCAGC	CGGTGCATTTGCGGGAAGAC
chr19Q23-1344	48.8-49.1	CGGCTCGCAGCGTGTAAACG	GTGCGGACGCGTGGTTTCTC	CATCAACGCCACGATCAGCT	CTGTACTCGCTCGAGAGCATCAGCTTGGCGGAGAA	GCCACGAAGGAGGTACCAGC	CGGTGCATTTGCGGGAAGAC
chr19Q23-1345	48.8-49.1	CGGCTCGCAGCGTGTAAACG	GTGCGGACGCGTGGTTTCTC	CATCAACGCCACGATCAGCT	CACCCAAGATGTGCGGGACGACGACATCTTTATCA	GCCACGAAGGAGGTACCAGC	CGGTGCATTTGCGGGAAGAC
chr19Q23-1346	48.8-49.1	CGGCTCGCAGCGTGTAAACG	GTGCGGACGCGTGGTTTCTC	CATCAACGCCACGATCAGCT	GGGTGCGGCAGAGGACAGGAAAGGCACATAGAGAA	GCCACGAAGGAGGTACCAGC	CGGTGCATTTGCGGGAAGAC
chr19Q23-1347	48.8-49.1	CGGCTCGCAGCGTGTAAACG	GTGCGGACGCGTGGTTTCTC	CATCAACGCCACGATCAGCT	CCAGCCTCTCCCCTCCAGGTCAGTTCTCAACACTT	GCCACGAAGGAGGTACCAGC	CGGTGCATTTGCGGGAAGAC
chr19Q23-1348	48.8-49.1	CGGCTCGCAGCGTGTAAACG	GTGCGGACGCGTGGTTTCTC	CATCAACGCCACGATCAGCT	TCGTTCTGTTCCTCCCTTTCCCCTTTACCCTCTAC	GCCACGAAGGAGGTACCAGC	CGGTGCATTTGCGGGAAGAC
chr19Q23-1349	48.8-49.1	CGGCTCGCAGCGTGTAAACG	GTGCGGACGCGTGGTTTCTC	CATCAACGCCACGATCAGCT	GGGGAGGGGTAAACGTCACTGCGTGTCTAGTGCAG	GCCACGAAGGAGGTACCAGC	CGGTGCATTTGCGGGAAGAC
chr19Q23-1350	48.8-49.1	CGGCTCGCAGCGTGTAAACG	GTGCGGACGCGTGGTTTCTC	CATCAACGCCACGATCAGCT	TTTTGAACGTAATTGTTTCTCTTCTGAACAGCCTGTGGTCT	GCCACGAAGGAGGTACCAGC	CGGTGCATTTGCGGGAAGAC
chr19Q23-1351	48.8-49.1	CGGCTCGCAGCGTGTAAACG	GTGCGGACGCGTGGTTTCTC	CATCAACGCCACGATCAGCT	CCTGAAATTCAAAACTGTGAATTGGGTCCTTGATGAGGTC	GCCACGAAGGAGGTACCAGC	CGGTGCATTTGCGGGAAGAC
chr19Q23-1352	48.8-49.1	CGGCTCGCAGCGTGTAAACG	GTGCGGACGCGTGGTTTCTC	CATCAACGCCACGATCAGCT	CCTTTCCACTAGGTAACATTCTGTGGCTCCCCACA	GCCACGAAGGAGGTACCAGC	CGGTGCATTTGCGGGAAGAC
chr19Q23-1353	48.8-49.1	CGGCTCGCAGCGTGTAAACG	GTGCGGACGCGTGGTTTCTC	CATCAACGCCACGATCAGCT	CTGATGATATCTCCCTCTTCAGCCCTCCCACACCC	GCCACGAAGGAGGTACCAGC	CGGTGCATTTGCGGGAAGAC
chr19Q23-1354	48.8-49.1	CGGCTCGCAGCGTGTAAACG	GTGCGGACGCGTGGTTTCTC	CATCAACGCCACGATCAGCT	AATTAATCTGCTCGATTTCTCCCAACAGGCACGACC	GCCACGAAGGAGGTACCAGC	CGGTGCATTTGCGGGAAGAC
chr19Q23-1355	48.8-49.1	CGGCTCGCAGCGTGTAAACG	GTGCGGACGCGTGGTTTCTC	CATCAACGCCACGATCAGCT	TGGATGATCGAGATCATCTGCTTAATCCTGAAGGAAGGG	GCCACGAAGGAGGTACCAGC	CGGTGCATTTGCGGGAAGAC
chr19Q23-1356	48.8-49.1	CGGCTCGCAGCGTGTAAACG	GTGCGGACGCGTGGTTTCTC	CATCAACGCCACGATCAGCT	CCCGCCTCATGAGCTCCCATCTTCCCATCCAGATC	GCCACGAAGGAGGTACCAGC	CGGTGCATTTGCGGGAAGAC
chr19Q23-1357	48.8-49.1	CGGCTCGCAGCGTGTAAACG	GTGCGGACGCGTGGTTTCTC	CATCAACGCCACGATCAGCT	TTCACCAAGGCCTTCTTCAGCTCCAAGGCCAAGGT	GCCACGAAGGAGGTACCAGC	CGGTGCATTTGCGGGAAGAC
chr19Q23-1358	48.8-49.1	CGGCTCGCAGCGTGTAAACG	GTGCGGACGCGTGGTTTCTC	CATCAACGCCACGATCAGCT	CAGTTGGGAGGGGCTGCATGGGTGTATGGGGTAAT	GCCACGAAGGAGGTACCAGC	CGGTGCATTTGCGGGAAGAC
chr19Q23-1359	48.8-49.1	CGGCTCGCAGCGTGTAAACG	GTGCGGACGCGTGGTTTCTC	CATCAACGCCACGATCAGCT	ATTACAAGACCTCACACCAGCAGCCACGTTTCTCT	GCCACGAAGGAGGTACCAGC	CGGTGCATTTGCGGGAAGAC
chr19Q23-1360	48.8-49.1	CGGCTCGCAGCGTGTAAACG	GTGCGGACGCGTGGTTTCTC	CATCAACGCCACGATCAGCT	AAGTGTTCTTTCTCAGCCTCCCTCCCTTTATGCCT	GCCACGAAGGAGGTACCAGC	CGGTGCATTTGCGGGAAGAC
chr19Q23-1361	48.8-49.1	CGGCTCGCAGCGTGTAAACG	GTGCGGACGCGTGGTTTCTC	CATCAACGCCACGATCAGCT	GTCTGCCCTGAGTCCTTCCTGCTTCAGGGTCAGAA	GCCACGAAGGAGGTACCAGC	CGGTGCATTTGCGGGAAGAC
chr19Q23-1362	48.8-49.1	CGGCTCGCAGCGTGTAAACG	GTGCGGACGCGTGGTTTCTC	CATCAACGCCACGATCAGCT	CTGTGTCTGACGCCTTCTCCCCTCTCCTCACCATC	GCCACGAAGGAGGTACCAGC	CGGTGCATTTGCGGGAAGAC
chr19Q23-1363	48.8-49.1	CGGCTCGCAGCGTGTAAACG	GTGCGGACGCGTGGTTTCTC	CATCAACGCCACGATCAGCT	CCCCGGGACGTTGTGGTCTCCCTCTATCATTACTC	GCCACGAAGGAGGTACCAGC	CGGTGCATTTGCGGGAAGAC
chr19Q23-1364	48.8-49.1	CGGCTCGCAGCGTGTAAACG	GTGCGGACGCGTGGTTTCTC	CATCAACGCCACGATCAGCT	CCCTGATGGGCAGAGGGACAGAGGAGGGGTAAGAA	GCCACGAAGGAGGTACCAGC	CGGTGCATTTGCGGGAAGAC
chr19Q23-1365	48.8-49.1	CGGCTCGCAGCGTGTAAACG	GTGCGGACGCGTGGTTTCTC	CATCAACGCCACGATCAGCT	GCAATAGAGACAGAGAGCAGGTGGCCAGGAGAAGA	GCCACGAAGGAGGTACCAGC	CGGTGCATTTGCGGGAAGAC
chr19Q23-1366	48.8-49.1	CGGCTCGCAGCGTGTAAACG	GTGCGGACGCGTGGTTTCTC	CATCAACGCCACGATCAGCT	GAGGAGACAGGCCCCTGGTACTAAGAAAGGCAGCG	GCCACGAAGGAGGTACCAGC	CGGTGCATTTGCGGGAAGAC
chr19Q23-1367	48.8-49.1	CGGCTCGCAGCGTGTAAACG	GTGCGGACGCGTGGTTTCTC	CATCAACGCCACGATCAGCT	CCCTTTGGCCACGTGTTCCTTTCTCTGCTGCTGTC	GCCACGAAGGAGGTACCAGC	CGGTGCATTTGCGGGAAGAC
chr19Q23-1368	48.8-49.1	CGGCTCGCAGCGTGTAAACG	GTGCGGACGCGTGGTTTCTC	CATCAACGCCACGATCAGCT	AGAGACCCTGGCTTTGGAGGGAAATCCAGGTGTGT	GCCACGAAGGAGGTACCAGC	CGGTGCATTTGCGGGAAGAC
chr19Q23-1369	48.8-49.1	CGGCTCGCAGCGTGTAAACG	GTGCGGACGCGTGGTTTCTC	CATCAACGCCACGATCAGCT	GGAGGCGGACTGGATGGACAGATAGACAAAGGCCC	GCCACGAAGGAGGTACCAGC	CGGTGCATTTGCGGGAAGAC
chr19Q23-1370	48.8-49.1	CGGCTCGCAGCGTGTAAACG	GTGCGGACGCGTGGTTTCTC	CATCAACGCCACGATCAGCT	CAAGATGGGCAACCAGGGGAGAAGCAGGTTGGAAG	GCCACGAAGGAGGTACCAGC	CGGTGCATTTGCGGGAAGAC
chr19Q23-1371	48.8-49.1	CGGCTCGCAGCGTGTAAACG	GTGCGGACGCGTGGTTTCTC	CATCAACGCCACGATCAGCT	GGGGTTTGTGGGGCACAGCTAGTTAGACCCATGAG	GCCACGAAGGAGGTACCAGC	CGGTGCATTTGCGGGAAGAC
chr19Q23-1372	48.8-49.1	CGGCTCGCAGCGTGTAAACG	GTGCGGACGCGTGGTTTCTC	CATCAACGCCACGATCAGCT	CCCACAGTGCAGTTTGGCTCCTGGTTCGACCACATTA	GCCACGAAGGAGGTACCAGC	CGGTGCATTTGCGGGAAGAC
chr19Q23-1373	48.8-49.1	CGGCTCGCAGCGTGTAAACG	GTGCGGACGCGTGGTTTCTC	CATCAACGCCACGATCAGCT	AGGGCTGGCTTCGGATGAAGGGCAAAGACAACTTC	GCCACGAAGGAGGTACCAGC	CGGTGCATTTGCGGGAAGAC
chr19Q23-1374	48.8-49.1	CGGCTCGCAGCGTGTAAACG	GTGCGGACGCGTGGTTTCTC	CATCAACGCCACGATCAGCT	CTATTTATCACCTACGAGGAGCTGCAGCAGGTGAG	GCCACGAAGGAGGTACCAGC	CGGTGCATTTGCGGGAAGAC
chr19Q23-1375	48.8-49.1	CGGCTCGCAGCGTGTAAACG	GTGCGGACGCGTGGTTTCTC	CATCAACGCCACGATCAGCT	CCAGCCCCTGGGGATACTGCAGGAACAGAACAGAG	GCCACGAAGGAGGTACCAGC	CGGTGCATTTGCGGGAAGAC
chr19Q23-1376	48.8-49.1	CGGCTCGCAGCGTGTAAACG	GTGCGGACGCGTGGTTTCTC	CATCAACGCCACGATCAGCT	GCCCTGAGCCTGTGAGCAAGACCACAGACAAAATC	GCCACGAAGGAGGTACCAGC	CGGTGCATTTGCGGGAAGAC
chr19Q23-1377	48.8-49.1	CGGCTCGCAGCGTGTAAACG	GTGCGGACGCGTGGTTTCTC	CATCAACGCCACGATCAGCT	GAGGAGCTGAGGAGCAAAGGCGAGTGGGAAGGAAG	GCCACGAAGGAGGTACCAGC	CGGTGCATTTGCGGGAAGAC
chr19Q23-1378	48.8-49.1	CGGCTCGCAGCGTGTAAACG	GTGCGGACGCGTGGTTTCTC	CATCAACGCCACGATCAGCT	ATAAGGAATGGTCAGGGGCGAGATTTAACCCAGGA	GCCACGAAGGAGGTACCAGC	CGGTGCATTTGCGGGAAGAC
chr19Q23-1379	48.8-49.1	CGGCTCGCAGCGTGTAAACG	GTGCGGACGCGTGGTTTCTC	CATCAACGCCACGATCAGCT	TTTCCCAACCTGGTAACTTTCTTTTAATGGAAAGCTCCAGA	GCCACGAAGGAGGTACCAGC	CGGTGCATTTGCGGGAAGAC
chr19Q23-1380	48.8-49.1	CGGCTCGCAGCGTGTAAACG	GTGCGGACGCGTGGTTTCTC	CATCAACGCCACGATCAGCT	CCCCTCTTTTCCAGCAAGCATTCTTCTCCAAACCC	GCCACGAAGGAGGTACCAGC	CGGTGCATTTGCGGGAAGAC
chr19Q23-1381	48.8-49.1	CGGCTCGCAGCGTGTAAACG	GTGCGGACGCGTGGTTTCTC	CATCAACGCCACGATCAGCT	CTGGGTGTGAGGCGCCGCCCACATGTTAGAATTTC	GCCACGAAGGAGGTACCAGC	CGGTGCATTTGCGGGAAGAC
chr19Q23-1382	48.8-49.1	CGGCTCGCAGCGTGTAAACG	GTGCGGACGCGTGGTTTCTC	CATCAACGCCACGATCAGCT	TGGGACACGTCAGTGGTTCAAGAAGGTAAAGAGAA	GCCACGAAGGAGGTACCAGC	CGGTGCATTTGCGGGAAGAC
chr19Q23-1383	48.8-49.1	CGGCTCGCAGCGTGTAAACG	GTGCGGACGCGTGGTTTCTC	CATCAACGCCACGATCAGCT	GGAAGGTTATGAAACCAGGAGTGACCTGGAAAATCGG	GCCACGAAGGAGGTACCAGC	CGGTGCATTTGCGGGAAGAC
chr19Q23-1384	48.8-49.1	CGGCTCGCAGCGTGTAAACG	GTGCGGACGCGTGGTTTCTC	CATCAACGCCACGATCAGCT	CAGAGGGCTGACCATGCTGGGTGCTGCATATCAGA	GCCACGAAGGAGGTACCAGC	CGGTGCATTTGCGGGAAGAC
chr19Q23-1385	48.8-49.1	CGGCTCGCAGCGTGTAAACG	GTGCGGACGCGTGGTTTCTC	CATCAACGCCACGATCAGCT	CATGCCAAGGCCCAGAGGGAGGAATGTGTAGGGAA	GCCACGAAGGAGGTACCAGC	CGGTGCATTTGCGGGAAGAC
chr19Q23-1386	48.8-49.1	CGGCTCGCAGCGTGTAAACG	GTGCGGACGCGTGGTTTCTC	CATCAACGCCACGATCAGCT	GCCTAAGCAGTTCTAGGCTACAGGGACACAGAGGA	GCCACGAAGGAGGTACCAGC	CGGTGCATTTGCGGGAAGAC
chr19Q23-1387	48.8-49.1	CGGCTCGCAGCGTGTAAACG	GTGCGGACGCGTGGTTTCTC	CATCAACGCCACGATCAGCT	GTGGGGAGGGACAGGGCTCATGATGGACAGGTTTT	GCCACGAAGGAGGTACCAGC	CGGTGCATTTGCGGGAAGAC
chr19Q23-1388	48.8-49.1	CGGCTCGCAGCGTGTAAACG	GTGCGGACGCGTGGTTTCTC	CATCAACGCCACGATCAGCT	GGGGAGGAGCAGGTTTGAGATGTAGACCAGCCAAT	GCCACGAAGGAGGTACCAGC	CGGTGCATTTGCGGGAAGAC
chr19Q23-1389	48.8-49.1	CGGCTCGCAGCGTGTAAACG	GTGCGGACGCGTGGTTTCTC	CATCAACGCCACGATCAGCT	GCCTGTCTCTAACCTGAAGGAGGGTGATTCCAGGT	GCCACGAAGGAGGTACCAGC	CGGTGCATTTGCGGGAAGAC
chr19Q24-0001	49.1-49.4	CGGCTCGCAGCGTGTAAACG	GTCCGGGCAATTCACGCGTG	CATCAACGCCACGATCAGCT	CACACTCAACCTTCAGCGCCATGAAGGCCAACACC	GAGCCGTCCGATGCAGTCAC	CGGTGCATTTGCGGGAAGAC
chr19Q24-0002	49.1-49.4	CGGCTCGCAGCGTGTAAACG	GTCCGGGCAATTCACGCGTG	CATCAACGCCACGATCAGCT	GCGTCCCCATCCAGAGAACTCCCAACGACAGCAAAA	GAGCCGTCCGATGCAGTCAC	CGGTGCATTTGCGGGAAGAC
chr19Q24-0003	49.1-49.4	CGGCTCGCAGCGTGTAAACG	GTCCGGGCAATTCACGCGTG	CATCAACGCCACGATCAGCT	CATCCAGGAGTACTGCCAACGCCAGGTTTACCCGA	GAGCCGTCCGATGCAGTCAC	CGGTGCATTTGCGGGAAGAC
chr19Q24-0004	49.1-49.4	CGGCTCGCAGCGTGTAAACG	GTCCGGGCAATTCACGCGTG	CATCAACGCCACGATCAGCT	GAGAGATTTAGAGTCTTCATGAGTCCTCCTCGACGGC	GAGCCGTCCGATGCAGTCAC	CGGTGCATTTGCGGGAAGAC
chr19Q24-0005	49.1-49.4	CGGCTCGCAGCGTGTAAACG	GTCCGGGCAATTCACGCGTG	CATCAACGCCACGATCAGCT	CATGTTCACGGCAGAAATACTCAAGCCCTGGGTTA	GAGCCGTCCGATGCAGTCAC	CGGTGCATTTGCGGGAAGAC
chr19Q24-0006	49.1-49.4	CGGCTCGCAGCGTGTAAACG	GTCCGGGCAATTCACGCGTG	CATCAACGCCACGATCAGCT	GGGCGCAGGCGGTAGCATAGTTGTTTCCTCTTCCT	GAGCCGTCCGATGCAGTCAC	CGGTGCATTTGCGGGAAGAC
chr19Q24-0007	49.1-49.4	CGGCTCGCAGCGTGTAAACG	GTCCGGGCAATTCACGCGTG	CATCAACGCCACGATCAGCT	CCCCTCCCCACAACCTCATTAAGGGTGCTGGGTAA	GAGCCGTCCGATGCAGTCAC	CGGTGCATTTGCGGGAAGAC
chr19Q24-0008	49.1-49.4	CGGCTCGCAGCGTGTAAACG	GTCCGGGCAATTCACGCGTG	CATCAACGCCACGATCAGCT	CATGGGGCACGTGCACTTGCCAAAAGGCAAACTAC	GAGCCGTCCGATGCAGTCAC	CGGTGCATTTGCGGGAAGAC
chr19Q24-0009	49.1-49.4	CGGCTCGCAGCGTGTAAACG	GTCCGGGCAATTCACGCGTG	CATCAACGCCACGATCAGCT	GTCCTCTGAATGCCATGAGCCCCAGGTTTCCAGGT	GAGCCGTCCGATGCAGTCAC	CGGTGCATTTGCGGGAAGAC
chr19Q24-0010	49.1-49.4	CGGCTCGCAGCGTGTAAACG	GTCCGGGCAATTCACGCGTG	CATCAACGCCACGATCAGCT	TGAGGCTCGCTTGCTGCGCCAATCAGCAAATTGTTT	GAGCCGTCCGATGCAGTCAC	CGGTGCATTTGCGGGAAGAC
chr19Q24-0011	49.1-49.4	CGGCTCGCAGCGTGTAAACG	GTCCGGGCAATTCACGCGTG	CATCAACGCCACGATCAGCT	GGGTCCCTTCCATGTCCAAGCAGTAATGGCTGCAG	GAGCCGTCCGATGCAGTCAC	CGGTGCATTTGCGGGAAGAC
chr19Q24-0012	49.1-49.4	CGGCTCGCAGCGTGTAAACG	GTCCGGGCAATTCACGCGTG	CATCAACGCCACGATCAGCT	GGGGCATTGAGACAGGAGGCCTTGTTCTAGCAGGG	GAGCCGTCCGATGCAGTCAC	CGGTGCATTTGCGGGAAGAC
chr19Q24-0013	49.1-49.4	CGGCTCGCAGCGTGTAAACG	GTCCGGGCAATTCACGCGTG	CATCAACGCCACGATCAGCT	GAGGTTTGGGACTGGTCGCAGAGGAGGTGACACAA	GAGCCGTCCGATGCAGTCAC	CGGTGCATTTGCGGGAAGAC
chr19Q24-0014	49.1-49.4	CGGCTCGCAGCGTGTAAACG	GTCCGGGCAATTCACGCGTG	CATCAACGCCACGATCAGCT	CTGTAAGGTGGGCAGGAATTCAGGGTTGGAGGCAG	GAGCCGTCCGATGCAGTCAC	CGGTGCATTTGCGGGAAGAC
chr19Q24-0015	49.1-49.4	CGGCTCGCAGCGTGTAAACG	GTCCGGGCAATTCACGCGTG	CATCAACGCCACGATCAGCT	AGGTTCTGGGCAGAGACTTAAAGGGTCCGGGATAA	GAGCCGTCCGATGCAGTCAC	CGGTGCATTTGCGGGAAGAC
chr19Q24-0016	49.1-49.4	CGGCTCGCAGCGTGTAAACG	GTCCGGGCAATTCACGCGTG	CATCAACGCCACGATCAGCT	GAGGACTGGCAGGAATCCTGCAGTAGCAGAGGCAG	GAGCCGTCCGATGCAGTCAC	CGGTGCATTTGCGGGAAGAC
chr19Q24-0017	49.1-49.4	CGGCTCGCAGCGTGTAAACG	GTCCGGGCAATTCACGCGTG	CATCAACGCCACGATCAGCT	CCAGGTGACAGGCCAAGACTCTGCCACCATAGGAC	GAGCCGTCCGATGCAGTCAC	CGGTGCATTTGCGGGAAGAC
chr19Q24-0018	49.1-49.4	CGGCTCGCAGCGTGTAAACG	GTCCGGGCAATTCACGCGTG	CATCAACGCCACGATCAGCT	GGGCAATGTGGAGGGTAGGGAGGACGGTGTTTCTG	GAGCCGTCCGATGCAGTCAC	CGGTGCATTTGCGGGAAGAC
chr19Q24-0019	49.1-49.4	CGGCTCGCAGCGTGTAAACG	GTCCGGGCAATTCACGCGTG	CATCAACGCCACGATCAGCT	GGGAAGGGGAAGGAGGTTGCTGGAATGTTGGAGGT	GAGCCGTCCGATGCAGTCAC	CGGTGCATTTGCGGGAAGAC
chr19Q24-0020	49.1-49.4	CGGCTCGCAGCGTGTAAACG	GTCCGGGCAATTCACGCGTG	CATCAACGCCACGATCAGCT	CCTCTGAGACCCCGCACCCACGACCCTCATAATAA	GAGCCGTCCGATGCAGTCAC	CGGTGCATTTGCGGGAAGAC
chr19Q24-0021	49.1-49.4	CGGCTCGCAGCGTGTAAACG	GTCCGGGCAATTCACGCGTG	CATCAACGCCACGATCAGCT	ACACGTCGATTCTGTCCAGGTTCCTTGATGCGCTG	GAGCCGTCCGATGCAGTCAC	CGGTGCATTTGCGGGAAGAC
chr19Q24-0022	49.1-49.4	CGGCTCGCAGCGTGTAAACG	GTCCGGGCAATTCACGCGTG	CATCAACGCCACGATCAGCT	TTTTGGCATAAAGTGGTTTTATTCCGAGCAGAGGTAAACGG	GAGCCGTCCGATGCAGTCAC	CGGTGCATTTGCGGGAAGAC
chr19Q24-0023	49.1-49.4	CGGCTCGCAGCGTGTAAACG	GTCCGGGCAATTCACGCGTG	CATCAACGCCACGATCAGCT	CACCCTGTTCCCCTGTGGCTGTACCACATTCCACT	GAGCCGTCCGATGCAGTCAC	CGGTGCATTTGCGGGAAGAC
chr19Q24-0024	49.1-49.4	CGGCTCGCAGCGTGTAAACG	GTCCGGGCAATTCACGCGTG	CATCAACGCCACGATCAGCT	GGCCTGACCCTCGGGAGCTGTGTGTGTCTTCTTTA	GAGCCGTCCGATGCAGTCAC	CGGTGCATTTGCGGGAAGAC
chr19Q24-0025	49.1-49.4	CGGCTCGCAGCGTGTAAACG	GTCCGGGCAATTCACGCGTG	CATCAACGCCACGATCAGCT	CTGCCAGCCCATCTTCTGGGTTGTGACACTGAGGT	GAGCCGTCCGATGCAGTCAC	CGGTGCATTTGCGGGAAGAC
chr19Q24-0026	49.1-49.4	CGGCTCGCAGCGTGTAAACG	GTCCGGGCAATTCACGCGTG	CATCAACGCCACGATCAGCT	CAAGTTGCAGAACAAGTGACAAACATCCCTTCTGCT	GAGCCGTCCGATGCAGTCAC	CGGTGCATTTGCGGGAAGAC
chr19Q24-0027	49.1-49.4	CGGCTCGCAGCGTGTAAACG	GTCCGGGCAATTCACGCGTG	CATCAACGCCACGATCAGCT	CCAGCAGATTTGGCTTGGGCTCCTGTTCAGGGTTG	GAGCCGTCCGATGCAGTCAC	CGGTGCATTTGCGGGAAGAC
chr19Q24-0028	49.1-49.4	CGGCTCGCAGCGTGTAAACG	GTCCGGGCAATTCACGCGTG	CATCAACGCCACGATCAGCT	GACGGCCTGACGCCTCTGGGCTCTTGAAGTTTGAAT	GAGCCGTCCGATGCAGTCAC	CGGTGCATTTGCGGGAAGAC
chr19Q24-0029	49.1-49.4	CGGCTCGCAGCGTGTAAACG	GTCCGGGCAATTCACGCGTG	CATCAACGCCACGATCAGCT	CCCCAGGATTTCTTGAGCTGTGGAGGGAAAGAGAG	GAGCCGTCCGATGCAGTCAC	CGGTGCATTTGCGGGAAGAC
chr19Q24-0030	49.1-49.4	CGGCTCGCAGCGTGTAAACG	GTCCGGGCAATTCACGCGTG	CATCAACGCCACGATCAGCT	GTGATAGAGGATTTGAGGGAGGTGGAAGGAGATGGT	GAGCCGTCCGATGCAGTCAC	CGGTGCATTTGCGGGAAGAC
chr19Q24-0031	49.1-49.4	CGGCTCGCAGCGTGTAAACG	GTCCGGGCAATTCACGCGTG	CATCAACGCCACGATCAGCT	CCTAACCTACAGAGGGACAAGGAGCTGGGTCCCCA	GAGCCGTCCGATGCAGTCAC	CGGTGCATTTGCGGGAAGAC
chr19Q24-0032	49.1-49.4	CGGCTCGCAGCGTGTAAACG	GTCCGGGCAATTCACGCGTG	CATCAACGCCACGATCAGCT	CCGGCATCTGCCAGCCGGGATCAAATATTTGCCAA	GAGCCGTCCGATGCAGTCAC	CGGTGCATTTGCGGGAAGAC
chr19Q24-0033	49.1-49.4	CGGCTCGCAGCGTGTAAACG	GTCCGGGCAATTCACGCGTG	CATCAACGCCACGATCAGCT	GAGCCTTCCTTGCCTGGGACGGAGGGAGATGATTC	GAGCCGTCCGATGCAGTCAC	CGGTGCATTTGCGGGAAGAC
chr19Q24-0034	49.1-49.4	CGGCTCGCAGCGTGTAAACG	GTCCGGGCAATTCACGCGTG	CATCAACGCCACGATCAGCT	GCTTTCTTTGGCCTGGGATGAGGATGTCACAAAAT	GAGCCGTCCGATGCAGTCAC	CGGTGCATTTGCGGGAAGAC
chr19Q24-0035	49.1-49.4	CGGCTCGCAGCGTGTAAACG	GTCCGGGCAATTCACGCGTG	CATCAACGCCACGATCAGCT	CCCCAACCAAACTCGGAATGAGTGCCCTTGCTCTG	GAGCCGTCCGATGCAGTCAC	CGGTGCATTTGCGGGAAGAC
chr19Q24-0036	49.1-49.4	CGGCTCGCAGCGTGTAAACG	GTCCGGGCAATTCACGCGTG	CATCAACGCCACGATCAGCT	CTGCCCAAAATGCAGCAGGCGTGCAGGAAATGAAC	GAGCCGTCCGATGCAGTCAC	CGGTGCATTTGCGGGAAGAC
chr19Q24-0037	49.1-49.4	CGGCTCGCAGCGTGTAAACG	GTCCGGGCAATTCACGCGTG	CATCAACGCCACGATCAGCT	AAACGATGCCATTATGAATTTAGGGGTGCAGGCCC	GAGCCGTCCGATGCAGTCAC	CGGTGCATTTGCGGGAAGAC
chr19Q24-0038	49.1-49.4	CGGCTCGCAGCGTGTAAACG	GTCCGGGCAATTCACGCGTG	CATCAACGCCACGATCAGCT	CTCCATCTTCTGGCACCAGCCACAAGGTCTCACCT	GAGCCGTCCGATGCAGTCAC	CGGTGCATTTGCGGGAAGAC
chr19Q24-0039	49.1-49.4	CGGCTCGCAGCGTGTAAACG	GTCCGGGCAATTCACGCGTG	CATCAACGCCACGATCAGCT	TGCACACTCCTTAGAATGTCACTGAGTGCCGGCCC	GAGCCGTCCGATGCAGTCAC	CGGTGCATTTGCGGGAAGAC
chr19Q24-0040	49.1-49.4	CGGCTCGCAGCGTGTAAACG	GTCCGGGCAATTCACGCGTG	CATCAACGCCACGATCAGCT	GTACAGCGTCCGGAACTCAAGGCTGAAGGCGTCAA	GAGCCGTCCGATGCAGTCAC	CGGTGCATTTGCGGGAAGAC
chr19Q24-0041	49.1-49.4	CGGCTCGCAGCGTGTAAACG	GTCCGGGCAATTCACGCGTG	CATCAACGCCACGATCAGCT	GAGACGGAATTCACTTCCGGACACTAACAGGGATT	GAGCCGTCCGATGCAGTCAC	CGGTGCATTTGCGGGAAGAC
chr19Q24-0042	49.1-49.4	CGGCTCGCAGCGTGTAAACG	GTCCGGGCAATTCACGCGTG	CATCAACGCCACGATCAGCT	GTTTTAAGACCCAGCTGCTTCCTAGAATGACTGCCA	GAGCCGTCCGATGCAGTCAC	CGGTGCATTTGCGGGAAGAC
chr19Q24-0043	49.1-49.4	CGGCTCGCAGCGTGTAAACG	GTCCGGGCAATTCACGCGTG	CATCAACGCCACGATCAGCT	TTTAGTCAGTCCTGGCTGTGCACCAAGCTCTCCAC	GAGCCGTCCGATGCAGTCAC	CGGTGCATTTGCGGGAAGAC
chr19Q24-0044	49.1-49.4	CGGCTCGCAGCGTGTAAACG	GTCCGGGCAATTCACGCGTG	CATCAACGCCACGATCAGCT	GTTGCTGCTCCCTGCAGTGCTCATCTGCAATCTGG	GAGCCGTCCGATGCAGTCAC	CGGTGCATTTGCGGGAAGAC
chr19Q24-0045	49.1-49.4	CGGCTCGCAGCGTGTAAACG	GTCCGGGCAATTCACGCGTG	CATCAACGCCACGATCAGCT	GGGCCGGTGCCCTAACACTTCCTGTCATCACAGTA	GAGCCGTCCGATGCAGTCAC	CGGTGCATTTGCGGGAAGAC
chr19Q24-0046	49.1-49.4	CGGCTCGCAGCGTGTAAACG	GTCCGGGCAATTCACGCGTG	CATCAACGCCACGATCAGCT	TCACTATGGGAGGTGTGAGGCTGAAGTCAAGCCCT	GAGCCGTCCGATGCAGTCAC	CGGTGCATTTGCGGGAAGAC
chr19Q24-0047	49.1-49.4	CGGCTCGCAGCGTGTAAACG	GTCCGGGCAATTCACGCGTG	CATCAACGCCACGATCAGCT	GCGGGTGTACAGCACAGAGAATGCGGACAAGCTTG	GAGCCGTCCGATGCAGTCAC	CGGTGCATTTGCGGGAAGAC
chr19Q24-0048	49.1-49.4	CGGCTCGCAGCGTGTAAACG	GTCCGGGCAATTCACGCGTG	CATCAACGCCACGATCAGCT	CCACCCCTTGGATTGTGACACCCACTCCTCTCACC	GAGCCGTCCGATGCAGTCAC	CGGTGCATTTGCGGGAAGAC
chr19Q24-0049	49.1-49.4	CGGCTCGCAGCGTGTAAACG	GTCCGGGCAATTCACGCGTG	CATCAACGCCACGATCAGCT	GGCCAGTGGGAACCCTGAGGGATCTGTGAGATCAC	GAGCCGTCCGATGCAGTCAC	CGGTGCATTTGCGGGAAGAC
chr19Q24-0050	49.1-49.4	CGGCTCGCAGCGTGTAAACG	GTCCGGGCAATTCACGCGTG	CATCAACGCCACGATCAGCT	TCATTCCATTCACAGACTCTTGTTGGGCAGCAGCC	GAGCCGTCCGATGCAGTCAC	CGGTGCATTTGCGGGAAGAC
chr19Q24-0051	49.1-49.4	CGGCTCGCAGCGTGTAAACG	GTCCGGGCAATTCACGCGTG	CATCAACGCCACGATCAGCT	CAAAGTCCCGTGGGCAAGAGGAGTCCTCAGAGGTC	GAGCCGTCCGATGCAGTCAC	CGGTGCATTTGCGGGAAGAC
chr19Q24-0052	49.1-49.4	CGGCTCGCAGCGTGTAAACG	GTCCGGGCAATTCACGCGTG	CATCAACGCCACGATCAGCT	CGTCAAGGACTGCGTCTTCTGTGAGCTCACCGACT	GAGCCGTCCGATGCAGTCAC	CGGTGCATTTGCGGGAAGAC
chr19Q24-0053	49.1-49.4	CGGCTCGCAGCGTGTAAACG	GTCCGGGCAATTCACGCGTG	CATCAACGCCACGATCAGCT	CCATGCAGTGTCCTGGTACCTACATGCACTGTGGC	GAGCCGTCCGATGCAGTCAC	CGGTGCATTTGCGGGAAGAC
chr19Q24-0054	49.1-49.4	CGGCTCGCAGCGTGTAAACG	GTCCGGGCAATTCACGCGTG	CATCAACGCCACGATCAGCT	GCTGGGTATGCTGCTTCCTCCACGTTTGCTGTGAC	GAGCCGTCCGATGCAGTCAC	CGGTGCATTTGCGGGAAGAC
chr19Q24-0055	49.1-49.4	CGGCTCGCAGCGTGTAAACG	GTCCGGGCAATTCACGCGTG	CATCAACGCCACGATCAGCT	CCCACTAAATGGCCAGAGAGGCCCTGGACAACCTC	GAGCCGTCCGATGCAGTCAC	CGGTGCATTTGCGGGAAGAC
chr19Q24-0056	49.1-49.4	CGGCTCGCAGCGTGTAAACG	GTCCGGGCAATTCACGCGTG	CATCAACGCCACGATCAGCT	GCCCTGGCTTCATCCCTTCTAAGGCTGTCCACCAG	GAGCCGTCCGATGCAGTCAC	CGGTGCATTTGCGGGAAGAC
chr19Q24-0057	49.1-49.4	CGGCTCGCAGCGTGTAAACG	GTCCGGGCAATTCACGCGTG	CATCAACGCCACGATCAGCT	CAGGGGAGCACGGCCCGTGGGTTTGATTGTATTAC	GAGCCGTCCGATGCAGTCAC	CGGTGCATTTGCGGGAAGAC
chr19Q24-0058	49.1-49.4	CGGCTCGCAGCGTGTAAACG	GTCCGGGCAATTCACGCGTG	CATCAACGCCACGATCAGCT	TCTGTTCCACTGGTTCTAAGACGCAGAGCTTCTCA	GAGCCGTCCGATGCAGTCAC	CGGTGCATTTGCGGGAAGAC
chr19Q24-0059	49.1-49.4	CGGCTCGCAGCGTGTAAACG	GTCCGGGCAATTCACGCGTG	CATCAACGCCACGATCAGCT	CATCTCAATCAGGATGCTTCTCTCCATTGGTAGCACT	GAGCCGTCCGATGCAGTCAC	CGGTGCATTTGCGGGAAGAC
chr19Q24-0060	49.1-49.4	CGGCTCGCAGCGTGTAAACG	GTCCGGGCAATTCACGCGTG	CATCAACGCCACGATCAGCT	AAGCCTGTCTTACGTTACGTGCCACTGAATCCTCA	GAGCCGTCCGATGCAGTCAC	CGGTGCATTTGCGGGAAGAC
chr19Q24-0061	49.1-49.4	CGGCTCGCAGCGTGTAAACG	GTCCGGGCAATTCACGCGTG	CATCAACGCCACGATCAGCT	CACCAAGCTGGGAAGGTAAACACTCTTTCAAACATTTCA	GAGCCGTCCGATGCAGTCAC	CGGTGCATTTGCGGGAAGAC
chr19Q24-0062	49.1-49.4	CGGCTCGCAGCGTGTAAACG	GTCCGGGCAATTCACGCGTG	CATCAACGCCACGATCAGCT	CAAGGGGATGCCAGCTGTTCTCTGAGCACACTGAG	GAGCCGTCCGATGCAGTCAC	CGGTGCATTTGCGGGAAGAC
chr19Q24-0063	49.1-49.4	CGGCTCGCAGCGTGTAAACG	GTCCGGGCAATTCACGCGTG	CATCAACGCCACGATCAGCT	GGGGCTACACCTGTAGGATCCTGAGATGACCCTCT	GAGCCGTCCGATGCAGTCAC	CGGTGCATTTGCGGGAAGAC
chr19Q24-0064	49.1-49.4	CGGCTCGCAGCGTGTAAACG	GTCCGGGCAATTCACGCGTG	CATCAACGCCACGATCAGCT	GACACGGACATCCACGTTCTGTTGGTGTGGGGAGT	GAGCCGTCCGATGCAGTCAC	CGGTGCATTTGCGGGAAGAC
chr19Q24-0065	49.1-49.4	CGGCTCGCAGCGTGTAAACG	GTCCGGGCAATTCACGCGTG	CATCAACGCCACGATCAGCT	TCAGGCGTTTCTTGGGGATACCCAAACTCAGTGAC	GAGCCGTCCGATGCAGTCAC	CGGTGCATTTGCGGGAAGAC
chr19Q24-0066	49.1-49.4	CGGCTCGCAGCGTGTAAACG	GTCCGGGCAATTCACGCGTG	CATCAACGCCACGATCAGCT	GCATCAGATCCCAGGGGACCATCCCTGCTAGCATC	GAGCCGTCCGATGCAGTCAC	CGGTGCATTTGCGGGAAGAC
chr19Q24-0067	49.1-49.4	CGGCTCGCAGCGTGTAAACG	GTCCGGGCAATTCACGCGTG	CATCAACGCCACGATCAGCT	CATCTCAATGACCCGGAGCTCCATGGAAGGGTCTG	GAGCCGTCCGATGCAGTCAC	CGGTGCATTTGCGGGAAGAC
chr19Q24-0068	49.1-49.4	CGGCTCGCAGCGTGTAAACG	GTCCGGGCAATTCACGCGTG	CATCAACGCCACGATCAGCT	CGTGGCAGCATCCACCAAGTCCAAAAGCAGGTCTG	GAGCCGTCCGATGCAGTCAC	CGGTGCATTTGCGGGAAGAC
chr19Q24-0069	49.1-49.4	CGGCTCGCAGCGTGTAAACG	GTCCGGGCAATTCACGCGTG	CATCAACGCCACGATCAGCT	CTTGTGAACGGAAGCTGGCTCAGGGGACACTCAGA	GAGCCGTCCGATGCAGTCAC	CGGTGCATTTGCGGGAAGAC
chr19Q24-0070	49.1-49.4	CGGCTCGCAGCGTGTAAACG	GTCCGGGCAATTCACGCGTG	CATCAACGCCACGATCAGCT	TACAAATCACGTTTATAACACAGAACAGCGTCCCCTGA	GAGCCGTCCGATGCAGTCAC	CGGTGCATTTGCGGGAAGAC
chr19Q24-0071	49.1-49.4	CGGCTCGCAGCGTGTAAACG	GTCCGGGCAATTCACGCGTG	CATCAACGCCACGATCAGCT	CGACACTGCGGTACCCAAATGTCCACGGCAGTTTG	GAGCCGTCCGATGCAGTCAC	CGGTGCATTTGCGGGAAGAC
chr19Q24-0072	49.1-49.4	CGGCTCGCAGCGTGTAAACG	GTCCGGGCAATTCACGCGTG	CATCAACGCCACGATCAGCT	GCTGTAGGATCAGTGGTGGATGTCCCGTAGGGCAC	GAGCCGTCCGATGCAGTCAC	CGGTGCATTTGCGGGAAGAC
chr19Q24-0073	49.1-49.4	CGGCTCGCAGCGTGTAAACG	GTCCGGGCAATTCACGCGTG	CATCAACGCCACGATCAGCT	TGTGGGCAACTGCATTTCTGGGTCCTGTGGAATTT	GAGCCGTCCGATGCAGTCAC	CGGTGCATTTGCGGGAAGAC
chr19Q24-0074	49.1-49.4	CGGCTCGCAGCGTGTAAACG	GTCCGGGCAATTCACGCGTG	CATCAACGCCACGATCAGCT	GGCGGTACAGGGTTCCGGGACGATGATGCACATTA	GAGCCGTCCGATGCAGTCAC	CGGTGCATTTGCGGGAAGAC
chr19Q24-0075	49.1-49.4	CGGCTCGCAGCGTGTAAACG	GTCCGGGCAATTCACGCGTG	CATCAACGCCACGATCAGCT	CGGACGCTAAGGCTGTGAAGTACACAGCAGGCTTT	GAGCCGTCCGATGCAGTCAC	CGGTGCATTTGCGGGAAGAC
chr19Q24-0076	49.1-49.4	CGGCTCGCAGCGTGTAAACG	GTCCGGGCAATTCACGCGTG	CATCAACGCCACGATCAGCT	CAGTGTGGACATCTGGGCCTTCCTTGGAGGGAGAG	GAGCCGTCCGATGCAGTCAC	CGGTGCATTTGCGGGAAGAC
chr19Q24-0077	49.1-49.4	CGGCTCGCAGCGTGTAAACG	GTCCGGGCAATTCACGCGTG	CATCAACGCCACGATCAGCT	GGGGTGTCATAATTAGGTTCAAGGGGCATCGATACC	GAGCCGTCCGATGCAGTCAC	CGGTGCATTTGCGGGAAGAC
chr19Q24-0078	49.1-49.4	CGGCTCGCAGCGTGTAAACG	GTCCGGGCAATTCACGCGTG	CATCAACGCCACGATCAGCT	CCCCTTTCTGAGAGTAAGGATGAGGTCTGGGGTTG	GAGCCGTCCGATGCAGTCAC	CGGTGCATTTGCGGGAAGAC
chr19Q24-0079	49.1-49.4	CGGCTCGCAGCGTGTAAACG	GTCCGGGCAATTCACGCGTG	CATCAACGCCACGATCAGCT	GTGTGCACTCCTGGGTCCCAGGGGTATAGGTCCTTTA	GAGCCGTCCGATGCAGTCAC	CGGTGCATTTGCGGGAAGAC
chr19Q24-0080	49.1-49.4	CGGCTCGCAGCGTGTAAACG	GTCCGGGCAATTCACGCGTG	CATCAACGCCACGATCAGCT	GCGCTTGCAAGTCCCAGGAGGACAAGGGAGAGAAT	GAGCCGTCCGATGCAGTCAC	CGGTGCATTTGCGGGAAGAC
chr19Q24-0081	49.1-49.4	CGGCTCGCAGCGTGTAAACG	GTCCGGGCAATTCACGCGTG	CATCAACGCCACGATCAGCT	GGGTTCTCCTGATAGGCAGACCCTACGTGGCCATC	GAGCCGTCCGATGCAGTCAC	CGGTGCATTTGCGGGAAGAC
chr19Q24-0082	49.1-49.4	CGGCTCGCAGCGTGTAAACG	GTCCGGGCAATTCACGCGTG	CATCAACGCCACGATCAGCT	CCCTGCCACACTGTTCTGACAATCACGCTGCCCAAATA	GAGCCGTCCGATGCAGTCAC	CGGTGCATTTGCGGGAAGAC
chr19Q24-0083	49.1-49.4	CGGCTCGCAGCGTGTAAACG	GTCCGGGCAATTCACGCGTG	CATCAACGCCACGATCAGCT	AGCGACCATCCAATGTGTCAGGCCACTCAGATCCG	GAGCCGTCCGATGCAGTCAC	CGGTGCATTTGCGGGAAGAC
chr19Q24-0084	49.1-49.4	CGGCTCGCAGCGTGTAAACG	GTCCGGGCAATTCACGCGTG	CATCAACGCCACGATCAGCT	CGTCTCTGCTGGTCAGGTTGACCTCCTGACACCAT	GAGCCGTCCGATGCAGTCAC	CGGTGCATTTGCGGGAAGAC
chr19Q24-0085	49.1-49.4	CGGCTCGCAGCGTGTAAACG	GTCCGGGCAATTCACGCGTG	CATCAACGCCACGATCAGCT	CAACTGTGTGACCCATCAGCTGGCCATCTCTGCTC	GAGCCGTCCGATGCAGTCAC	CGGTGCATTTGCGGGAAGAC
chr19Q24-0086	49.1-49.4	CGGCTCGCAGCGTGTAAACG	GTCCGGGCAATTCACGCGTG	CATCAACGCCACGATCAGCT	CTCCAACCCACCAGTCACACAGTGCCCAGTCAGAC	GAGCCGTCCGATGCAGTCAC	CGGTGCATTTGCGGGAAGAC
chr19Q24-0087	49.1-49.4	CGGCTCGCAGCGTGTAAACG	GTCCGGGCAATTCACGCGTG	CATCAACGCCACGATCAGCT	CCTTCAGCTGTCCTGAATTTGGTCAGGCTGACCAC	GAGCCGTCCGATGCAGTCAC	CGGTGCATTTGCGGGAAGAC
chr19Q24-0088	49.1-49.4	CGGCTCGCAGCGTGTAAACG	GTCCGGGCAATTCACGCGTG	CATCAACGCCACGATCAGCT	CGGCAAGCTGCCTGCCTGTCTCTAATCACCCAAAG	GAGCCGTCCGATGCAGTCAC	CGGTGCATTTGCGGGAAGAC
chr19Q24-0089	49.1-49.4	CGGCTCGCAGCGTGTAAACG	GTCCGGGCAATTCACGCGTG	CATCAACGCCACGATCAGCT	GCCAAGAGCACGACGAACTGACCCTCTCCTTCCAC	GAGCCGTCCGATGCAGTCAC	CGGTGCATTTGCGGGAAGAC
chr19Q24-0090	49.1-49.4	CGGCTCGCAGCGTGTAAACG	GTCCGGGCAATTCACGCGTG	CATCAACGCCACGATCAGCT	GTCTGGCAAACGCCAATGGCTTCCGACTGACAGTC	GAGCCGTCCGATGCAGTCAC	CGGTGCATTTGCGGGAAGAC
chr19Q24-0091	49.1-49.4	CGGCTCGCAGCGTGTAAACG	GTCCGGGCAATTCACGCGTG	CATCAACGCCACGATCAGCT	ACAGTATCTGCCTGTTGGAGCATCTGTCTCTGGCC	GAGCCGTCCGATGCAGTCAC	CGGTGCATTTGCGGGAAGAC
chr19Q24-0092	49.1-49.4	CGGCTCGCAGCGTGTAAACG	GTCCGGGCAATTCACGCGTG	CATCAACGCCACGATCAGCT	CCCCACGAGTTTCTCCTGCTCATCAGCTCTCACCC	GAGCCGTCCGATGCAGTCAC	CGGTGCATTTGCGGGAAGAC
chr19Q24-0093	49.1-49.4	CGGCTCGCAGCGTGTAAACG	GTCCGGGCAATTCACGCGTG	CATCAACGCCACGATCAGCT	CTCGCTCAGCCTTAAAGGCCGAAGGCTTGGCAAAC	GAGCCGTCCGATGCAGTCAC	CGGTGCATTTGCGGGAAGAC
chr19Q24-0094	49.1-49.4	CGGCTCGCAGCGTGTAAACG	GTCCGGGCAATTCACGCGTG	CATCAACGCCACGATCAGCT	CACACTCCTTCCAGCTGCTGCAGTGGAGGGTGAAAT	GAGCCGTCCGATGCAGTCAC	CGGTGCATTTGCGGGAAGAC
chr19Q24-0095	49.1-49.4	CGGCTCGCAGCGTGTAAACG	GTCCGGGCAATTCACGCGTG	CATCAACGCCACGATCAGCT	GCGCTACAGGGGTCTCCATTACTATGGGACAGGTC	GAGCCGTCCGATGCAGTCAC	CGGTGCATTTGCGGGAAGAC
chr19Q24-0096	49.1-49.4	CGGCTCGCAGCGTGTAAACG	GTCCGGGCAATTCACGCGTG	CATCAACGCCACGATCAGCT	TATGATCTTCACAGCCCATCTAGGTGTGAGTGCCA	GAGCCGTCCGATGCAGTCAC	CGGTGCATTTGCGGGAAGAC
chr19Q24-0097	49.1-49.4	CGGCTCGCAGCGTGTAAACG	GTCCGGGCAATTCACGCGTG	CATCAACGCCACGATCAGCT	CCCCAGCCTGGTTTCTGCCTAAATGCTATCTCCTG	GAGCCGTCCGATGCAGTCAC	CGGTGCATTTGCGGGAAGAC
chr19Q24-0098	49.1-49.4	CGGCTCGCAGCGTGTAAACG	GTCCGGGCAATTCACGCGTG	CATCAACGCCACGATCAGCT	CAGTCTCTATCTCGCCCTGTCTCCCTCCCAAGCCT	GAGCCGTCCGATGCAGTCAC	CGGTGCATTTGCGGGAAGAC
chr19Q24-0099	49.1-49.4	CGGCTCGCAGCGTGTAAACG	GTCCGGGCAATTCACGCGTG	CATCAACGCCACGATCAGCT	CAGTTATCCCCTTGAGGCTCCTGACCCAACCTCGG	GAGCCGTCCGATGCAGTCAC	CGGTGCATTTGCGGGAAGAC
chr19Q24-0100	49.1-49.4	CGGCTCGCAGCGTGTAAACG	GTCCGGGCAATTCACGCGTG	CATCAACGCCACGATCAGCT	CTGGACCCTTGATCCCTGCAAACCAGAAGCCCTTC	GAGCCGTCCGATGCAGTCAC	CGGTGCATTTGCGGGAAGAC
chr19Q24-0101	49.1-49.4	CGGCTCGCAGCGTGTAAACG	GTCCGGGCAATTCACGCGTG	CATCAACGCCACGATCAGCT	CTTCCTCCAGACCACAGCAGGGAGCTGCAAAGAGA	GAGCCGTCCGATGCAGTCAC	CGGTGCATTTGCGGGAAGAC
chr19Q24-0102	49.1-49.4	CGGCTCGCAGCGTGTAAACG	GTCCGGGCAATTCACGCGTG	CATCAACGCCACGATCAGCT	GAGAACGTAGGCTGTGGCTCCCCGGCTTCTACTTC	GAGCCGTCCGATGCAGTCAC	CGGTGCATTTGCGGGAAGAC
chr19Q24-0103	49.1-49.4	CGGCTCGCAGCGTGTAAACG	GTCCGGGCAATTCACGCGTG	CATCAACGCCACGATCAGCT	CTTCTGGCCTCACTCATCAGGCCTCGACCTGGAAT	GAGCCGTCCGATGCAGTCAC	CGGTGCATTTGCGGGAAGAC
chr19Q24-0104	49.1-49.4	CGGCTCGCAGCGTGTAAACG	GTCCGGGCAATTCACGCGTG	CATCAACGCCACGATCAGCT	GGTGCGGCTCACACGCTTTCTTTACCTGTGCTCTC	GAGCCGTCCGATGCAGTCAC	CGGTGCATTTGCGGGAAGAC
chr19Q24-0105	49.1-49.4	CGGCTCGCAGCGTGTAAACG	GTCCGGGCAATTCACGCGTG	CATCAACGCCACGATCAGCT	GGGTTGAGATTGCCTCACCTGTTCCCAGGCAGTCT	GAGCCGTCCGATGCAGTCAC	CGGTGCATTTGCGGGAAGAC
chr19Q24-0106	49.1-49.4	CGGCTCGCAGCGTGTAAACG	GTCCGGGCAATTCACGCGTG	CATCAACGCCACGATCAGCT	CTGTCCCCAAACCAAATGCATTCTCACCCGCAGGA	GAGCCGTCCGATGCAGTCAC	CGGTGCATTTGCGGGAAGAC
chr19Q24-0107	49.1-49.4	CGGCTCGCAGCGTGTAAACG	GTCCGGGCAATTCACGCGTG	CATCAACGCCACGATCAGCT	GAACACCACAAGCCTGTCACATTCAGCCCCAGGAG	GAGCCGTCCGATGCAGTCAC	CGGTGCATTTGCGGGAAGAC
chr19Q24-0108	49.1-49.4	CGGCTCGCAGCGTGTAAACG	GTCCGGGCAATTCACGCGTG	CATCAACGCCACGATCAGCT	AGTCAATGCTGCTGGAAAAGCTTGGCAGAGTGGGA	GAGCCGTCCGATGCAGTCAC	CGGTGCATTTGCGGGAAGAC
chr19Q24-0109	49.1-49.4	CGGCTCGCAGCGTGTAAACG	GTCCGGGCAATTCACGCGTG	CATCAACGCCACGATCAGCT	CTCAGGCCCTGGAAAACACAGCTCCAAGCAGTGTT	GAGCCGTCCGATGCAGTCAC	CGGTGCATTTGCGGGAAGAC
chr19Q24-0110	49.1-49.4	CGGCTCGCAGCGTGTAAACG	GTCCGGGCAATTCACGCGTG	CATCAACGCCACGATCAGCT	CTGGCTGGTACGAGGGATAGGAGAAGCAGCCCAAG	GAGCCGTCCGATGCAGTCAC	CGGTGCATTTGCGGGAAGAC
chr19Q24-0111	49.1-49.4	CGGCTCGCAGCGTGTAAACG	GTCCGGGCAATTCACGCGTG	CATCAACGCCACGATCAGCT	GAGGACCTAGGGAAGGGGAAGGAGAACCGGGTGAG	GAGCCGTCCGATGCAGTCAC	CGGTGCATTTGCGGGAAGAC
chr19Q24-0112	49.1-49.4	CGGCTCGCAGCGTGTAAACG	GTCCGGGCAATTCACGCGTG	CATCAACGCCACGATCAGCT	GTGAAGGCTGCCAGTAGCCACACAGCTCAGTCCAAA	GAGCCGTCCGATGCAGTCAC	CGGTGCATTTGCGGGAAGAC
chr19Q24-0113	49.1-49.4	CGGCTCGCAGCGTGTAAACG	GTCCGGGCAATTCACGCGTG	CATCAACGCCACGATCAGCT	GTCGACCACGTATCACTCACCGGAGAGCAGGACAG	GAGCCGTCCGATGCAGTCAC	CGGTGCATTTGCGGGAAGAC
chr19Q24-0114	49.1-49.4	CGGCTCGCAGCGTGTAAACG	GTCCGGGCAATTCACGCGTG	CATCAACGCCACGATCAGCT	CTTGGCGCAGCAGAGCCCTGGTAACCAACACTATC	GAGCCGTCCGATGCAGTCAC	CGGTGCATTTGCGGGAAGAC
chr19Q24-0115	49.1-49.4	CGGCTCGCAGCGTGTAAACG	GTCCGGGCAATTCACGCGTG	CATCAACGCCACGATCAGCT	CACCCTGGGCTGACAGCAGCAGTTCTCAACACTTC	GAGCCGTCCGATGCAGTCAC	CGGTGCATTTGCGGGAAGAC
chr19Q24-0116	49.1-49.4	CGGCTCGCAGCGTGTAAACG	GTCCGGGCAATTCACGCGTG	CATCAACGCCACGATCAGCT	CGGAACTTTCACCACCACATCCCTGGTGTTATGCT	GAGCCGTCCGATGCAGTCAC	CGGTGCATTTGCGGGAAGAC
chr19Q24-0117	49.1-49.4	CGGCTCGCAGCGTGTAAACG	GTCCGGGCAATTCACGCGTG	CATCAACGCCACGATCAGCT	AGCACTAACAGTTTACAACTTGCCCCAGAAGAAGC	GAGCCGTCCGATGCAGTCAC	CGGTGCATTTGCGGGAAGAC
chr19Q24-0118	49.1-49.4	CGGCTCGCAGCGTGTAAACG	GTCCGGGCAATTCACGCGTG	CATCAACGCCACGATCAGCT	CACCATCAACCATGCCAGAGACGACCCACACCAAT	GAGCCGTCCGATGCAGTCAC	CGGTGCATTTGCGGGAAGAC
chr19Q24-0119	49.1-49.4	CGGCTCGCAGCGTGTAAACG	GTCCGGGCAATTCACGCGTG	CATCAACGCCACGATCAGCT	CTCAAAGCCACTCAGACAGGCAGGATGCTTGCCTC	GAGCCGTCCGATGCAGTCAC	CGGTGCATTTGCGGGAAGAC
chr19Q24-0120	49.1-49.4	CGGCTCGCAGCGTGTAAACG	GTCCGGGCAATTCACGCGTG	CATCAACGCCACGATCAGCT	CCGCCAGCTCACCTTCAGTTTGGGTACCTCCTGAA	GAGCCGTCCGATGCAGTCAC	CGGTGCATTTGCGGGAAGAC
chr19Q24-0121	49.1-49.4	CGGCTCGCAGCGTGTAAACG	GTCCGGGCAATTCACGCGTG	CATCAACGCCACGATCAGCT	CCCGCACATCATCAGTTATGGTCCCCACAACCACG	GAGCCGTCCGATGCAGTCAC	CGGTGCATTTGCGGGAAGAC
chr19Q24-0122	49.1-49.4	CGGCTCGCAGCGTGTAAACG	GTCCGGGCAATTCACGCGTG	CATCAACGCCACGATCAGCT	GCCGTCTTGTTTTCCCGGCCAGGAAGCTTCATCTT	GAGCCGTCCGATGCAGTCAC	CGGTGCATTTGCGGGAAGAC
chr19Q24-0123	49.1-49.4	CGGCTCGCAGCGTGTAAACG	GTCCGGGCAATTCACGCGTG	CATCAACGCCACGATCAGCT	CCGGATCTTAGGGTGGGGAGGATGTACGTCGTAAG	GAGCCGTCCGATGCAGTCAC	CGGTGCATTTGCGGGAAGAC
chr19Q24-0124	49.1-49.4	CGGCTCGCAGCGTGTAAACG	GTCCGGGCAATTCACGCGTG	CATCAACGCCACGATCAGCT	TTGTTCTGGTGTTTACATTCAGCCCCGCTTGAGGC	GAGCCGTCCGATGCAGTCAC	CGGTGCATTTGCGGGAAGAC
chr19Q24-0125	49.1-49.4	CGGCTCGCAGCGTGTAAACG	GTCCGGGCAATTCACGCGTG	CATCAACGCCACGATCAGCT	CTCACACCACACCCCTTAAACCCCACAGGCCTCTC	GAGCCGTCCGATGCAGTCAC	CGGTGCATTTGCGGGAAGAC
chr19Q24-0126	49.1-49.4	CGGCTCGCAGCGTGTAAACG	GTCCGGGCAATTCACGCGTG	CATCAACGCCACGATCAGCT	AAAATGCAGACTGTTCAATAGGGCCTCCCTCAGCA	GAGCCGTCCGATGCAGTCAC	CGGTGCATTTGCGGGAAGAC
chr19Q24-0127	49.1-49.4	CGGCTCGCAGCGTGTAAACG	GTCCGGGCAATTCACGCGTG	CATCAACGCCACGATCAGCT	GAGCCTTTGACATAAAACTCAGTTATGACTTGGGGCAATCT	GAGCCGTCCGATGCAGTCAC	CGGTGCATTTGCGGGAAGAC
chr19Q24-0128	49.1-49.4	CGGCTCGCAGCGTGTAAACG	GTCCGGGCAATTCACGCGTG	CATCAACGCCACGATCAGCT	CCTGAAGCCACCAGGACACCTCCACCTCACAAAGA	GAGCCGTCCGATGCAGTCAC	CGGTGCATTTGCGGGAAGAC
chr19Q24-0129	49.1-49.4	CGGCTCGCAGCGTGTAAACG	GTCCGGGCAATTCACGCGTG	CATCAACGCCACGATCAGCT	CAGGAGACTTGCCCACTGCCCATGGACACTCAGTT	GAGCCGTCCGATGCAGTCAC	CGGTGCATTTGCGGGAAGAC
chr19Q24-0130	49.1-49.4	CGGCTCGCAGCGTGTAAACG	GTCCGGGCAATTCACGCGTG	CATCAACGCCACGATCAGCT	GTCCAAGCTCTACGCTCGCGACTGGCTGAGACAAA	GAGCCGTCCGATGCAGTCAC	CGGTGCATTTGCGGGAAGAC
chr19Q24-0131	49.1-49.4	CGGCTCGCAGCGTGTAAACG	GTCCGGGCAATTCACGCGTG	CATCAACGCCACGATCAGCT	CAGAGCTCCAAGTCCTGCCTCCCTTCCAGACAGAC	GAGCCGTCCGATGCAGTCAC	CGGTGCATTTGCGGGAAGAC
chr19Q24-0132	49.1-49.4	CGGCTCGCAGCGTGTAAACG	GTCCGGGCAATTCACGCGTG	CATCAACGCCACGATCAGCT	AACACAACCTGGTTGAATGTGGAGTTGGTTCTTCTG	GAGCCGTCCGATGCAGTCAC	CGGTGCATTTGCGGGAAGAC
chr19Q24-0133	49.1-49.4	CGGCTCGCAGCGTGTAAACG	GTCCGGGCAATTCACGCGTG	CATCAACGCCACGATCAGCT	GCCAGAAACCTGTATAACTGGAGGGACGGGAAGAC	GAGCCGTCCGATGCAGTCAC	CGGTGCATTTGCGGGAAGAC
chr19Q24-0134	49.1-49.4	CGGCTCGCAGCGTGTAAACG	GTCCGGGCAATTCACGCGTG	CATCAACGCCACGATCAGCT	CCGCAGCCTTCCAGTGAAGGGGCAAACACATGATG	GAGCCGTCCGATGCAGTCAC	CGGTGCATTTGCGGGAAGAC
chr19Q24-0135	49.1-49.4	CGGCTCGCAGCGTGTAAACG	GTCCGGGCAATTCACGCGTG	CATCAACGCCACGATCAGCT	GGCCCAGGTCCTTCCTGGCCAAGGACCTAGAAAAT	GAGCCGTCCGATGCAGTCAC	CGGTGCATTTGCGGGAAGAC
chr19Q24-0136	49.1-49.4	CGGCTCGCAGCGTGTAAACG	GTCCGGGCAATTCACGCGTG	CATCAACGCCACGATCAGCT	CTCCACTCCCGAGCTGTACACAGCCTAGAGGCTGA	GAGCCGTCCGATGCAGTCAC	CGGTGCATTTGCGGGAAGAC
chr19Q24-0137	49.1-49.4	CGGCTCGCAGCGTGTAAACG	GTCCGGGCAATTCACGCGTG	CATCAACGCCACGATCAGCT	AAATACAAATGCAGGAGACCCTGGAACAGAACCAGA	GAGCCGTCCGATGCAGTCAC	CGGTGCATTTGCGGGAAGAC
chr19Q24-0138	49.1-49.4	CGGCTCGCAGCGTGTAAACG	GTCCGGGCAATTCACGCGTG	CATCAACGCCACGATCAGCT	CCTGGGAGGAGCTTGGTGCCAGCACTAGAATGGAG	GAGCCGTCCGATGCAGTCAC	CGGTGCATTTGCGGGAAGAC
chr19Q24-0139	49.1-49.4	CGGCTCGCAGCGTGTAAACG	GTCCGGGCAATTCACGCGTG	CATCAACGCCACGATCAGCT	GATCTGCAAGTCAGACCTGGGGTGACCCTTCCCAA	GAGCCGTCCGATGCAGTCAC	CGGTGCATTTGCGGGAAGAC
chr19Q24-0140	49.1-49.4	CGGCTCGCAGCGTGTAAACG	GTCCGGGCAATTCACGCGTG	CATCAACGCCACGATCAGCT	TTATTACTTATTTCTGAAACTGAGAGCTGGGACACAAGCCC	GAGCCGTCCGATGCAGTCAC	CGGTGCATTTGCGGGAAGAC
chr19Q24-0141	49.1-49.4	CGGCTCGCAGCGTGTAAACG	GTCCGGGCAATTCACGCGTG	CATCAACGCCACGATCAGCT	AGGAGACCTGTGGGCTGCCACTGATCCCTCTGTAAA	GAGCCGTCCGATGCAGTCAC	CGGTGCATTTGCGGGAAGAC
chr19Q24-0142	49.1-49.4	CGGCTCGCAGCGTGTAAACG	GTCCGGGCAATTCACGCGTG	CATCAACGCCACGATCAGCT	AAGGGGCTGTTTACAAAGCCTTCAGCCCATGGCAC	GAGCCGTCCGATGCAGTCAC	CGGTGCATTTGCGGGAAGAC
chr19Q24-0143	49.1-49.4	CGGCTCGCAGCGTGTAAACG	GTCCGGGCAATTCACGCGTG	CATCAACGCCACGATCAGCT	TATTTTGCAACAATGTTATCAAAACTGGTTCCCATACCCGG	GAGCCGTCCGATGCAGTCAC	CGGTGCATTTGCGGGAAGAC
chr19Q24-0144	49.1-49.4	CGGCTCGCAGCGTGTAAACG	GTCCGGGCAATTCACGCGTG	CATCAACGCCACGATCAGCT	TCAGAACCTAGCAATACTACTAGAACCACCTCTCCTACAGC	GAGCCGTCCGATGCAGTCAC	CGGTGCATTTGCGGGAAGAC
chr19Q24-0145	49.1-49.4	CGGCTCGCAGCGTGTAAACG	GTCCGGGCAATTCACGCGTG	CATCAACGCCACGATCAGCT	TCCTACCGCCCTGCTGCCTTTCTGAGCAACTTAAG	GAGCCGTCCGATGCAGTCAC	CGGTGCATTTGCGGGAAGAC
chr19Q24-0146	49.1-49.4	CGGCTCGCAGCGTGTAAACG	GTCCGGGCAATTCACGCGTG	CATCAACGCCACGATCAGCT	CCCCATCGAACCCGACTTTTCATACTAGAAAGTGACA	GAGCCGTCCGATGCAGTCAC	CGGTGCATTTGCGGGAAGAC
chr19Q24-0147	49.1-49.4	CGGCTCGCAGCGTGTAAACG	GTCCGGGCAATTCACGCGTG	CATCAACGCCACGATCAGCT	CCCCAGAGTAGGTCCCCAGTATCGGGAATTGCTCC	GAGCCGTCCGATGCAGTCAC	CGGTGCATTTGCGGGAAGAC
chr19Q24-0148	49.1-49.4	CGGCTCGCAGCGTGTAAACG	GTCCGGGCAATTCACGCGTG	CATCAACGCCACGATCAGCT	GCGCTCTACCACGATCCGGACTTCTCTGTGGTGAG	GAGCCGTCCGATGCAGTCAC	CGGTGCATTTGCGGGAAGAC
chr19Q24-0149	49.1-49.4	CGGCTCGCAGCGTGTAAACG	GTCCGGGCAATTCACGCGTG	CATCAACGCCACGATCAGCT	GACTGACTAGCCGGGCGATAACGGCAGAGAGCATA	GAGCCGTCCGATGCAGTCAC	CGGTGCATTTGCGGGAAGAC
chr19Q24-0150	49.1-49.4	CGGCTCGCAGCGTGTAAACG	GTCCGGGCAATTCACGCGTG	CATCAACGCCACGATCAGCT	CTGGCCCTACCCAGGCCGTGTTCTCGATAGCTTTC	GAGCCGTCCGATGCAGTCAC	CGGTGCATTTGCGGGAAGAC
chr19Q24-0151	49.1-49.4	CGGCTCGCAGCGTGTAAACG	GTCCGGGCAATTCACGCGTG	CATCAACGCCACGATCAGCT	GAAATTTCCGACCCCACGCTTCGGGCGTTTCCTTA	GAGCCGTCCGATGCAGTCAC	CGGTGCATTTGCGGGAAGAC
chr19Q24-0152	49.1-49.4	CGGCTCGCAGCGTGTAAACG	GTCCGGGCAATTCACGCGTG	CATCAACGCCACGATCAGCT	GTAGGCGCAGCCGCTGCTTGGGAAGTCCTACTTAA	GAGCCGTCCGATGCAGTCAC	CGGTGCATTTGCGGGAAGAC
chr19Q24-0153	49.1-49.4	CGGCTCGCAGCGTGTAAACG	GTCCGGGCAATTCACGCGTG	CATCAACGCCACGATCAGCT	GGTCTAACCCGAGATGATCTTGCTGCACCTCAATC	GAGCCGTCCGATGCAGTCAC	CGGTGCATTTGCGGGAAGAC
chr19Q24-0154	49.1-49.4	CGGCTCGCAGCGTGTAAACG	GTCCGGGCAATTCACGCGTG	CATCAACGCCACGATCAGCT	TATAGCATCCTGTATTCCCATCCTTTGAGTTCCGCTTCT	GAGCCGTCCGATGCAGTCAC	CGGTGCATTTGCGGGAAGAC
chr19Q24-0155	49.1-49.4	CGGCTCGCAGCGTGTAAACG	GTCCGGGCAATTCACGCGTG	CATCAACGCCACGATCAGCT	GGCCCCTAGATGGCCCTTCCCTGACCTAGAAAGAG	GAGCCGTCCGATGCAGTCAC	CGGTGCATTTGCGGGAAGAC
chr19Q24-0156	49.1-49.4	CGGCTCGCAGCGTGTAAACG	GTCCGGGCAATTCACGCGTG	CATCAACGCCACGATCAGCT	GGAGACAGAGTTTCATAGGGGAGGCAAAATGGAGA	GAGCCGTCCGATGCAGTCAC	CGGTGCATTTGCGGGAAGAC
chr19Q24-0157	49.1-49.4	CGGCTCGCAGCGTGTAAACG	GTCCGGGCAATTCACGCGTG	CATCAACGCCACGATCAGCT	GGGGAATGGAGGCCCAAAGGGTAGGAAGGAGACCTA	GAGCCGTCCGATGCAGTCAC	CGGTGCATTTGCGGGAAGAC
chr19Q24-0158	49.1-49.4	CGGCTCGCAGCGTGTAAACG	GTCCGGGCAATTCACGCGTG	CATCAACGCCACGATCAGCT	ATTATAGCATACATATTGTGTGCAACCAGATGGACTGGCT	GAGCCGTCCGATGCAGTCAC	CGGTGCATTTGCGGGAAGAC
chr19Q24-0159	49.1-49.4	CGGCTCGCAGCGTGTAAACG	GTCCGGGCAATTCACGCGTG	CATCAACGCCACGATCAGCT	CCTGCCTCTTGGTTCTCAGGCACATTGAGCCTGGA	GAGCCGTCCGATGCAGTCAC	CGGTGCATTTGCGGGAAGAC
chr19Q24-0160	49.1-49.4	CGGCTCGCAGCGTGTAAACG	GTCCGGGCAATTCACGCGTG	CATCAACGCCACGATCAGCT	CCTCCTGCAGTTGGCTGTCAATGCTGCTCCTCACTTA	GAGCCGTCCGATGCAGTCAC	CGGTGCATTTGCGGGAAGAC
chr19Q24-0161	49.1-49.4	CGGCTCGCAGCGTGTAAACG	GTCCGGGCAATTCACGCGTG	CATCAACGCCACGATCAGCT	CTCCACAGAGCTGAAGGTCAGGCCAGGACAGTGAG	GAGCCGTCCGATGCAGTCAC	CGGTGCATTTGCGGGAAGAC
chr19Q24-0162	49.1-49.4	CGGCTCGCAGCGTGTAAACG	GTCCGGGCAATTCACGCGTG	CATCAACGCCACGATCAGCT	ACCTGACTCCTTGCTCCTACCAGCCTACTATGGCT	GAGCCGTCCGATGCAGTCAC	CGGTGCATTTGCGGGAAGAC
chr19Q24-0163	49.1-49.4	CGGCTCGCAGCGTGTAAACG	GTCCGGGCAATTCACGCGTG	CATCAACGCCACGATCAGCT	TAAGACCCAGGGCCAGGGTCCCGTTGATGTAACAG	GAGCCGTCCGATGCAGTCAC	CGGTGCATTTGCGGGAAGAC
chr19Q24-0164	49.1-49.4	CGGCTCGCAGCGTGTAAACG	GTCCGGGCAATTCACGCGTG	CATCAACGCCACGATCAGCT	AGCAGAGGACCAGCAGATGAATGGACACCTTGAAG	GAGCCGTCCGATGCAGTCAC	CGGTGCATTTGCGGGAAGAC
chr19Q24-0165	49.1-49.4	CGGCTCGCAGCGTGTAAACG	GTCCGGGCAATTCACGCGTG	CATCAACGCCACGATCAGCT	CAGAGGAGCAGCAGGACCAGGTAAGGGACCATCTA	GAGCCGTCCGATGCAGTCAC	CGGTGCATTTGCGGGAAGAC
chr19Q24-0166	49.1-49.4	CGGCTCGCAGCGTGTAAACG	GTCCGGGCAATTCACGCGTG	CATCAACGCCACGATCAGCT	AAGCCAAGATCCTCATACTGTGGAAAGACAAAATCTGAAGC	GAGCCGTCCGATGCAGTCAC	CGGTGCATTTGCGGGAAGAC
chr19Q24-0167	49.1-49.4	CGGCTCGCAGCGTGTAAACG	GTCCGGGCAATTCACGCGTG	CATCAACGCCACGATCAGCT	TGGGAGCCCTTCCATAAGTGATTTCAGACCTTCTC	GAGCCGTCCGATGCAGTCAC	CGGTGCATTTGCGGGAAGAC
chr19Q24-0168	49.1-49.4	CGGCTCGCAGCGTGTAAACG	GTCCGGGCAATTCACGCGTG	CATCAACGCCACGATCAGCT	TGTGTGACTTAGGCTCTATGTTTGAATCTCAGCTTCTTTGC	GAGCCGTCCGATGCAGTCAC	CGGTGCATTTGCGGGAAGAC
chr19Q24-0169	49.1-49.4	CGGCTCGCAGCGTGTAAACG	GTCCGGGCAATTCACGCGTG	CATCAACGCCACGATCAGCT	CCCAAGCTCAGTTGCTGTGCCCCAGTCTCAGTCTT	GAGCCGTCCGATGCAGTCAC	CGGTGCATTTGCGGGAAGAC
chr19Q24-0170	49.1-49.4	CGGCTCGCAGCGTGTAAACG	GTCCGGGCAATTCACGCGTG	CATCAACGCCACGATCAGCT	CCCCTTCTCTCCGTGTCATTCCTTGGCACATACTA	GAGCCGTCCGATGCAGTCAC	CGGTGCATTTGCGGGAAGAC
chr19Q24-0171	49.1-49.4	CGGCTCGCAGCGTGTAAACG	GTCCGGGCAATTCACGCGTG	CATCAACGCCACGATCAGCT	TCTGGTGCTGTTGCTACTGTGGGTTGGATGCTAGG	GAGCCGTCCGATGCAGTCAC	CGGTGCATTTGCGGGAAGAC
chr19Q24-0172	49.1-49.4	CGGCTCGCAGCGTGTAAACG	GTCCGGGCAATTCACGCGTG	CATCAACGCCACGATCAGCT	TACAGCCTACATTTGTCACTTTCTAGTGAGCTCTGTCCT	GAGCCGTCCGATGCAGTCAC	CGGTGCATTTGCGGGAAGAC
chr19Q24-0173	49.1-49.4	CGGCTCGCAGCGTGTAAACG	GTCCGGGCAATTCACGCGTG	CATCAACGCCACGATCAGCT	ATACTTGCCTTTCTTTCAATTTCACCATGTCTTTGCCTCG	GAGCCGTCCGATGCAGTCAC	CGGTGCATTTGCGGGAAGAC
chr19Q24-0174	49.1-49.4	CGGCTCGCAGCGTGTAAACG	GTCCGGGCAATTCACGCGTG	CATCAACGCCACGATCAGCT	GTGCATCTGTCAACATCTTCACTTTCTGTCCCAGTTCC	GAGCCGTCCGATGCAGTCAC	CGGTGCATTTGCGGGAAGAC
chr19Q24-0175	49.1-49.4	CGGCTCGCAGCGTGTAAACG	GTCCGGGCAATTCACGCGTG	CATCAACGCCACGATCAGCT	CAGCCCCTGGGCTTCCAATATTCTCTCCCTCCCTC	GAGCCGTCCGATGCAGTCAC	CGGTGCATTTGCGGGAAGAC
chr19Q24-0176	49.1-49.4	CGGCTCGCAGCGTGTAAACG	GTCCGGGCAATTCACGCGTG	CATCAACGCCACGATCAGCT	ACCTTTGACCTAGAGATACTGTCCCCATCTCTCTGTC	GAGCCGTCCGATGCAGTCAC	CGGTGCATTTGCGGGAAGAC
chr19Q24-0177	49.1-49.4	CGGCTCGCAGCGTGTAAACG	GTCCGGGCAATTCACGCGTG	CATCAACGCCACGATCAGCT	TCTGTCTTGCCATGTGACTGGTTCATTCACTGGGC	GAGCCGTCCGATGCAGTCAC	CGGTGCATTTGCGGGAAGAC
chr19Q24-0178	49.1-49.4	CGGCTCGCAGCGTGTAAACG	GTCCGGGCAATTCACGCGTG	CATCAACGCCACGATCAGCT	AGATGTTTATCTCATGCCGCTTCCATTCTGGTTTGAGC	GAGCCGTCCGATGCAGTCAC	CGGTGCATTTGCGGGAAGAC
chr19Q24-0179	49.1-49.4	CGGCTCGCAGCGTGTAAACG	GTCCGGGCAATTCACGCGTG	CATCAACGCCACGATCAGCT	GAGATAAATAAGTCTGAATTAATGAGCCTCTCCTTCGCGGC	GAGCCGTCCGATGCAGTCAC	CGGTGCATTTGCGGGAAGAC
chr19Q24-0180	49.1-49.4	CGGCTCGCAGCGTGTAAACG	GTCCGGGCAATTCACGCGTG	CATCAACGCCACGATCAGCT	TGTCTGTCATTTTCAGGGTTTTCTTGTATCCTTACCTTGCA	GAGCCGTCCGATGCAGTCAC	CGGTGCATTTGCGGGAAGAC
chr19Q24-0181	49.1-49.4	CGGCTCGCAGCGTGTAAACG	GTCCGGGCAATTCACGCGTG	CATCAACGCCACGATCAGCT	TATCTCTGCTTTTCTCTGGGTCTCTCTGACTCTGTAACTG	GAGCCGTCCGATGCAGTCAC	CGGTGCATTTGCGGGAAGAC
chr19Q24-0182	49.1-49.4	CGGCTCGCAGCGTGTAAACG	GTCCGGGCAATTCACGCGTG	CATCAACGCCACGATCAGCT	AAAAGTATCCTTCACTTTCCCCACTCTCCCTCTCCT	GAGCCGTCCGATGCAGTCAC	CGGTGCATTTGCGGGAAGAC
chr19Q24-0183	49.1-49.4	CGGCTCGCAGCGTGTAAACG	GTCCGGGCAATTCACGCGTG	CATCAACGCCACGATCAGCT	CCCAGCTCTCTTATTGCCTCATCCAACCTCTGTGG	GAGCCGTCCGATGCAGTCAC	CGGTGCATTTGCGGGAAGAC
chr19Q24-0184	49.1-49.4	CGGCTCGCAGCGTGTAAACG	GTCCGGGCAATTCACGCGTG	CATCAACGCCACGATCAGCT	GTCTCTGCCTTGCTCTGTGTCTGGATCGGATCTCT	GAGCCGTCCGATGCAGTCAC	CGGTGCATTTGCGGGAAGAC
chr19Q24-0185	49.1-49.4	CGGCTCGCAGCGTGTAAACG	GTCCGGGCAATTCACGCGTG	CATCAACGCCACGATCAGCT	GGGCCTTTGTTACGCGTGTTAGAGTCTCTGTCTTT	GAGCCGTCCGATGCAGTCAC	CGGTGCATTTGCGGGAAGAC
chr19Q24-0186	49.1-49.4	CGGCTCGCAGCGTGTAAACG	GTCCGGGCAATTCACGCGTG	CATCAACGCCACGATCAGCT	GCAGCTAAAGACCTCCTCCCTCACGCCCCTTTTCT	GAGCCGTCCGATGCAGTCAC	CGGTGCATTTGCGGGAAGAC
chr19Q24-0187	49.1-49.4	CGGCTCGCAGCGTGTAAACG	GTCCGGGCAATTCACGCGTG	CATCAACGCCACGATCAGCT	TTTGTGAATTCAATGGATGAGACAGGCCCACTCTCC	GAGCCGTCCGATGCAGTCAC	CGGTGCATTTGCGGGAAGAC
chr19Q24-0188	49.1-49.4	CGGCTCGCAGCGTGTAAACG	GTCCGGGCAATTCACGCGTG	CATCAACGCCACGATCAGCT	CTTAACAAAGATGGCGACAACGGCGCTGTCTATGG	GAGCCGTCCGATGCAGTCAC	CGGTGCATTTGCGGGAAGAC
chr19Q24-0189	49.1-49.4	CGGCTCGCAGCGTGTAAACG	GTCCGGGCAATTCACGCGTG	CATCAACGCCACGATCAGCT	GACCGGAGTCTAGGGGACTGAGGGACCAAGAGGAA	GAGCCGTCCGATGCAGTCAC	CGGTGCATTTGCGGGAAGAC
chr19Q24-0190	49.1-49.4	CGGCTCGCAGCGTGTAAACG	GTCCGGGCAATTCACGCGTG	CATCAACGCCACGATCAGCT	GGTGGGAGATGGAAATGGAAAACCTGGGCCAGGAC	GAGCCGTCCGATGCAGTCAC	CGGTGCATTTGCGGGAAGAC
chr19Q24-0191	49.1-49.4	CGGCTCGCAGCGTGTAAACG	GTCCGGGCAATTCACGCGTG	CATCAACGCCACGATCAGCT	CCAGCCAGGCCTGGGACTGGGTTCTGGAAATAAGA	GAGCCGTCCGATGCAGTCAC	CGGTGCATTTGCGGGAAGAC
chr19Q24-0192	49.1-49.4	CGGCTCGCAGCGTGTAAACG	GTCCGGGCAATTCACGCGTG	CATCAACGCCACGATCAGCT	CAGACACGCAGGCCTATGGATTGGGGACCAATGGA	GAGCCGTCCGATGCAGTCAC	CGGTGCATTTGCGGGAAGAC
chr19Q24-0193	49.1-49.4	CGGCTCGCAGCGTGTAAACG	GTCCGGGCAATTCACGCGTG	CATCAACGCCACGATCAGCT	GGACAGAGACCCAGGCCCAAGACTGGAGGACATCTA	GAGCCGTCCGATGCAGTCAC	CGGTGCATTTGCGGGAAGAC
chr19Q24-0194	49.1-49.4	CGGCTCGCAGCGTGTAAACG	GTCCGGGCAATTCACGCGTG	CATCAACGCCACGATCAGCT	GGGCTCTGTGCTTGAACCTGATTTGAGGTTCCCAT	GAGCCGTCCGATGCAGTCAC	CGGTGCATTTGCGGGAAGAC
chr19Q24-0195	49.1-49.4	CGGCTCGCAGCGTGTAAACG	GTCCGGGCAATTCACGCGTG	CATCAACGCCACGATCAGCT	GGGGCAGATGTAGTTCCTAAGGGTGAGTCCACAGG	GAGCCGTCCGATGCAGTCAC	CGGTGCATTTGCGGGAAGAC
chr19Q24-0196	49.1-49.4	CGGCTCGCAGCGTGTAAACG	GTCCGGGCAATTCACGCGTG	CATCAACGCCACGATCAGCT	CAGTGGGGAACAAAGGTGAGCGAAAGGAGGAGGCA	GAGCCGTCCGATGCAGTCAC	CGGTGCATTTGCGGGAAGAC
chr19Q24-0197	49.1-49.4	CGGCTCGCAGCGTGTAAACG	GTCCGGGCAATTCACGCGTG	CATCAACGCCACGATCAGCT	GTGGCTCCTCTCGGACCCCGTAGTCCCTGTCATAT	GAGCCGTCCGATGCAGTCAC	CGGTGCATTTGCGGGAAGAC
chr19Q24-0198	49.1-49.4	CGGCTCGCAGCGTGTAAACG	GTCCGGGCAATTCACGCGTG	CATCAACGCCACGATCAGCT	CCCTCCTATTTGCTCTCCCTTCCACTCTGTCTTGC	GAGCCGTCCGATGCAGTCAC	CGGTGCATTTGCGGGAAGAC
chr19Q24-0199	49.1-49.4	CGGCTCGCAGCGTGTAAACG	GTCCGGGCAATTCACGCGTG	CATCAACGCCACGATCAGCT	CTTAAGTATCTTTCATCGCCTGAGTTTCACCTCATTGACCC	GAGCCGTCCGATGCAGTCAC	CGGTGCATTTGCGGGAAGAC
chr19Q24-0200	49.1-49.4	CGGCTCGCAGCGTGTAAACG	GTCCGGGCAATTCACGCGTG	CATCAACGCCACGATCAGCT	TGTTTGTCTCCTCTCAGTGTTTCTCTGGCTCTCAG	GAGCCGTCCGATGCAGTCAC	CGGTGCATTTGCGGGAAGAC
chr19Q24-0201	49.1-49.4	CGGCTCGCAGCGTGTAAACG	GTCCGGGCAATTCACGCGTG	CATCAACGCCACGATCAGCT	TCTCTATTGCGTTTGTGATTGTTTTGCTGTTTTACCCACTG	GAGCCGTCCGATGCAGTCAC	CGGTGCATTTGCGGGAAGAC
chr19Q24-0202	49.1-49.4	CGGCTCGCAGCGTGTAAACG	GTCCGGGCAATTCACGCGTG	CATCAACGCCACGATCAGCT	GGGGTGTCGGGGAGGTGTGTCTTTCAGTCTTTGCA	GAGCCGTCCGATGCAGTCAC	CGGTGCATTTGCGGGAAGAC
chr19Q24-0203	49.1-49.4	CGGCTCGCAGCGTGTAAACG	GTCCGGGCAATTCACGCGTG	CATCAACGCCACGATCAGCT	CATCCTCAAGGTCTGCCCACACCTGTCTGAGCCTG	GAGCCGTCCGATGCAGTCAC	CGGTGCATTTGCGGGAAGAC
chr19Q24-0204	49.1-49.4	CGGCTCGCAGCGTGTAAACG	GTCCGGGCAATTCACGCGTG	CATCAACGCCACGATCAGCT	TCTGTCTCTGATGCTCCTGTCTCACCTGCCACTGC	GAGCCGTCCGATGCAGTCAC	CGGTGCATTTGCGGGAAGAC
chr19Q24-0205	49.1-49.4	CGGCTCGCAGCGTGTAAACG	GTCCGGGCAATTCACGCGTG	CATCAACGCCACGATCAGCT	CCCTGCCATGGGGTCCTGAATTCTCACCCCTTCTC	GAGCCGTCCGATGCAGTCAC	CGGTGCATTTGCGGGAAGAC
chr19Q24-0206	49.1-49.4	CGGCTCGCAGCGTGTAAACG	GTCCGGGCAATTCACGCGTG	CATCAACGCCACGATCAGCT	AGCCCCTCAGACTCAGCGGCCTACTTCTGCATCTA	GAGCCGTCCGATGCAGTCAC	CGGTGCATTTGCGGGAAGAC
chr19Q24-0207	49.1-49.4	CGGCTCGCAGCGTGTAAACG	GTCCGGGCAATTCACGCGTG	CATCAACGCCACGATCAGCT	TTTTCTGTGTGTCTGGGTGATGTATCTCTCTGGATCCG	GAGCCGTCCGATGCAGTCAC	CGGTGCATTTGCGGGAAGAC
chr19Q24-0208	49.1-49.4	CGGCTCGCAGCGTGTAAACG	GTCCGGGCAATTCACGCGTG	CATCAACGCCACGATCAGCT	TTAGGAGTGATACACAGGGATGGGCTACAGAAGGA	GAGCCGTCCGATGCAGTCAC	CGGTGCATTTGCGGGAAGAC
chr19Q24-0209	49.1-49.4	CGGCTCGCAGCGTGTAAACG	GCTCACGCTCATGCCGGTTC	CATCAACGCCACGATCAGCT	CGCAGGCAGAGAAAAGTGATTTACATCTGCTGTTCTC	GAGCCGTCCGATGCAGTCAC	CGGTGCATTTGCGGGAAGAC
chr19Q24-0210	49.1-49.4	CGGCTCGCAGCGTGTAAACG	GCTCACGCTCATGCCGGTTC	CATCAACGCCACGATCAGCT	GTCTTGACCACAGGTGAGTCACCCAGGGTGGTGAG	GAGCCGTCCGATGCAGTCAC	CGGTGCATTTGCGGGAAGAC
chr19Q24-0211	49.1-49.4	CGGCTCGCAGCGTGTAAACG	GCTCACGCTCATGCCGGTTC	CATCAACGCCACGATCAGCT	GGTGCCAACAGAGGTCTAGGGCTTCCCTGGAGTTC	GAGCCGTCCGATGCAGTCAC	CGGTGCATTTGCGGGAAGAC
chr19Q24-0212	49.1-49.4	CGGCTCGCAGCGTGTAAACG	GCTCACGCTCATGCCGGTTC	CATCAACGCCACGATCAGCT	GCCTGGGGCCCCTAAGGGCTGGAAGTAACCTAATC	GAGCCGTCCGATGCAGTCAC	CGGTGCATTTGCGGGAAGAC
chr19Q24-0213	49.1-49.4	CGGCTCGCAGCGTGTAAACG	GCTCACGCTCATGCCGGTTC	CATCAACGCCACGATCAGCT	CTGGGTAATAGGTGTTTGGGGTGAGGAAAGTGGGA	GAGCCGTCCGATGCAGTCAC	CGGTGCATTTGCGGGAAGAC
chr19Q24-0214	49.1-49.4	CGGCTCGCAGCGTGTAAACG	GCTCACGCTCATGCCGGTTC	CATCAACGCCACGATCAGCT	ACCACAGCTCTGAACTACAGCTCCTCCCACACATG	GAGCCGTCCGATGCAGTCAC	CGGTGCATTTGCGGGAAGAC
chr19Q24-0215	49.1-49.4	CGGCTCGCAGCGTGTAAACG	GCTCACGCTCATGCCGGTTC	CATCAACGCCACGATCAGCT	GGGACAAAGGGCATTTGGTTTCACACCTAAGCCCT	GAGCCGTCCGATGCAGTCAC	CGGTGCATTTGCGGGAAGAC
chr19Q24-0216	49.1-49.4	CGGCTCGCAGCGTGTAAACG	GCTCACGCTCATGCCGGTTC	CATCAACGCCACGATCAGCT	GCCGCCCCGGTTGCTTCTATTGGTCAATCCCTTTG	GAGCCGTCCGATGCAGTCAC	CGGTGCATTTGCGGGAAGAC
chr19Q24-0217	49.1-49.4	CGGCTCGCAGCGTGTAAACG	GCTCACGCTCATGCCGGTTC	CATCAACGCCACGATCAGCT	CCTGGCAGTGGTGTAAGAACCACGTGCTTCCCATG	GAGCCGTCCGATGCAGTCAC	CGGTGCATTTGCGGGAAGAC
chr19Q24-0218	49.1-49.4	CGGCTCGCAGCGTGTAAACG	GCTCACGCTCATGCCGGTTC	CATCAACGCCACGATCAGCT	ATCTCTGAAGCTGGGCTGTCCTTCAACCTCATCCA	GAGCCGTCCGATGCAGTCAC	CGGTGCATTTGCGGGAAGAC
chr19Q24-0219	49.1-49.4	CGGCTCGCAGCGTGTAAACG	GCTCACGCTCATGCCGGTTC	CATCAACGCCACGATCAGCT	GACAGCCTGCCTAACAGCCCGGTATCCCACTTCAG	GAGCCGTCCGATGCAGTCAC	CGGTGCATTTGCGGGAAGAC
chr19Q24-0220	49.1-49.4	CGGCTCGCAGCGTGTAAACG	GCTCACGCTCATGCCGGTTC	CATCAACGCCACGATCAGCT	GGGACTATAGAGACTGCCACCAGGACCCAGGCTTC	GAGCCGTCCGATGCAGTCAC	CGGTGCATTTGCGGGAAGAC
chr19Q24-0221	49.1-49.4	CGGCTCGCAGCGTGTAAACG	GCTCACGCTCATGCCGGTTC	CATCAACGCCACGATCAGCT	CTCCTAGATCGCCCTGACTGGGAGGAAGCTGTGAA	GAGCCGTCCGATGCAGTCAC	CGGTGCATTTGCGGGAAGAC
chr19Q24-0222	49.1-49.4	CGGCTCGCAGCGTGTAAACG	GCTCACGCTCATGCCGGTTC	CATCAACGCCACGATCAGCT	GGGGTAGGTTGAGGATACCACGAAGGGAGGGATGA	GAGCCGTCCGATGCAGTCAC	CGGTGCATTTGCGGGAAGAC
chr19Q24-0223	49.1-49.4	CGGCTCGCAGCGTGTAAACG	GCTCACGCTCATGCCGGTTC	CATCAACGCCACGATCAGCT	GCCCCTCCTGGGGTGATAGGGACCCCTATATCTCC	GAGCCGTCCGATGCAGTCAC	CGGTGCATTTGCGGGAAGAC
chr19Q24-0224	49.1-49.4	CGGCTCGCAGCGTGTAAACG	GCTCACGCTCATGCCGGTTC	CATCAACGCCACGATCAGCT	CACTCAGCCAAACCCACAGTCAGTCAAGTAAATCAGC	GAGCCGTCCGATGCAGTCAC	CGGTGCATTTGCGGGAAGAC
chr19Q24-0225	49.1-49.4	CGGCTCGCAGCGTGTAAACG	GCTCACGCTCATGCCGGTTC	CATCAACGCCACGATCAGCT	CTACCTGTCTCTTTCCCCAACCCCTGTTTGCTCCT	GAGCCGTCCGATGCAGTCAC	CGGTGCATTTGCGGGAAGAC
chr19Q24-0226	49.1-49.4	CGGCTCGCAGCGTGTAAACG	GCTCACGCTCATGCCGGTTC	CATCAACGCCACGATCAGCT	TCCTTCTGTGTGTCCGTCCATCTCCGGCTGTGAAG	GAGCCGTCCGATGCAGTCAC	CGGTGCATTTGCGGGAAGAC
chr19Q24-0227	49.1-49.4	CGGCTCGCAGCGTGTAAACG	GCTCACGCTCATGCCGGTTC	CATCAACGCCACGATCAGCT	GCCTCGACCTGTTGCTCAACTGCTCACTGTTGCTG	GAGCCGTCCGATGCAGTCAC	CGGTGCATTTGCGGGAAGAC
chr19Q24-0228	49.1-49.4	CGGCTCGCAGCGTGTAAACG	GCTCACGCTCATGCCGGTTC	CATCAACGCCACGATCAGCT	GTCTGTGGCCTGGGGCTTCGTGTCAGATGTGGATA	GAGCCGTCCGATGCAGTCAC	CGGTGCATTTGCGGGAAGAC
chr19Q24-0229	49.1-49.4	CGGCTCGCAGCGTGTAAACG	GCTCACGCTCATGCCGGTTC	CATCAACGCCACGATCAGCT	CTGTCTTCACCTCCTGGCTCTCCCAAGGCAGCTCTA	GAGCCGTCCGATGCAGTCAC	CGGTGCATTTGCGGGAAGAC
chr19Q24-0230	49.1-49.4	CGGCTCGCAGCGTGTAAACG	GCTCACGCTCATGCCGGTTC	CATCAACGCCACGATCAGCT	CTACAGGCACAGATGCACCCTGGCATCGGTACACT	GAGCCGTCCGATGCAGTCAC	CGGTGCATTTGCGGGAAGAC
chr19Q24-0231	49.1-49.4	CGGCTCGCAGCGTGTAAACG	GCTCACGCTCATGCCGGTTC	CATCAACGCCACGATCAGCT	CGTCTCAGGATTGCGCTCGCTTTCATGGGACCAGA	GAGCCGTCCGATGCAGTCAC	CGGTGCATTTGCGGGAAGAC
chr19Q24-0232	49.1-49.4	CGGCTCGCAGCGTGTAAACG	GCTCACGCTCATGCCGGTTC	CATCAACGCCACGATCAGCT	GTGATGCTGGAAGGTGGGCGTCGTCACGGTTAAAG	GAGCCGTCCGATGCAGTCAC	CGGTGCATTTGCGGGAAGAC
chr19Q24-0233	49.1-49.4	CGGCTCGCAGCGTGTAAACG	GCTCACGCTCATGCCGGTTC	CATCAACGCCACGATCAGCT	GAAATGGGCTCGTCCCGAGGGTAGTGCCTGATCAA	GAGCCGTCCGATGCAGTCAC	CGGTGCATTTGCGGGAAGAC
chr19Q24-0234	49.1-49.4	CGGCTCGCAGCGTGTAAACG	GCTCACGCTCATGCCGGTTC	CATCAACGCCACGATCAGCT	CGTCGCCCAATGACAGGACCTGGAATGTACTGGCT	GAGCCGTCCGATGCAGTCAC	CGGTGCATTTGCGGGAAGAC
chr19Q24-0235	49.1-49.4	CGGCTCGCAGCGTGTAAACG	GCTCACGCTCATGCCGGTTC	CATCAACGCCACGATCAGCT	CATCCACTCCGGTGCCTCCATTTAGCTGGCCAATC	GAGCCGTCCGATGCAGTCAC	CGGTGCATTTGCGGGAAGAC
chr19Q24-0236	49.1-49.4	CGGCTCGCAGCGTGTAAACG	GCTCACGCTCATGCCGGTTC	CATCAACGCCACGATCAGCT	GGGCCGGCGCTAGGATTTGCACTAATGTTCCTCTC	GAGCCGTCCGATGCAGTCAC	CGGTGCATTTGCGGGAAGAC
chr19Q24-0237	49.1-49.4	CGGCTCGCAGCGTGTAAACG	GCTCACGCTCATGCCGGTTC	CATCAACGCCACGATCAGCT	GGGGCGGGGAAATTCATATCCCCTGTTCGTCTCAT	GAGCCGTCCGATGCAGTCAC	CGGTGCATTTGCGGGAAGAC
chr19Q24-0238	49.1-49.4	CGGCTCGCAGCGTGTAAACG	GCTCACGCTCATGCCGGTTC	CATCAACGCCACGATCAGCT	AAAAGCAATTGAAAAGGTCTATGCAATAAAGGCAGTCGCT	GAGCCGTCCGATGCAGTCAC	CGGTGCATTTGCGGGAAGAC
chr19Q24-0239	49.1-49.4	CGGCTCGCAGCGTGTAAACG	GCTCACGCTCATGCCGGTTC	CATCAACGCCACGATCAGCT	CAGCTGGCTCTGGGGTTCTCAAGATTTATTCAGGA	GAGCCGTCCGATGCAGTCAC	CGGTGCATTTGCGGGAAGAC
chr19Q24-0240	49.1-49.4	CGGCTCGCAGCGTGTAAACG	GCTCACGCTCATGCCGGTTC	CATCAACGCCACGATCAGCT	TATAAATGTATTTATCTGCATTATCACGTCCCTGGGGCACC	GAGCCGTCCGATGCAGTCAC	CGGTGCATTTGCGGGAAGAC
chr19Q24-0241	49.1-49.4	CGGCTCGCAGCGTGTAAACG	GCTCACGCTCATGCCGGTTC	CATCAACGCCACGATCAGCT	CACAGGGCAGGAAGGGAACAGGGCGTAAGTCTCAG	GAGCCGTCCGATGCAGTCAC	CGGTGCATTTGCGGGAAGAC
chr19Q24-0242	49.1-49.4	CGGCTCGCAGCGTGTAAACG	GCTCACGCTCATGCCGGTTC	CATCAACGCCACGATCAGCT	CTGCCTCGTTGTTCTTGTACCGCCGGCTCCAGTAT	GAGCCGTCCGATGCAGTCAC	CGGTGCATTTGCGGGAAGAC
chr19Q24-0243	49.1-49.4	CGGCTCGCAGCGTGTAAACG	GCTCACGCTCATGCCGGTTC	CATCAACGCCACGATCAGCT	GGGGCCTAAACCACACCAGGTCTCTGCTGGGATAG	GAGCCGTCCGATGCAGTCAC	CGGTGCATTTGCGGGAAGAC
chr19Q24-0244	49.1-49.4	CGGCTCGCAGCGTGTAAACG	GCTCACGCTCATGCCGGTTC	CATCAACGCCACGATCAGCT	CTAAGGAGATTGGGCCCCTAGCAACAGTAAAGGCA	GAGCCGTCCGATGCAGTCAC	CGGTGCATTTGCGGGAAGAC
chr19Q24-0245	49.1-49.4	CGGCTCGCAGCGTGTAAACG	GCTCACGCTCATGCCGGTTC	CATCAACGCCACGATCAGCT	CCCCACCCTCAAGCAACTCGCTTCAAGTCTCCACT	GAGCCGTCCGATGCAGTCAC	CGGTGCATTTGCGGGAAGAC
chr19Q24-0246	49.1-49.4	CGGCTCGCAGCGTGTAAACG	GCTCACGCTCATGCCGGTTC	CATCAACGCCACGATCAGCT	CAGCCCTCCCCACATGATAAAGGCCTGCATGCAGTTA	GAGCCGTCCGATGCAGTCAC	CGGTGCATTTGCGGGAAGAC
chr19Q24-0247	49.1-49.4	CGGCTCGCAGCGTGTAAACG	GCTCACGCTCATGCCGGTTC	CATCAACGCCACGATCAGCT	GCTCTTGCTTGCTAAGGATGCTTGTTCCCTAGCAA	GAGCCGTCCGATGCAGTCAC	CGGTGCATTTGCGGGAAGAC
chr19Q24-0248	49.1-49.4	CGGCTCGCAGCGTGTAAACG	GCTCACGCTCATGCCGGTTC	CATCAACGCCACGATCAGCT	CAAGGCCTTCATGGTCTGAGGGCTTCTCCCAATGA	GAGCCGTCCGATGCAGTCAC	CGGTGCATTTGCGGGAAGAC
chr19Q24-0249	49.1-49.4	CGGCTCGCAGCGTGTAAACG	GCTCACGCTCATGCCGGTTC	CATCAACGCCACGATCAGCT	CCTGCCCTGCACATTGCCTTTCCAGATCCTGGTTG	GAGCCGTCCGATGCAGTCAC	CGGTGCATTTGCGGGAAGAC
chr19Q24-0250	49.1-49.4	CGGCTCGCAGCGTGTAAACG	GCTCACGCTCATGCCGGTTC	CATCAACGCCACGATCAGCT	GTGTCCCATAAAATCCTCGCAGAGCTGGGGCCTTC	GAGCCGTCCGATGCAGTCAC	CGGTGCATTTGCGGGAAGAC
chr19Q24-0251	49.1-49.4	CGGCTCGCAGCGTGTAAACG	GCTCACGCTCATGCCGGTTC	CATCAACGCCACGATCAGCT	TGACCTGGTTGCCAAGGCAACCTCATCCATCCTTG	GAGCCGTCCGATGCAGTCAC	CGGTGCATTTGCGGGAAGAC
chr19Q24-0252	49.1-49.4	CGGCTCGCAGCGTGTAAACG	GCTCACGCTCATGCCGGTTC	CATCAACGCCACGATCAGCT	GCAAACAAAAGTGAGGTCTAAGTGGTTTCAATGACTGTGG	GAGCCGTCCGATGCAGTCAC	CGGTGCATTTGCGGGAAGAC
chr19Q24-0253	49.1-49.4	CGGCTCGCAGCGTGTAAACG	GCTCACGCTCATGCCGGTTC	CATCAACGCCACGATCAGCT	CCTCTGACCTGCTGGCCTTGAACTGAGGCCAGAGAATA	GAGCCGTCCGATGCAGTCAC	CGGTGCATTTGCGGGAAGAC
chr19Q24-0254	49.1-49.4	CGGCTCGCAGCGTGTAAACG	GCTCACGCTCATGCCGGTTC	CATCAACGCCACGATCAGCT	CTGTCTCTTAGGAAAGGGGACTATCCTGAGACCTCC	GAGCCGTCCGATGCAGTCAC	CGGTGCATTTGCGGGAAGAC
chr19Q24-0255	49.1-49.4	CGGCTCGCAGCGTGTAAACG	GCTCACGCTCATGCCGGTTC	CATCAACGCCACGATCAGCT	CCAGAGGATTATACCTAAAGTCCTCCCATCCTGGAAGT	GAGCCGTCCGATGCAGTCAC	CGGTGCATTTGCGGGAAGAC
chr19Q24-0256	49.1-49.4	CGGCTCGCAGCGTGTAAACG	GCTCACGCTCATGCCGGTTC	CATCAACGCCACGATCAGCT	TGGTTCCTAAGGAAGACTCCTCCTTAGTAACCAAGGAC	GAGCCGTCCGATGCAGTCAC	CGGTGCATTTGCGGGAAGAC
chr19Q24-0257	49.1-49.4	CGGCTCGCAGCGTGTAAACG	GCTCACGCTCATGCCGGTTC	CATCAACGCCACGATCAGCT	CACGGGGCTCAGAAAGATGCTCTCTACTCCACTAT	GAGCCGTCCGATGCAGTCAC	CGGTGCATTTGCGGGAAGAC
chr19Q24-0258	49.1-49.4	CGGCTCGCAGCGTGTAAACG	GCTCACGCTCATGCCGGTTC	CATCAACGCCACGATCAGCT	TTAATTAAAGCCCAGTTCCTGCTTGTGAGGGTAAATCCA	GAGCCGTCCGATGCAGTCAC	CGGTGCATTTGCGGGAAGAC
chr19Q24-0259	49.1-49.4	CGGCTCGCAGCGTGTAAACG	GCTCACGCTCATGCCGGTTC	CATCAACGCCACGATCAGCT	GTCCCTAGCAACAGGGCCCTCTAGAAGGAGAAACC	GAGCCGTCCGATGCAGTCAC	CGGTGCATTTGCGGGAAGAC
chr19Q24-0260	49.1-49.4	CGGCTCGCAGCGTGTAAACG	GCTCACGCTCATGCCGGTTC	CATCAACGCCACGATCAGCT	ACTGGTGTAGATCTGACTTCCAGGCCAGTCCTAGG	GAGCCGTCCGATGCAGTCAC	CGGTGCATTTGCGGGAAGAC
chr19Q24-0261	49.1-49.4	CGGCTCGCAGCGTGTAAACG	GCTCACGCTCATGCCGGTTC	CATCAACGCCACGATCAGCT	TGCTTCAAGTAGCTATGTGTTACGCAAGGGTATGGC	GAGCCGTCCGATGCAGTCAC	CGGTGCATTTGCGGGAAGAC
chr19Q24-0262	49.1-49.4	CGGCTCGCAGCGTGTAAACG	GCTCACGCTCATGCCGGTTC	CATCAACGCCACGATCAGCT	CGGAATGACAAAGTCTTGTAACAGAAGCCCAAGCA	GAGCCGTCCGATGCAGTCAC	CGGTGCATTTGCGGGAAGAC
chr19Q24-0263	49.1-49.4	CGGCTCGCAGCGTGTAAACG	GCTCACGCTCATGCCGGTTC	CATCAACGCCACGATCAGCT	AACAAAATCATGCAAAGATGCAATGACTGCTCAAATCACCC	GAGCCGTCCGATGCAGTCAC	CGGTGCATTTGCGGGAAGAC
chr19Q24-0264	49.1-49.4	CGGCTCGCAGCGTGTAAACG	GCTCACGCTCATGCCGGTTC	CATCAACGCCACGATCAGCT	CAAATCAGAAAGTGGCACTGGCTGCTAACAGAAGC	GAGCCGTCCGATGCAGTCAC	CGGTGCATTTGCGGGAAGAC
chr19Q24-0265	49.1-49.4	CGGCTCGCAGCGTGTAAACG	GCTCACGCTCATGCCGGTTC	CATCAACGCCACGATCAGCT	GAAACAAGGCCTAAAGGGGCTGGCACAGTCTTCAT	GAGCCGTCCGATGCAGTCAC	CGGTGCATTTGCGGGAAGAC
chr19Q24-0266	49.1-49.4	CGGCTCGCAGCGTGTAAACG	GCTCACGCTCATGCCGGTTC	CATCAACGCCACGATCAGCT	CCTAGCCAAATGCAATCACTCCAAAGGAAGTCCCA	GAGCCGTCCGATGCAGTCAC	CGGTGCATTTGCGGGAAGAC
chr19Q24-0267	49.1-49.4	CGGCTCGCAGCGTGTAAACG	GCTCACGCTCATGCCGGTTC	CATCAACGCCACGATCAGCT	CATCAGAGATCAAAGGCCTGCTGAGTAAGGAGAGAC	GAGCCGTCCGATGCAGTCAC	CGGTGCATTTGCGGGAAGAC
chr19Q24-0268	49.1-49.4	CGGCTCGCAGCGTGTAAACG	GCTCACGCTCATGCCGGTTC	CATCAACGCCACGATCAGCT	AGGCCACAGGCTGATATCCCATTGCCAAAGGAAGA	GAGCCGTCCGATGCAGTCAC	CGGTGCATTTGCGGGAAGAC
chr19Q24-0269	49.1-49.4	CGGCTCGCAGCGTGTAAACG	GCTCACGCTCATGCCGGTTC	CATCAACGCCACGATCAGCT	CTTTGCAAGTGTGCCTGGTGGAGCTCTGGACCCAAGTAATA	GAGCCGTCCGATGCAGTCAC	CGGTGCATTTGCGGGAAGAC
chr19Q24-0270	49.1-49.4	CGGCTCGCAGCGTGTAAACG	GCTCACGCTCATGCCGGTTC	CATCAACGCCACGATCAGCT	GGAGAAGCTCCAAGTCTCTACAAGTAGACCTAGCAGA	GAGCCGTCCGATGCAGTCAC	CGGTGCATTTGCGGGAAGAC
chr19Q24-0271	49.1-49.4	CGGCTCGCAGCGTGTAAACG	GCTCACGCTCATGCCGGTTC	CATCAACGCCACGATCAGCT	TTGACACTGTCTTTATAAACCTCAGGCCCCTGCCC	GAGCCGTCCGATGCAGTCAC	CGGTGCATTTGCGGGAAGAC
chr19Q24-0272	49.1-49.4	CGGCTCGCAGCGTGTAAACG	GCTCACGCTCATGCCGGTTC	CATCAACGCCACGATCAGCT	GGCTGAGCACTAATCCCAAGGAGAAGCCCAGGCTT	GAGCCGTCCGATGCAGTCAC	CGGTGCATTTGCGGGAAGAC
chr19Q24-0273	49.1-49.4	CGGCTCGCAGCGTGTAAACG	GCTCACGCTCATGCCGGTTC	CATCAACGCCACGATCAGCT	TTTTCTTGCCTTCTTCATGATTGGCTGGGGCTTAA	GAGCCGTCCGATGCAGTCAC	CGGTGCATTTGCGGGAAGAC
chr19Q24-0274	49.1-49.4	CGGCTCGCAGCGTGTAAACG	GCTCACGCTCATGCCGGTTC	CATCAACGCCACGATCAGCT	GTTCCTCTTCTGAGAAGCGATGTCTTCGAGGGTCA	GAGCCGTCCGATGCAGTCAC	CGGTGCATTTGCGGGAAGAC
chr19Q24-0275	49.1-49.4	CGGCTCGCAGCGTGTAAACG	GCTCACGCTCATGCCGGTTC	CATCAACGCCACGATCAGCT	AAGGTCTCGTGGCCAGGAATGCTTGATAGGGCAAG	GAGCCGTCCGATGCAGTCAC	CGGTGCATTTGCGGGAAGAC
chr19Q24-0276	49.1-49.4	CGGCTCGCAGCGTGTAAACG	GCTCACGCTCATGCCGGTTC	CATCAACGCCACGATCAGCT	ATCAGCTGGGTCGGGTTCAAAGGTCATCAACACCT	GAGCCGTCCGATGCAGTCAC	CGGTGCATTTGCGGGAAGAC
chr19Q24-0277	49.1-49.4	CGGCTCGCAGCGTGTAAACG	GCTCACGCTCATGCCGGTTC	CATCAACGCCACGATCAGCT	GCCTTGGGGAAACAGCACGTGTCAGCTGAGTGTGTAT	GAGCCGTCCGATGCAGTCAC	CGGTGCATTTGCGGGAAGAC
chr19Q24-0278	49.1-49.4	CGGCTCGCAGCGTGTAAACG	GCTCACGCTCATGCCGGTTC	CATCAACGCCACGATCAGCT	TTTTGCTGTGGTATCATAGCCACATGGAAAGTCCTTCT	GAGCCGTCCGATGCAGTCAC	CGGTGCATTTGCGGGAAGAC
chr19Q24-0279	49.1-49.4	CGGCTCGCAGCGTGTAAACG	GCTCACGCTCATGCCGGTTC	CATCAACGCCACGATCAGCT	GGGATCTAGCATAAATTCGGCCAGGGATTAATCTCCC	GAGCCGTCCGATGCAGTCAC	CGGTGCATTTGCGGGAAGAC
chr19Q24-0280	49.1-49.4	CGGCTCGCAGCGTGTAAACG	GCTCACGCTCATGCCGGTTC	CATCAACGCCACGATCAGCT	GGGGCTATTGCTTCTAAAACCTCAGGACTTCAGATGC	GAGCCGTCCGATGCAGTCAC	CGGTGCATTTGCGGGAAGAC
chr19Q24-0281	49.1-49.4	CGGCTCGCAGCGTGTAAACG	GCTCACGCTCATGCCGGTTC	CATCAACGCCACGATCAGCT	ACAGTCTAGCCTGAATCCTACTTACCGAATCCACGA	GAGCCGTCCGATGCAGTCAC	CGGTGCATTTGCGGGAAGAC
chr19Q24-0282	49.1-49.4	CGGCTCGCAGCGTGTAAACG	GCTCACGCTCATGCCGGTTC	CATCAACGCCACGATCAGCT	TCTACTGCACTGAAAAGCTCTCAAGTTAGAGTCTAAGAGCT	GAGCCGTCCGATGCAGTCAC	CGGTGCATTTGCGGGAAGAC
chr19Q24-0283	49.1-49.4	CGGCTCGCAGCGTGTAAACG	GCTCACGCTCATGCCGGTTC	CATCAACGCCACGATCAGCT	ACTCGCTGGAAAGAGGAGGAGAAGCTGCTCTAAGG	GAGCCGTCCGATGCAGTCAC	CGGTGCATTTGCGGGAAGAC
chr19Q24-0284	49.1-49.4	CGGCTCGCAGCGTGTAAACG	GCTCACGCTCATGCCGGTTC	CATCAACGCCACGATCAGCT	TTCCAGAAGATTGGTTCGAAAGGAGGCGCCTGTAC	GAGCCGTCCGATGCAGTCAC	CGGTGCATTTGCGGGAAGAC
chr19Q24-0285	49.1-49.4	CGGCTCGCAGCGTGTAAACG	GCTCACGCTCATGCCGGTTC	CATCAACGCCACGATCAGCT	CAGCTAAGGACACAGGTTCAGGGCCGAGTCACGTG	GAGCCGTCCGATGCAGTCAC	CGGTGCATTTGCGGGAAGAC
chr19Q24-0286	49.1-49.4	CGGCTCGCAGCGTGTAAACG	GCTCACGCTCATGCCGGTTC	CATCAACGCCACGATCAGCT	CCGTCCCTGGAGACCTCAATGTGCCCAAAGGGAAA	GAGCCGTCCGATGCAGTCAC	CGGTGCATTTGCGGGAAGAC
chr19Q24-0287	49.1-49.4	CGGCTCGCAGCGTGTAAACG	GCTCACGCTCATGCCGGTTC	CATCAACGCCACGATCAGCT	CATCTTTCCTCTTGCTCTTCCAGTCACTTAGTTCCACTC	GAGCCGTCCGATGCAGTCAC	CGGTGCATTTGCGGGAAGAC
chr19Q24-0288	49.1-49.4	CGGCTCGCAGCGTGTAAACG	GCTCACGCTCATGCCGGTTC	CATCAACGCCACGATCAGCT	GGCTACCACGATTCTGGGATCCCAGGCCTCTCCTA	GAGCCGTCCGATGCAGTCAC	CGGTGCATTTGCGGGAAGAC
chr19Q24-0289	49.1-49.4	CGGCTCGCAGCGTGTAAACG	GCTCACGCTCATGCCGGTTC	CATCAACGCCACGATCAGCT	GGAATATAGGAAGCTTGGCCCCAGCCCCAATTGGA	GAGCCGTCCGATGCAGTCAC	CGGTGCATTTGCGGGAAGAC
chr19Q24-0290	49.1-49.4	CGGCTCGCAGCGTGTAAACG	GCTCACGCTCATGCCGGTTC	CATCAACGCCACGATCAGCT	GGATCCAGAAACAACATCCCTAACGTTTTCCCTTCTGA	GAGCCGTCCGATGCAGTCAC	CGGTGCATTTGCGGGAAGAC
chr19Q24-0291	49.1-49.4	CGGCTCGCAGCGTGTAAACG	GCTCACGCTCATGCCGGTTC	CATCAACGCCACGATCAGCT	GGACCTGGGCTGCCAGTCTCTTATGTCCTGGGTAA	GAGCCGTCCGATGCAGTCAC	CGGTGCATTTGCGGGAAGAC
chr19Q24-0292	49.1-49.4	CGGCTCGCAGCGTGTAAACG	GCTCACGCTCATGCCGGTTC	CATCAACGCCACGATCAGCT	ACAGAATTCTGTGCCTCTCCTTTGCCTTTGCCCCT	GAGCCGTCCGATGCAGTCAC	CGGTGCATTTGCGGGAAGAC
chr19Q24-0293	49.1-49.4	CGGCTCGCAGCGTGTAAACG	GCTCACGCTCATGCCGGTTC	CATCAACGCCACGATCAGCT	GTAAAGGACCTAGGGGCTCCAGTCCTATCCCAGTT	GAGCCGTCCGATGCAGTCAC	CGGTGCATTTGCGGGAAGAC
chr19Q24-0294	49.1-49.4	CGGCTCGCAGCGTGTAAACG	GCTCACGCTCATGCCGGTTC	CATCAACGCCACGATCAGCT	TTCCGGACTTCCAGTTCTGGCTTCACGAGTATCCA	GAGCCGTCCGATGCAGTCAC	CGGTGCATTTGCGGGAAGAC
chr19Q24-0295	49.1-49.4	CGGCTCGCAGCGTGTAAACG	GCTCACGCTCATGCCGGTTC	CATCAACGCCACGATCAGCT	AAAACCCACAAAATCTCATTGGGCAGGCTTCCTGG	GAGCCGTCCGATGCAGTCAC	CGGTGCATTTGCGGGAAGAC
chr19Q24-0296	49.1-49.4	CGGCTCGCAGCGTGTAAACG	GCTCACGCTCATGCCGGTTC	CATCAACGCCACGATCAGCT	CCCCATGGATCCATTGGTCCCTGACCCATTAAGAG	GAGCCGTCCGATGCAGTCAC	CGGTGCATTTGCGGGAAGAC
chr19Q24-0297	49.1-49.4	CGGCTCGCAGCGTGTAAACG	GCTCACGCTCATGCCGGTTC	CATCAACGCCACGATCAGCT	CCCTCCCACGACACCTCTCGACAACTGGACACAGAATT	GAGCCGTCCGATGCAGTCAC	CGGTGCATTTGCGGGAAGAC
chr19Q24-0298	49.1-49.4	CGGCTCGCAGCGTGTAAACG	GCTCACGCTCATGCCGGTTC	CATCAACGCCACGATCAGCT	CAGGGTAGGTGGAGGGTTGGGCAGGTGAGAGAAAA	GAGCCGTCCGATGCAGTCAC	CGGTGCATTTGCGGGAAGAC
chr19Q24-0299	49.1-49.4	CGGCTCGCAGCGTGTAAACG	GCTCACGCTCATGCCGGTTC	CATCAACGCCACGATCAGCT	CCCACCATCTGTAAGGGGCAGGAAGGGGCTCTATT	GAGCCGTCCGATGCAGTCAC	CGGTGCATTTGCGGGAAGAC
chr19Q24-0300	49.1-49.4	CGGCTCGCAGCGTGTAAACG	GCTCACGCTCATGCCGGTTC	CATCAACGCCACGATCAGCT	CCTGGGGCACATCCCTCATCCCTAGACTCCATGTG	GAGCCGTCCGATGCAGTCAC	CGGTGCATTTGCGGGAAGAC
chr19Q24-0301	49.1-49.4	CGGCTCGCAGCGTGTAAACG	GCTCACGCTCATGCCGGTTC	CATCAACGCCACGATCAGCT	GTCCAGACTCCCGGACCAAAAGGAAGAGGAGGCTG	GAGCCGTCCGATGCAGTCAC	CGGTGCATTTGCGGGAAGAC
chr19Q24-0302	49.1-49.4	CGGCTCGCAGCGTGTAAACG	GCTCACGCTCATGCCGGTTC	CATCAACGCCACGATCAGCT	GGGCCTACACTCTTGTGAACTAAGCGGGGAGGACG	GAGCCGTCCGATGCAGTCAC	CGGTGCATTTGCGGGAAGAC
chr19Q24-0303	49.1-49.4	CGGCTCGCAGCGTGTAAACG	GCTCACGCTCATGCCGGTTC	CATCAACGCCACGATCAGCT	GTCCTGGGCGCTAAGGGATCTAGGGGCCTAAACAC	GAGCCGTCCGATGCAGTCAC	CGGTGCATTTGCGGGAAGAC
chr19Q24-0304	49.1-49.4	CGGCTCGCAGCGTGTAAACG	GCTCACGCTCATGCCGGTTC	CATCAACGCCACGATCAGCT	TGAGTAATTGAGTAGATTAAGGTTGGGAAGATGGACTCCCC	GAGCCGTCCGATGCAGTCAC	CGGTGCATTTGCGGGAAGAC
chr19Q24-0305	49.1-49.4	CGGCTCGCAGCGTGTAAACG	GCTCACGCTCATGCCGGTTC	CATCAACGCCACGATCAGCT	GTTAGAACTCACAGCTGGCCGGCTCTTTGGGCTTG	GAGCCGTCCGATGCAGTCAC	CGGTGCATTTGCGGGAAGAC
chr19Q24-0306	49.1-49.4	CGGCTCGCAGCGTGTAAACG	GCTCACGCTCATGCCGGTTC	CATCAACGCCACGATCAGCT	CCAGTCACCAGCACACTCCAGTGGTTTGGACGAGT	GAGCCGTCCGATGCAGTCAC	CGGTGCATTTGCGGGAAGAC
chr19Q24-0307	49.1-49.4	CGGCTCGCAGCGTGTAAACG	GCTCACGCTCATGCCGGTTC	CATCAACGCCACGATCAGCT	GGCGAGTGTAGCCTGCAACCCTCCAGTATCCAGAA	GAGCCGTCCGATGCAGTCAC	CGGTGCATTTGCGGGAAGAC
chr19Q24-0308	49.1-49.4	CGGCTCGCAGCGTGTAAACG	GCTCACGCTCATGCCGGTTC	CATCAACGCCACGATCAGCT	CGCTGCAAATCCTAGGAGCGACGGGGATTTGAGGT	GAGCCGTCCGATGCAGTCAC	CGGTGCATTTGCGGGAAGAC
chr19Q24-0309	49.1-49.4	CGGCTCGCAGCGTGTAAACG	GCTCACGCTCATGCCGGTTC	CATCAACGCCACGATCAGCT	GCAGAAACGTGCAACTCAAGAGGGTCCCGGGAGAT	GAGCCGTCCGATGCAGTCAC	CGGTGCATTTGCGGGAAGAC
chr19Q24-0310	49.1-49.4	CGGCTCGCAGCGTGTAAACG	GCTCACGCTCATGCCGGTTC	CATCAACGCCACGATCAGCT	GGCTCTTTGCAACCGAGGGTGAGAGGGGACTCAAG	GAGCCGTCCGATGCAGTCAC	CGGTGCATTTGCGGGAAGAC
chr19Q24-0311	49.1-49.4	CGGCTCGCAGCGTGTAAACG	GCTCACGCTCATGCCGGTTC	CATCAACGCCACGATCAGCT	CTTCTACAAGGTGGGCGAGCCTGGCTCTTGCAAAA	GAGCCGTCCGATGCAGTCAC	CGGTGCATTTGCGGGAAGAC
chr19Q24-0312	49.1-49.4	CGGCTCGCAGCGTGTAAACG	GCTCACGCTCATGCCGGTTC	CATCAACGCCACGATCAGCT	CTTGAGGCGTGGCCAAAGCAAACTTCTTTCGCGGA	GAGCCGTCCGATGCAGTCAC	CGGTGCATTTGCGGGAAGAC
chr19Q24-0313	49.1-49.4	CGGCTCGCAGCGTGTAAACG	GCTCACGCTCATGCCGGTTC	CATCAACGCCACGATCAGCT	GCTGCAAACACGGACCAATCGTCTCCGACACCTTG	GAGCCGTCCGATGCAGTCAC	CGGTGCATTTGCGGGAAGAC
chr19Q24-0314	49.1-49.4	CGGCTCGCAGCGTGTAAACG	GCTCACGCTCATGCCGGTTC	CATCAACGCCACGATCAGCT	CCTTTCGGTGGGAGGCGGGACACTGACCTACATTT	GAGCCGTCCGATGCAGTCAC	CGGTGCATTTGCGGGAAGAC
chr19Q24-0315	49.1-49.4	CGGCTCGCAGCGTGTAAACG	GCTCACGCTCATGCCGGTTC	CATCAACGCCACGATCAGCT	CCGCTTAAAGGGGCCGCGGTCCTAAAGATGGTTTT	GAGCCGTCCGATGCAGTCAC	CGGTGCATTTGCGGGAAGAC
chr19Q24-0316	49.1-49.4	CGGCTCGCAGCGTGTAAACG	GCTCACGCTCATGCCGGTTC	CATCAACGCCACGATCAGCT	GAGAAGCAGGAAGCCAAAATACCGAGAGCGGAGGT	GAGCCGTCCGATGCAGTCAC	CGGTGCATTTGCGGGAAGAC
chr19Q24-0317	49.1-49.4	CGGCTCGCAGCGTGTAAACG	GCTCACGCTCATGCCGGTTC	CATCAACGCCACGATCAGCT	GGAAGATTGGTTTCCGGAAGAAGTCTGTTCTTTAATACCCA	GAGCCGTCCGATGCAGTCAC	CGGTGCATTTGCGGGAAGAC
chr19Q24-0318	49.1-49.4	CGGCTCGCAGCGTGTAAACG	GCTCACGCTCATGCCGGTTC	CATCAACGCCACGATCAGCT	AATGTTTCCCCACCGCGCCTAGAATCAGACCACTG	GAGCCGTCCGATGCAGTCAC	CGGTGCATTTGCGGGAAGAC
chr19Q24-0319	49.1-49.4	CGGCTCGCAGCGTGTAAACG	GCTCACGCTCATGCCGGTTC	CATCAACGCCACGATCAGCT	TTCTGTCCCTTTAATAGCTTTGTTTTAGGGGTAACTCCCCT	GAGCCGTCCGATGCAGTCAC	CGGTGCATTTGCGGGAAGAC
chr19Q24-0320	49.1-49.4	CGGCTCGCAGCGTGTAAACG	GCTCACGCTCATGCCGGTTC	CATCAACGCCACGATCAGCT	GGTGCAATCCTCGAAGGGGAGTCTCAGCGACCATG	GAGCCGTCCGATGCAGTCAC	CGGTGCATTTGCGGGAAGAC
chr19Q24-0321	49.1-49.4	CGGCTCGCAGCGTGTAAACG	GCTCACGCTCATGCCGGTTC	CATCAACGCCACGATCAGCT	GGGGACACCATCCACTGTAAGACAGAGAACAACGG	GAGCCGTCCGATGCAGTCAC	CGGTGCATTTGCGGGAAGAC
chr19Q24-0322	49.1-49.4	CGGCTCGCAGCGTGTAAACG	GCTCACGCTCATGCCGGTTC	CATCAACGCCACGATCAGCT	CGTCGGAAGTCTGCGAGCGGGGAACCAGAATGTAC	GAGCCGTCCGATGCAGTCAC	CGGTGCATTTGCGGGAAGAC
chr19Q24-0323	49.1-49.4	CGGCTCGCAGCGTGTAAACG	GCTCACGCTCATGCCGGTTC	CATCAACGCCACGATCAGCT	TAGGTCGAGAAGCACTGGGCTGAACCACAAGAAGC	GAGCCGTCCGATGCAGTCAC	CGGTGCATTTGCGGGAAGAC
chr19Q24-0324	49.1-49.4	CGGCTCGCAGCGTGTAAACG	GCTCACGCTCATGCCGGTTC	CATCAACGCCACGATCAGCT	GGGGAATCGGGACGTCCAGATTCAGCAGTAGGCTG	GAGCCGTCCGATGCAGTCAC	CGGTGCATTTGCGGGAAGAC
chr19Q24-0325	49.1-49.4	CGGCTCGCAGCGTGTAAACG	GCTCACGCTCATGCCGGTTC	CATCAACGCCACGATCAGCT	GGGGTGTGTGAGATTCCTGGGCTAAACCACAGGGA	GAGCCGTCCGATGCAGTCAC	CGGTGCATTTGCGGGAAGAC
chr19Q24-0326	49.1-49.4	CGGCTCGCAGCGTGTAAACG	GCTCACGCTCATGCCGGTTC	CATCAACGCCACGATCAGCT	GGCAGAGGTGGAGGGAAGGGGTTGTACCTTGTAGA	GAGCCGTCCGATGCAGTCAC	CGGTGCATTTGCGGGAAGAC
chr19Q24-0327	49.1-49.4	CGGCTCGCAGCGTGTAAACG	GCTCACGCTCATGCCGGTTC	CATCAACGCCACGATCAGCT	GGGGAAGGGAGCATCAGATTGTGGAACAGCGTAAG	GAGCCGTCCGATGCAGTCAC	CGGTGCATTTGCGGGAAGAC
chr19Q24-0328	49.1-49.4	CGGCTCGCAGCGTGTAAACG	GCTCACGCTCATGCCGGTTC	CATCAACGCCACGATCAGCT	GTAGTACGACTTGGAAAGGGAGAGAGGATCCAAATTGTACC	GAGCCGTCCGATGCAGTCAC	CGGTGCATTTGCGGGAAGAC
chr19Q24-0329	49.1-49.4	CGGCTCGCAGCGTGTAAACG	GCTCACGCTCATGCCGGTTC	CATCAACGCCACGATCAGCT	TCACAGTAATAGGAAGCACAGAACAGTAGGTAATTGGACCA	GAGCCGTCCGATGCAGTCAC	CGGTGCATTTGCGGGAAGAC
chr19Q24-0330	49.1-49.4	CGGCTCGCAGCGTGTAAACG	GCTCACGCTCATGCCGGTTC	CATCAACGCCACGATCAGCT	TAGGAAGGCAGGGGTCAAGGGTTATAGACCAAGTT	GAGCCGTCCGATGCAGTCAC	CGGTGCATTTGCGGGAAGAC
chr19Q24-0331	49.1-49.4	CGGCTCGCAGCGTGTAAACG	GCTCACGCTCATGCCGGTTC	CATCAACGCCACGATCAGCT	ACAAAGCAGTGAAGAGGAAAGACAAATCGTGGGCT	GAGCCGTCCGATGCAGTCAC	CGGTGCATTTGCGGGAAGAC
chr19Q24-0332	49.1-49.4	CGGCTCGCAGCGTGTAAACG	GCTCACGCTCATGCCGGTTC	CATCAACGCCACGATCAGCT	GCCTAGGGCTGGCAGGTGGACTGTACCACATAGAC	GAGCCGTCCGATGCAGTCAC	CGGTGCATTTGCGGGAAGAC
chr19Q24-0333	49.1-49.4	CGGCTCGCAGCGTGTAAACG	GCTCACGCTCATGCCGGTTC	CATCAACGCCACGATCAGCT	AAAAGAGACAGCTCACGAGGCTAGACCATATAGACGC	GAGCCGTCCGATGCAGTCAC	CGGTGCATTTGCGGGAAGAC
chr19Q24-0334	49.1-49.4	CGGCTCGCAGCGTGTAAACG	GCTCACGCTCATGCCGGTTC	CATCAACGCCACGATCAGCT	AGGAAGGAGGATGGGACTGAATCACACTGAGACAC	GAGCCGTCCGATGCAGTCAC	CGGTGCATTTGCGGGAAGAC
chr19Q24-0335	49.1-49.4	CGGCTCGCAGCGTGTAAACG	GCTCACGCTCATGCCGGTTC	CATCAACGCCACGATCAGCT	CAAGGGGAGACACATATAAGAGGGTTAGCCCAAGAC	GAGCCGTCCGATGCAGTCAC	CGGTGCATTTGCGGGAAGAC
chr19Q24-0336	49.1-49.4	CGGCTCGCAGCGTGTAAACG	GCTCACGCTCATGCCGGTTC	CATCAACGCCACGATCAGCT	GGTGCAGACTGGACCATACCATGCAGGCGGTAGTT	GAGCCGTCCGATGCAGTCAC	CGGTGCATTTGCGGGAAGAC
chr19Q24-0337	49.1-49.4	CGGCTCGCAGCGTGTAAACG	GCTCACGCTCATGCCGGTTC	CATCAACGCCACGATCAGCT	CCGGCTGTTACCGCTGAGGCTCTGGAAGATCTGAG	GAGCCGTCCGATGCAGTCAC	CGGTGCATTTGCGGGAAGAC
chr19Q24-0338	49.1-49.4	CGGCTCGCAGCGTGTAAACG	GCTCACGCTCATGCCGGTTC	CATCAACGCCACGATCAGCT	AATAGTGAATGGTCTTGGTGACGTCACGCAGGAAA	GAGCCGTCCGATGCAGTCAC	CGGTGCATTTGCGGGAAGAC
chr19Q24-0339	49.1-49.4	CGGCTCGCAGCGTGTAAACG	GCTCACGCTCATGCCGGTTC	CATCAACGCCACGATCAGCT	CCCCAAGGTGGTCTGACCCTCTTACCTACTTGAGT	GAGCCGTCCGATGCAGTCAC	CGGTGCATTTGCGGGAAGAC
chr19Q24-0340	49.1-49.4	CGGCTCGCAGCGTGTAAACG	GCTCACGCTCATGCCGGTTC	CATCAACGCCACGATCAGCT	GGTGCGGACAGAGGGTCACCTGAAGGGAGGTGATATT	GAGCCGTCCGATGCAGTCAC	CGGTGCATTTGCGGGAAGAC
chr19Q24-0341	49.1-49.4	CGGCTCGCAGCGTGTAAACG	GCTCACGCTCATGCCGGTTC	CATCAACGCCACGATCAGCT	CCCGGTCAATGAGGATCCAGGTGACAGTCTCGGAG	GAGCCGTCCGATGCAGTCAC	CGGTGCATTTGCGGGAAGAC
chr19Q24-0342	49.1-49.4	CGGCTCGCAGCGTGTAAACG	GCTCACGCTCATGCCGGTTC	CATCAACGCCACGATCAGCT	CCGAAGGATTCAGGGAACAGGAGCTCCAGGCTCAG	GAGCCGTCCGATGCAGTCAC	CGGTGCATTTGCGGGAAGAC
chr19Q24-0343	49.1-49.4	CGGCTCGCAGCGTGTAAACG	GCTCACGCTCATGCCGGTTC	CATCAACGCCACGATCAGCT	GTCTTGAAGAAAGTAGGCATCATCTGCGGGAATATCAGG	GAGCCGTCCGATGCAGTCAC	CGGTGCATTTGCGGGAAGAC
chr19Q24-0344	49.1-49.4	CGGCTCGCAGCGTGTAAACG	GCTCACGCTCATGCCGGTTC	CATCAACGCCACGATCAGCT	CCCCAGCACGCCAGGGACTTACTCTTGTAGGAGAT	GAGCCGTCCGATGCAGTCAC	CGGTGCATTTGCGGGAAGAC
chr19Q24-0345	49.1-49.4	CGGCTCGCAGCGTGTAAACG	GCTCACGCTCATGCCGGTTC	CATCAACGCCACGATCAGCT	CGAGTGATGGTGTCGCGGTTAAGGAGGCGACTGAG	GAGCCGTCCGATGCAGTCAC	CGGTGCATTTGCGGGAAGAC
chr19Q24-0346	49.1-49.4	CGGCTCGCAGCGTGTAAACG	GCTCACGCTCATGCCGGTTC	CATCAACGCCACGATCAGCT	ATCTCGCCTCCGCTCACGTTGACAAAGAGGCTGAG	GAGCCGTCCGATGCAGTCAC	CGGTGCATTTGCGGGAAGAC
chr19Q24-0347	49.1-49.4	CGGCTCGCAGCGTGTAAACG	GCTCACGCTCATGCCGGTTC	CATCAACGCCACGATCAGCT	GGAGGCAGCGCTGAAATTCCCGTAGAGTTCCTGGT	GAGCCGTCCGATGCAGTCAC	CGGTGCATTTGCGGGAAGAC
chr19Q24-0348	49.1-49.4	CGGCTCGCAGCGTGTAAACG	GCTCACGCTCATGCCGGTTC	CATCAACGCCACGATCAGCT	GGCCAGTTCTGTGGAGGAGGATGGGGTGAGACACTA	GAGCCGTCCGATGCAGTCAC	CGGTGCATTTGCGGGAAGAC
chr19Q24-0349	49.1-49.4	CGGCTCGCAGCGTGTAAACG	GCTCACGCTCATGCCGGTTC	CATCAACGCCACGATCAGCT	GAGGGTGGCGGGTAAACAATCAGTGGCCACTACCT	GAGCCGTCCGATGCAGTCAC	CGGTGCATTTGCGGGAAGAC
chr19Q24-0350	49.1-49.4	CGGCTCGCAGCGTGTAAACG	GCTCACGCTCATGCCGGTTC	CATCAACGCCACGATCAGCT	CAGCAGAGAAGCCCTGGTGGTTGATCTGATGTTCC	GAGCCGTCCGATGCAGTCAC	CGGTGCATTTGCGGGAAGAC
chr19Q24-0351	49.1-49.4	CGGCTCGCAGCGTGTAAACG	GCTCACGCTCATGCCGGTTC	CATCAACGCCACGATCAGCT	CAGCCGCAGTTCACTGAGTCGGTGGCTGTAAAGGA	GAGCCGTCCGATGCAGTCAC	CGGTGCATTTGCGGGAAGAC
chr19Q24-0352	49.1-49.4	CGGCTCGCAGCGTGTAAACG	GCTCACGCTCATGCCGGTTC	CATCAACGCCACGATCAGCT	GCAGGAAGGAGACATGTCGGCCGGTGTTGTACAAG	GAGCCGTCCGATGCAGTCAC	CGGTGCATTTGCGGGAAGAC
chr19Q24-0353	49.1-49.4	CGGCTCGCAGCGTGTAAACG	GCTCACGCTCATGCCGGTTC	CATCAACGCCACGATCAGCT	GGGGCAGGGAGAGATCTTTTATCTCTCGTTTCCCA	GAGCCGTCCGATGCAGTCAC	CGGTGCATTTGCGGGAAGAC
chr19Q24-0354	49.1-49.4	CGGCTCGCAGCGTGTAAACG	GCTCACGCTCATGCCGGTTC	CATCAACGCCACGATCAGCT	TCATTCAACATAATTTGAACACTGACCACTTTCCAGGCTCT	GAGCCGTCCGATGCAGTCAC	CGGTGCATTTGCGGGAAGAC
chr19Q24-0355	49.1-49.4	CGGCTCGCAGCGTGTAAACG	GCTCACGCTCATGCCGGTTC	CATCAACGCCACGATCAGCT	GTGCCAGTTTGTAAGTTGGTGCCCAATATTGGTGA	GAGCCGTCCGATGCAGTCAC	CGGTGCATTTGCGGGAAGAC
chr19Q24-0356	49.1-49.4	CGGCTCGCAGCGTGTAAACG	GCTCACGCTCATGCCGGTTC	CATCAACGCCACGATCAGCT	TGCTTTTCATTGCTTCTGCAGAGATGGGGAGACTA	GAGCCGTCCGATGCAGTCAC	CGGTGCATTTGCGGGAAGAC
chr19Q24-0357	49.1-49.4	CGGCTCGCAGCGTGTAAACG	GCTCACGCTCATGCCGGTTC	CATCAACGCCACGATCAGCT	CATTTTACAGTGTAAGCAGCCTCCTCTCCACCCAC	GAGCCGTCCGATGCAGTCAC	CGGTGCATTTGCGGGAAGAC
chr19Q24-0358	49.1-49.4	CGGCTCGCAGCGTGTAAACG	GCTCACGCTCATGCCGGTTC	CATCAACGCCACGATCAGCT	TTCATGCCCATCCCCAGTGGGTTCAATAGCTCCTC	GAGCCGTCCGATGCAGTCAC	CGGTGCATTTGCGGGAAGAC
chr19Q24-0359	49.1-49.4	CGGCTCGCAGCGTGTAAACG	GCTCACGCTCATGCCGGTTC	CATCAACGCCACGATCAGCT	CCTCCAAGCCCCTTACCTTCTCTCCTCCAGTGCTG	GAGCCGTCCGATGCAGTCAC	CGGTGCATTTGCGGGAAGAC
chr19Q24-0360	49.1-49.4	CGGCTCGCAGCGTGTAAACG	GCTCACGCTCATGCCGGTTC	CATCAACGCCACGATCAGCT	GGGGCAGAAAGGGGTCATAAAGAACCCTCTTCAGC	GAGCCGTCCGATGCAGTCAC	CGGTGCATTTGCGGGAAGAC
chr19Q24-0361	49.1-49.4	CGGCTCGCAGCGTGTAAACG	GCTCACGCTCATGCCGGTTC	CATCAACGCCACGATCAGCT	GGGTGGGGTCGGAGTAGGAGGACAAGGAGTCAGAA	GAGCCGTCCGATGCAGTCAC	CGGTGCATTTGCGGGAAGAC
chr19Q24-0362	49.1-49.4	CGGCTCGCAGCGTGTAAACG	GCTCACGCTCATGCCGGTTC	CATCAACGCCACGATCAGCT	ATAGAGACTGGATCCCAGGGCTGGTATCTGCTGAG	GAGCCGTCCGATGCAGTCAC	CGGTGCATTTGCGGGAAGAC
chr19Q24-0363	49.1-49.4	CGGCTCGCAGCGTGTAAACG	GCTCACGCTCATGCCGGTTC	CATCAACGCCACGATCAGCT	TCAAACCCATCTTAAGCCACTGTAGATGGAACTACAACTCC	GAGCCGTCCGATGCAGTCAC	CGGTGCATTTGCGGGAAGAC
chr19Q24-0364	49.1-49.4	CGGCTCGCAGCGTGTAAACG	GCTCACGCTCATGCCGGTTC	CATCAACGCCACGATCAGCT	CTGCCCCAGAGCCCCGTGGGAGTTGTAGTTCTTTT	GAGCCGTCCGATGCAGTCAC	CGGTGCATTTGCGGGAAGAC
chr19Q24-0365	49.1-49.4	CGGCTCGCAGCGTGTAAACG	GCTCACGCTCATGCCGGTTC	CATCAACGCCACGATCAGCT	TCGCTCTTATCCCACAGCTGGATTATTATTAATGTGTTGGG	GAGCCGTCCGATGCAGTCAC	CGGTGCATTTGCGGGAAGAC
chr19Q24-0366	49.1-49.4	CGGCTCGCAGCGTGTAAACG	GCTCACGCTCATGCCGGTTC	CATCAACGCCACGATCAGCT	CCTCTGGTTCCTAGCAGGAGCCAGGACCTTCCTCT	GAGCCGTCCGATGCAGTCAC	CGGTGCATTTGCGGGAAGAC
chr19Q24-0367	49.1-49.4	CGGCTCGCAGCGTGTAAACG	GCTCACGCTCATGCCGGTTC	CATCAACGCCACGATCAGCT	CCCCACACTTTCCTTCCACTCACTCCCACTCACTA	GAGCCGTCCGATGCAGTCAC	CGGTGCATTTGCGGGAAGAC
chr19Q24-0368	49.1-49.4	CGGCTCGCAGCGTGTAAACG	GCTCACGCTCATGCCGGTTC	CATCAACGCCACGATCAGCT	CTTGAAATGCGCATGTATAATGTCCCATGGTGAGCC	GAGCCGTCCGATGCAGTCAC	CGGTGCATTTGCGGGAAGAC
chr19Q24-0369	49.1-49.4	CGGCTCGCAGCGTGTAAACG	GCTCACGCTCATGCCGGTTC	CATCAACGCCACGATCAGCT	GCGGCACCTGGCACGAAGTTTCCCTGGAGATTATC	GAGCCGTCCGATGCAGTCAC	CGGTGCATTTGCGGGAAGAC
chr19Q24-0370	49.1-49.4	CGGCTCGCAGCGTGTAAACG	GCTCACGCTCATGCCGGTTC	CATCAACGCCACGATCAGCT	CCTCTCTCAGCTCCTCTGTCCCCTCCTTCTGGGAC	GAGCCGTCCGATGCAGTCAC	CGGTGCATTTGCGGGAAGAC
chr19Q24-0371	49.1-49.4	CGGCTCGCAGCGTGTAAACG	GCTCACGCTCATGCCGGTTC	CATCAACGCCACGATCAGCT	CACAGGGAGTCCCAGTTCCCCAAATGCCAAAGCAG	GAGCCGTCCGATGCAGTCAC	CGGTGCATTTGCGGGAAGAC
chr19Q24-0372	49.1-49.4	CGGCTCGCAGCGTGTAAACG	GCTCACGCTCATGCCGGTTC	CATCAACGCCACGATCAGCT	CCAGGGACTGAGATCCGCCCTTCAAACCCACTCTT	GAGCCGTCCGATGCAGTCAC	CGGTGCATTTGCGGGAAGAC
chr19Q24-0373	49.1-49.4	CGGCTCGCAGCGTGTAAACG	GCTCACGCTCATGCCGGTTC	CATCAACGCCACGATCAGCT	CTTCTCTCTCCCGTCTCTCTGTGTCTTTCCTCTTTCC	GAGCCGTCCGATGCAGTCAC	CGGTGCATTTGCGGGAAGAC
chr19Q24-0374	49.1-49.4	CGGCTCGCAGCGTGTAAACG	GCTCACGCTCATGCCGGTTC	CATCAACGCCACGATCAGCT	TCTGCTCTTTTCCCGGAACCCTCCAGTCTCCCTCT	GAGCCGTCCGATGCAGTCAC	CGGTGCATTTGCGGGAAGAC
chr19Q24-0375	49.1-49.4	CGGCTCGCAGCGTGTAAACG	GCTCACGCTCATGCCGGTTC	CATCAACGCCACGATCAGCT	AGCTCCTGATCTTCCTACTCCTCTCAGCCTTCTGC	GAGCCGTCCGATGCAGTCAC	CGGTGCATTTGCGGGAAGAC
chr19Q24-0376	49.1-49.4	CGGCTCGCAGCGTGTAAACG	GCTCACGCTCATGCCGGTTC	CATCAACGCCACGATCAGCT	CCCAGGGCTACCTCTTGGTTCCTAACCCACACCTC	GAGCCGTCCGATGCAGTCAC	CGGTGCATTTGCGGGAAGAC
chr19Q24-0377	49.1-49.4	CGGCTCGCAGCGTGTAAACG	GCTCACGCTCATGCCGGTTC	CATCAACGCCACGATCAGCT	CTCTCCGTTCTCTTTTCATTAAGCTCTCCCAAGCCA	GAGCCGTCCGATGCAGTCAC	CGGTGCATTTGCGGGAAGAC
chr19Q24-0378	49.1-49.4	CGGCTCGCAGCGTGTAAACG	GCTCACGCTCATGCCGGTTC	CATCAACGCCACGATCAGCT	GGGGAGCAGGTGATCTCATAGCGGCAAACACTCCT	GAGCCGTCCGATGCAGTCAC	CGGTGCATTTGCGGGAAGAC
chr19Q24-0379	49.1-49.4	CGGCTCGCAGCGTGTAAACG	GCTCACGCTCATGCCGGTTC	CATCAACGCCACGATCAGCT	GGGATGTGCGAAAGGGCAGGATTCGGAAGGAGGTA	GAGCCGTCCGATGCAGTCAC	CGGTGCATTTGCGGGAAGAC
chr19Q24-0380	49.1-49.4	CGGCTCGCAGCGTGTAAACG	GCTCACGCTCATGCCGGTTC	CATCAACGCCACGATCAGCT	CGCTTAAGGTGGAGCTGGGAGTGGCTTCGGAAGTC	GAGCCGTCCGATGCAGTCAC	CGGTGCATTTGCGGGAAGAC
chr19Q24-0381	49.1-49.4	CGGCTCGCAGCGTGTAAACG	GCTCACGCTCATGCCGGTTC	CATCAACGCCACGATCAGCT	GAAGGGCGGAGGGACAGAAGGTTAGAGAGGCAAGA	GAGCCGTCCGATGCAGTCAC	CGGTGCATTTGCGGGAAGAC
chr19Q24-0382	49.1-49.4	CGGCTCGCAGCGTGTAAACG	GCTCACGCTCATGCCGGTTC	CATCAACGCCACGATCAGCT	AGAAAGAGACACACATACATCAGTACAGGTGGAGAGAGAC	GAGCCGTCCGATGCAGTCAC	CGGTGCATTTGCGGGAAGAC
chr19Q24-0383	49.1-49.4	CGGCTCGCAGCGTGTAAACG	GCTCACGCTCATGCCGGTTC	CATCAACGCCACGATCAGCT	GGACCAGAAGCAGACCAACTGACATGATGGGAGAG	GAGCCGTCCGATGCAGTCAC	CGGTGCATTTGCGGGAAGAC
chr19Q24-0384	49.1-49.4	CGGCTCGCAGCGTGTAAACG	GCTCACGCTCATGCCGGTTC	CATCAACGCCACGATCAGCT	TAGCAAATTGGGATGGACATTCAAAGACCTAGAGATGGAGA	GAGCCGTCCGATGCAGTCAC	CGGTGCATTTGCGGGAAGAC
chr19Q24-0385	49.1-49.4	CGGCTCGCAGCGTGTAAACG	GCTCACGCTCATGCCGGTTC	CATCAACGCCACGATCAGCT	GAGACACCCAGAAAGAAACCCAGAGAGTCAGGGGT	GAGCCGTCCGATGCAGTCAC	CGGTGCATTTGCGGGAAGAC
chr19Q24-0386	49.1-49.4	CGGCTCGCAGCGTGTAAACG	GCTCACGCTCATGCCGGTTC	CATCAACGCCACGATCAGCT	AGCCTGGGGCTGGGGAGAAATTAAGACATGGAACC	GAGCCGTCCGATGCAGTCAC	CGGTGCATTTGCGGGAAGAC
chr19Q24-0387	49.1-49.4	CGGCTCGCAGCGTGTAAACG	GCTCACGCTCATGCCGGTTC	CATCAACGCCACGATCAGCT	CATGGAGTCCGACAGAGGCAGAGGCAATGAAGGAA	GAGCCGTCCGATGCAGTCAC	CGGTGCATTTGCGGGAAGAC
chr19Q24-0388	49.1-49.4	CGGCTCGCAGCGTGTAAACG	GCTCACGCTCATGCCGGTTC	CATCAACGCCACGATCAGCT	AGAGCTATACAGAAAGTGAAAGGCTGACTGATACTGCAAGA	GAGCCGTCCGATGCAGTCAC	CGGTGCATTTGCGGGAAGAC
chr19Q24-0389	49.1-49.4	CGGCTCGCAGCGTGTAAACG	GCTCACGCTCATGCCGGTTC	CATCAACGCCACGATCAGCT	GCAAGTCCCTAGTCCGACTCAGGTCAGGGTGTCAG	GAGCCGTCCGATGCAGTCAC	CGGTGCATTTGCGGGAAGAC
chr19Q24-0390	49.1-49.4	CGGCTCGCAGCGTGTAAACG	GCTCACGCTCATGCCGGTTC	CATCAACGCCACGATCAGCT	AAAACACAGGGACTGTGGCACTGAGAGACAGGTGA	GAGCCGTCCGATGCAGTCAC	CGGTGCATTTGCGGGAAGAC
chr19Q24-0391	49.1-49.4	CGGCTCGCAGCGTGTAAACG	GCTCACGCTCATGCCGGTTC	CATCAACGCCACGATCAGCT	GGAAGGCTTCCTGGTCCTGGTGTGATCTGGTGTGT	GAGCCGTCCGATGCAGTCAC	CGGTGCATTTGCGGGAAGAC
chr19Q24-0392	49.1-49.4	CGGCTCGCAGCGTGTAAACG	GCTCACGCTCATGCCGGTTC	CATCAACGCCACGATCAGCT	AACTTCCTGACTATCTCCATAATCCTAACCAGTGCTCAGG	GAGCCGTCCGATGCAGTCAC	CGGTGCATTTGCGGGAAGAC
chr19Q24-0393	49.1-49.4	CGGCTCGCAGCGTGTAAACG	GCTCACGCTCATGCCGGTTC	CATCAACGCCACGATCAGCT	ATGCATCTTTTCCCCTCAAGTCCTCCCCACAGCCT	GAGCCGTCCGATGCAGTCAC	CGGTGCATTTGCGGGAAGAC
chr19Q24-0394	49.1-49.4	CGGCTCGCAGCGTGTAAACG	GCTCACGCTCATGCCGGTTC	CATCAACGCCACGATCAGCT	AGTTTCCCTCCCCTTGCAATCCATGCCCCACAGAT	GAGCCGTCCGATGCAGTCAC	CGGTGCATTTGCGGGAAGAC
chr19Q24-0395	49.1-49.4	CGGCTCGCAGCGTGTAAACG	GCTCACGCTCATGCCGGTTC	CATCAACGCCACGATCAGCT	CCCCTCCTCAGCCTTTCTTGTCGTGACCAGATTCT	GAGCCGTCCGATGCAGTCAC	CGGTGCATTTGCGGGAAGAC
chr19Q24-0396	49.1-49.4	CGGCTCGCAGCGTGTAAACG	GCTCACGCTCATGCCGGTTC	CATCAACGCCACGATCAGCT	AATGTCCTTGAAGATCCACCTGTGAGAGAAGTTTTCTGAC	GAGCCGTCCGATGCAGTCAC	CGGTGCATTTGCGGGAAGAC
chr19Q24-0397	49.1-49.4	CGGCTCGCAGCGTGTAAACG	GCTCACGCTCATGCCGGTTC	CATCAACGCCACGATCAGCT	ATTGCCCGTATCACTCTGTTTTAACACGGTTTGTCTCT	GAGCCGTCCGATGCAGTCAC	CGGTGCATTTGCGGGAAGAC
chr19Q24-0398	49.1-49.4	CGGCTCGCAGCGTGTAAACG	GCTCACGCTCATGCCGGTTC	CATCAACGCCACGATCAGCT	CCGGAGGTGGGTCCCAGATGTGGATTTCATGCCTA	GAGCCGTCCGATGCAGTCAC	CGGTGCATTTGCGGGAAGAC
chr19Q24-0399	49.1-49.4	CGGCTCGCAGCGTGTAAACG	GCTCACGCTCATGCCGGTTC	CATCAACGCCACGATCAGCT	TTCGTCTCGGGTGCTGGGAACAAAGTTTGGGTCAT	GAGCCGTCCGATGCAGTCAC	CGGTGCATTTGCGGGAAGAC
chr19Q24-0400	49.1-49.4	CGGCTCGCAGCGTGTAAACG	GCTCACGCTCATGCCGGTTC	CATCAACGCCACGATCAGCT	GAGGAACATATGGGGCCTGCTCTGCACCATGCTTT	GAGCCGTCCGATGCAGTCAC	CGGTGCATTTGCGGGAAGAC
chr19Q24-0401	49.1-49.4	CGGCTCGCAGCGTGTAAACG	GCTCACGCTCATGCCGGTTC	CATCAACGCCACGATCAGCT	ATCCTCCTTGATCTATACTCTCGCCTTCTGGGTTCC	GAGCCGTCCGATGCAGTCAC	CGGTGCATTTGCGGGAAGAC
chr19Q24-0402	49.1-49.4	CGGCTCGCAGCGTGTAAACG	GCTCACGCTCATGCCGGTTC	CATCAACGCCACGATCAGCT	AGTCTCCTGGAGGAGGTGTGGACTGTGGACTCTGG	GAGCCGTCCGATGCAGTCAC	CGGTGCATTTGCGGGAAGAC
chr19Q24-0403	49.1-49.4	CGGCTCGCAGCGTGTAAACG	GCTCACGCTCATGCCGGTTC	CATCAACGCCACGATCAGCT	CGATGTGGCTCAGCAGGGCTGGGATTTGTGGTTTT	GAGCCGTCCGATGCAGTCAC	CGGTGCATTTGCGGGAAGAC
chr19Q24-0404	49.1-49.4	CGGCTCGCAGCGTGTAAACG	CTGTCTGCCGGTGCACTCAG	CATCAACGCCACGATCAGCT	AGAACTCAATAAACTCCATAGAGCCAACAGAGCTAGCCT	GAGCCGTCCGATGCAGTCAC	CGGTGCATTTGCGGGAAGAC
chr19Q24-0405	49.1-49.4	CGGCTCGCAGCGTGTAAACG	CTGTCTGCCGGTGCACTCAG	CATCAACGCCACGATCAGCT	AGAAAATCCCTTAAAAGACTCCTACTTCAGAGATGACCCCA	GAGCCGTCCGATGCAGTCAC	CGGTGCATTTGCGGGAAGAC
chr19Q24-0406	49.1-49.4	CGGCTCGCAGCGTGTAAACG	CTGTCTGCCGGTGCACTCAG	CATCAACGCCACGATCAGCT	GGTTCATCGGGAGGCTAAGGGCAGGTTCTCCCAGATTA	GAGCCGTCCGATGCAGTCAC	CGGTGCATTTGCGGGAAGAC
chr19Q24-0407	49.1-49.4	CGGCTCGCAGCGTGTAAACG	CTGTCTGCCGGTGCACTCAG	CATCAACGCCACGATCAGCT	GGGGTCAAATAGTCTCCCTGGAGGCAATTTCTTGC	GAGCCGTCCGATGCAGTCAC	CGGTGCATTTGCGGGAAGAC
chr19Q24-0408	49.1-49.4	CGGCTCGCAGCGTGTAAACG	CTGTCTGCCGGTGCACTCAG	CATCAACGCCACGATCAGCT	TTTTCCATCTAACCAAGAGCAAACCCAGAACGTTTGC	GAGCCGTCCGATGCAGTCAC	CGGTGCATTTGCGGGAAGAC
chr19Q24-0409	49.1-49.4	CGGCTCGCAGCGTGTAAACG	CTGTCTGCCGGTGCACTCAG	CATCAACGCCACGATCAGCT	TGGAAGGCACCTTTCTCCCTACCTGGTATCCTGTG	GAGCCGTCCGATGCAGTCAC	CGGTGCATTTGCGGGAAGAC
chr19Q24-0410	49.1-49.4	CGGCTCGCAGCGTGTAAACG	CTGTCTGCCGGTGCACTCAG	CATCAACGCCACGATCAGCT	ACATCATGGCATATCCTGACTCCCCATTGGCTGAG	GAGCCGTCCGATGCAGTCAC	CGGTGCATTTGCGGGAAGAC
chr19Q24-0411	49.1-49.4	CGGCTCGCAGCGTGTAAACG	CTGTCTGCCGGTGCACTCAG	CATCAACGCCACGATCAGCT	AGGCCCAGCTTTCTCTCAGAGAAGGAAATTATTAGGC	GAGCCGTCCGATGCAGTCAC	CGGTGCATTTGCGGGAAGAC
chr19Q24-0412	49.1-49.4	CGGCTCGCAGCGTGTAAACG	CTGTCTGCCGGTGCACTCAG	CATCAACGCCACGATCAGCT	AACACAAATCTGACTAGCACCCAGTTACATCATAGGAGTGT	GAGCCGTCCGATGCAGTCAC	CGGTGCATTTGCGGGAAGAC
chr19Q24-0413	49.1-49.4	CGGCTCGCAGCGTGTAAACG	CTGTCTGCCGGTGCACTCAG	CATCAACGCCACGATCAGCT	GCTTATTGTATTGGCCACTTTGTTCCAGGTCCAAATGG	GAGCCGTCCGATGCAGTCAC	CGGTGCATTTGCGGGAAGAC
chr19Q24-0414	49.1-49.4	CGGCTCGCAGCGTGTAAACG	CTGTCTGCCGGTGCACTCAG	CATCAACGCCACGATCAGCT	ACAAATGGACCTTAAATCACATCCCTTCCTCTAAGACTCCC	GAGCCGTCCGATGCAGTCAC	CGGTGCATTTGCGGGAAGAC
chr19Q24-0415	49.1-49.4	CGGCTCGCAGCGTGTAAACG	CTGTCTGCCGGTGCACTCAG	CATCAACGCCACGATCAGCT	CCCCTCAGTGACTCTCCTGAAAAGATCACCCAAAT	GAGCCGTCCGATGCAGTCAC	CGGTGCATTTGCGGGAAGAC
chr19Q24-0416	49.1-49.4	CGGCTCGCAGCGTGTAAACG	CTGTCTGCCGGTGCACTCAG	CATCAACGCCACGATCAGCT	TTGAGATTATGTTGTTTGCTGTGGGTGCAGGGGCA	GAGCCGTCCGATGCAGTCAC	CGGTGCATTTGCGGGAAGAC
chr19Q24-0417	49.1-49.4	CGGCTCGCAGCGTGTAAACG	CTGTCTGCCGGTGCACTCAG	CATCAACGCCACGATCAGCT	CAAGGAAGGTCCCAGGCTGTGGCAACCTTCCATTC	GAGCCGTCCGATGCAGTCAC	CGGTGCATTTGCGGGAAGAC
chr19Q24-0418	49.1-49.4	CGGCTCGCAGCGTGTAAACG	CTGTCTGCCGGTGCACTCAG	CATCAACGCCACGATCAGCT	CCTCTGGCGTGCAGGCCAATTGTTGAGTGGGAATA	GAGCCGTCCGATGCAGTCAC	CGGTGCATTTGCGGGAAGAC
chr19Q24-0419	49.1-49.4	CGGCTCGCAGCGTGTAAACG	CTGTCTGCCGGTGCACTCAG	CATCAACGCCACGATCAGCT	CAATTCTGCTTAGCACCAAGTTATGTCATACCACTCTGTGG	GAGCCGTCCGATGCAGTCAC	CGGTGCATTTGCGGGAAGAC
chr19Q24-0420	49.1-49.4	CGGCTCGCAGCGTGTAAACG	CTGTCTGCCGGTGCACTCAG	CATCAACGCCACGATCAGCT	TCAAAGTATCTCAATTCCTTTCTCAGAGCCTATCCTGAGGC	GAGCCGTCCGATGCAGTCAC	CGGTGCATTTGCGGGAAGAC
chr19Q24-0421	49.1-49.4	CGGCTCGCAGCGTGTAAACG	CTGTCTGCCGGTGCACTCAG	CATCAACGCCACGATCAGCT	TCCTACGTCTGGAATTTTCTAGAAATCTGGAACTGCTGTCC	GAGCCGTCCGATGCAGTCAC	CGGTGCATTTGCGGGAAGAC
chr19Q24-0422	49.1-49.4	CGGCTCGCAGCGTGTAAACG	CTGTCTGCCGGTGCACTCAG	CATCAACGCCACGATCAGCT	CTCCCTTTGTGAGATTTCCCGCCTTTTCCAACCAA	GAGCCGTCCGATGCAGTCAC	CGGTGCATTTGCGGGAAGAC
chr19Q24-0423	49.1-49.4	CGGCTCGCAGCGTGTAAACG	CTGTCTGCCGGTGCACTCAG	CATCAACGCCACGATCAGCT	CATTGGCCTTCGGCCTATCGTCAGGCAACACCAAT	GAGCCGTCCGATGCAGTCAC	CGGTGCATTTGCGGGAAGAC
chr19Q24-0424	49.1-49.4	CGGCTCGCAGCGTGTAAACG	CTGTCTGCCGGTGCACTCAG	CATCAACGCCACGATCAGCT	CTGACTAGCACCCAATGACGTCATAAGAGCGTTCT	GAGCCGTCCGATGCAGTCAC	CGGTGCATTTGCGGGAAGAC
chr19Q24-0425	49.1-49.4	CGGCTCGCAGCGTGTAAACG	CTGTCTGCCGGTGCACTCAG	CATCAACGCCACGATCAGCT	TATTGGATTGGCCACTTTGTCAGGGTCCCGTTGTG	GAGCCGTCCGATGCAGTCAC	CGGTGCATTTGCGGGAAGAC
chr19Q24-0426	49.1-49.4	CGGCTCGCAGCGTGTAAACG	CTGTCTGCCGGTGCACTCAG	CATCAACGCCACGATCAGCT	CTGTGGTCCTAACTTCAGCTCCGCGTATTGATTCA	GAGCCGTCCGATGCAGTCAC	CGGTGCATTTGCGGGAAGAC
chr19Q24-0427	49.1-49.4	CGGCTCGCAGCGTGTAAACG	CTGTCTGCCGGTGCACTCAG	CATCAACGCCACGATCAGCT	AGGCCTTGTTCGCTTCCCTCTAGAGAGTGTGCCAG	GAGCCGTCCGATGCAGTCAC	CGGTGCATTTGCGGGAAGAC
chr19Q24-0428	49.1-49.4	CGGCTCGCAGCGTGTAAACG	CTGTCTGCCGGTGCACTCAG	CATCAACGCCACGATCAGCT	GGGGAAACAGATCACTGGCGGGGAATAAGCCACAG	GAGCCGTCCGATGCAGTCAC	CGGTGCATTTGCGGGAAGAC
chr19Q24-0429	49.1-49.4	CGGCTCGCAGCGTGTAAACG	CTGTCTGCCGGTGCACTCAG	CATCAACGCCACGATCAGCT	GCCAAAGGAGGAAATGTTGGGACCAGAAGTCCCGC	GAGCCGTCCGATGCAGTCAC	CGGTGCATTTGCGGGAAGAC
chr19Q24-0430	49.1-49.4	CGGCTCGCAGCGTGTAAACG	CTGTCTGCCGGTGCACTCAG	CATCAACGCCACGATCAGCT	CATAGTGTCGTCGGGGCTCTGCGACGTCTGATTGG	GAGCCGTCCGATGCAGTCAC	CGGTGCATTTGCGGGAAGAC
chr19Q24-0431	49.1-49.4	CGGCTCGCAGCGTGTAAACG	CTGTCTGCCGGTGCACTCAG	CATCAACGCCACGATCAGCT	CTCTCTGCAGTGCACCGTCGAGGTAGAAGGCTCAG	GAGCCGTCCGATGCAGTCAC	CGGTGCATTTGCGGGAAGAC
chr19Q24-0432	49.1-49.4	CGGCTCGCAGCGTGTAAACG	CTGTCTGCCGGTGCACTCAG	CATCAACGCCACGATCAGCT	CTCCTAGTCGCTCCCAAATTACTTTGTTGGTGCTCG	GAGCCGTCCGATGCAGTCAC	CGGTGCATTTGCGGGAAGAC
chr19Q24-0433	49.1-49.4	CGGCTCGCAGCGTGTAAACG	CTGTCTGCCGGTGCACTCAG	CATCAACGCCACGATCAGCT	GGGTGGGCTTCTGGTATCGCAGTGGGGAGAGAAAC	GAGCCGTCCGATGCAGTCAC	CGGTGCATTTGCGGGAAGAC
chr19Q24-0434	49.1-49.4	CGGCTCGCAGCGTGTAAACG	CTGTCTGCCGGTGCACTCAG	CATCAACGCCACGATCAGCT	CTTGAACCTTGGAGAGTTTGACCCTAAATCGTGAGGG	GAGCCGTCCGATGCAGTCAC	CGGTGCATTTGCGGGAAGAC
chr19Q24-0435	49.1-49.4	CGGCTCGCAGCGTGTAAACG	CTGTCTGCCGGTGCACTCAG	CATCAACGCCACGATCAGCT	GTAGAGCCTGCTGGAGGAAACATCTTTGAGATAAGGAG	GAGCCGTCCGATGCAGTCAC	CGGTGCATTTGCGGGAAGAC
chr19Q24-0436	49.1-49.4	CGGCTCGCAGCGTGTAAACG	CTGTCTGCCGGTGCACTCAG	CATCAACGCCACGATCAGCT	TTAAACTATAGTAGGTGGGGCTGGGGACAGGGCAG	GAGCCGTCCGATGCAGTCAC	CGGTGCATTTGCGGGAAGAC
chr19Q24-0437	49.1-49.4	CGGCTCGCAGCGTGTAAACG	CTGTCTGCCGGTGCACTCAG	CATCAACGCCACGATCAGCT	AAGAGGCAGGTCCAGGGTCTCTAATGCAGTGGAGT	GAGCCGTCCGATGCAGTCAC	CGGTGCATTTGCGGGAAGAC
chr19Q24-0438	49.1-49.4	CGGCTCGCAGCGTGTAAACG	CTGTCTGCCGGTGCACTCAG	CATCAACGCCACGATCAGCT	CAGAAGGTATCAATGGTGGAATTCTTGGGAAGGAGGG	GAGCCGTCCGATGCAGTCAC	CGGTGCATTTGCGGGAAGAC
chr19Q24-0439	49.1-49.4	CGGCTCGCAGCGTGTAAACG	CTGTCTGCCGGTGCACTCAG	CATCAACGCCACGATCAGCT	GGGGAGGGGCTCTGGGATAAATTTCGAGGACCAGA	GAGCCGTCCGATGCAGTCAC	CGGTGCATTTGCGGGAAGAC
chr19Q24-0440	49.1-49.4	CGGCTCGCAGCGTGTAAACG	CTGTCTGCCGGTGCACTCAG	CATCAACGCCACGATCAGCT	AGAAGGAAGAGACTGGTCCCTGGAATGTGAGGGCT	GAGCCGTCCGATGCAGTCAC	CGGTGCATTTGCGGGAAGAC
chr19Q24-0441	49.1-49.4	CGGCTCGCAGCGTGTAAACG	CTGTCTGCCGGTGCACTCAG	CATCAACGCCACGATCAGCT	AAAATGCACTTTCTGAGAGGCTGGGTGGGACTCTG	GAGCCGTCCGATGCAGTCAC	CGGTGCATTTGCGGGAAGAC
chr19Q24-0442	49.1-49.4	CGGCTCGCAGCGTGTAAACG	CTGTCTGCCGGTGCACTCAG	CATCAACGCCACGATCAGCT	TTCCACCTGTGAAGGCCTAGAACACTAGTGACCAG	GAGCCGTCCGATGCAGTCAC	CGGTGCATTTGCGGGAAGAC
chr19Q24-0443	49.1-49.4	CGGCTCGCAGCGTGTAAACG	CTGTCTGCCGGTGCACTCAG	CATCAACGCCACGATCAGCT	ATGAGGTTCCTGAGGGAGAAGTCTGCGGTCCTATA	GAGCCGTCCGATGCAGTCAC	CGGTGCATTTGCGGGAAGAC
chr19Q24-0444	49.1-49.4	CGGCTCGCAGCGTGTAAACG	CTGTCTGCCGGTGCACTCAG	CATCAACGCCACGATCAGCT	CATTGAGAGAAATAGCTGGCGTTGGTCTAGATTTGTTGGC	GAGCCGTCCGATGCAGTCAC	CGGTGCATTTGCGGGAAGAC
chr19Q24-0445	49.1-49.4	CGGCTCGCAGCGTGTAAACG	CTGTCTGCCGGTGCACTCAG	CATCAACGCCACGATCAGCT	TGGGCCGAACTCCTGAGTGTCTTAAGAGAGCTGAA	GAGCCGTCCGATGCAGTCAC	CGGTGCATTTGCGGGAAGAC
chr19Q24-0446	49.1-49.4	CGGCTCGCAGCGTGTAAACG	CTGTCTGCCGGTGCACTCAG	CATCAACGCCACGATCAGCT	TAGCCTGAGGTCATAGACCCCAAGGTCATGGAGCA	GAGCCGTCCGATGCAGTCAC	CGGTGCATTTGCGGGAAGAC
chr19Q24-0447	49.1-49.4	CGGCTCGCAGCGTGTAAACG	CTGTCTGCCGGTGCACTCAG	CATCAACGCCACGATCAGCT	GGTGTGGACTGGGGATTAGGGAACCGTGGGACAAG	GAGCCGTCCGATGCAGTCAC	CGGTGCATTTGCGGGAAGAC
chr19Q24-0448	49.1-49.4	CGGCTCGCAGCGTGTAAACG	CTGTCTGCCGGTGCACTCAG	CATCAACGCCACGATCAGCT	TCTTTATGGGAAGTGGGGCTAAGGCTCAAATATCTGG	GAGCCGTCCGATGCAGTCAC	CGGTGCATTTGCGGGAAGAC
chr19Q24-0449	49.1-49.4	CGGCTCGCAGCGTGTAAACG	CTGTCTGCCGGTGCACTCAG	CATCAACGCCACGATCAGCT	GACCATGAAGGGAAGCAGAAAGGGTCTCTGAGATAG	GAGCCGTCCGATGCAGTCAC	CGGTGCATTTGCGGGAAGAC
chr19Q24-0450	49.1-49.4	CGGCTCGCAGCGTGTAAACG	CTGTCTGCCGGTGCACTCAG	CATCAACGCCACGATCAGCT	GGAGGACAGGGCAAGAGTTCATTCCACTCAACCAG	GAGCCGTCCGATGCAGTCAC	CGGTGCATTTGCGGGAAGAC
chr19Q24-0451	49.1-49.4	CGGCTCGCAGCGTGTAAACG	CTGTCTGCCGGTGCACTCAG	CATCAACGCCACGATCAGCT	TTCCCCTATCTCTTCCATCCCTCAGAGATGTCAGG	GAGCCGTCCGATGCAGTCAC	CGGTGCATTTGCGGGAAGAC
chr19Q24-0452	49.1-49.4	CGGCTCGCAGCGTGTAAACG	CTGTCTGCCGGTGCACTCAG	CATCAACGCCACGATCAGCT	CTGAAGGAGATGATGAAACTCTGTAAGCCGAAGAACATGG	GAGCCGTCCGATGCAGTCAC	CGGTGCATTTGCGGGAAGAC
chr19Q24-0453	49.1-49.4	CGGCTCGCAGCGTGTAAACG	CTGTCTGCCGGTGCACTCAG	CATCAACGCCACGATCAGCT	GGAAAGAGGAGACACAGGAAGGTAGTGAATGCCCC	GAGCCGTCCGATGCAGTCAC	CGGTGCATTTGCGGGAAGAC
chr19Q24-0454	49.1-49.4	CGGCTCGCAGCGTGTAAACG	CTGTCTGCCGGTGCACTCAG	CATCAACGCCACGATCAGCT	CCACTCCCCTCCCCATTTGTCTTCTGCCCCATCAA	GAGCCGTCCGATGCAGTCAC	CGGTGCATTTGCGGGAAGAC
chr19Q24-0455	49.1-49.4	CGGCTCGCAGCGTGTAAACG	CTGTCTGCCGGTGCACTCAG	CATCAACGCCACGATCAGCT	TTTCTAGATCAGGAAGGGGTTTGGAATCCAACACTCC	GAGCCGTCCGATGCAGTCAC	CGGTGCATTTGCGGGAAGAC
chr19Q24-0456	49.1-49.4	CGGCTCGCAGCGTGTAAACG	CTGTCTGCCGGTGCACTCAG	CATCAACGCCACGATCAGCT	TTCCCATTTAAGATGAGAAAGTGGAAGGCCAGAAAGGG	GAGCCGTCCGATGCAGTCAC	CGGTGCATTTGCGGGAAGAC
chr19Q24-0457	49.1-49.4	CGGCTCGCAGCGTGTAAACG	CTGTCTGCCGGTGCACTCAG	CATCAACGCCACGATCAGCT	GGTGGCTTAGAAGCAGTCATCAGAACCAGCTGTGT	GAGCCGTCCGATGCAGTCAC	CGGTGCATTTGCGGGAAGAC
chr19Q24-0458	49.1-49.4	CGGCTCGCAGCGTGTAAACG	CTGTCTGCCGGTGCACTCAG	CATCAACGCCACGATCAGCT	CCTTCAGCTGTCTGTCTCCCCAGCACTCACCATGG	GAGCCGTCCGATGCAGTCAC	CGGTGCATTTGCGGGAAGAC
chr19Q24-0459	49.1-49.4	CGGCTCGCAGCGTGTAAACG	CTGTCTGCCGGTGCACTCAG	CATCAACGCCACGATCAGCT	TCCTGCTGGCAGTACCTCCGAAGGCTCATGTGTAC	GAGCCGTCCGATGCAGTCAC	CGGTGCATTTGCGGGAAGAC
chr19Q24-0460	49.1-49.4	CGGCTCGCAGCGTGTAAACG	CTGTCTGCCGGTGCACTCAG	CATCAACGCCACGATCAGCT	CCTGGTGTCCGACATATTGCAGTAGTTTTGACACTGA	GAGCCGTCCGATGCAGTCAC	CGGTGCATTTGCGGGAAGAC
chr19Q24-0461	49.1-49.4	CGGCTCGCAGCGTGTAAACG	CTGTCTGCCGGTGCACTCAG	CATCAACGCCACGATCAGCT	CGTTCCATCTTGATGGCCAGCTGGGGTACCCAAAC	GAGCCGTCCGATGCAGTCAC	CGGTGCATTTGCGGGAAGAC
chr19Q24-0462	49.1-49.4	CGGCTCGCAGCGTGTAAACG	CTGTCTGCCGGTGCACTCAG	CATCAACGCCACGATCAGCT	CTTTGGGACTGGGCTCAATGGGTGACCCATGTATC	GAGCCGTCCGATGCAGTCAC	CGGTGCATTTGCGGGAAGAC
chr19Q24-0463	49.1-49.4	CGGCTCGCAGCGTGTAAACG	CTGTCTGCCGGTGCACTCAG	CATCAACGCCACGATCAGCT	CCAGTCAGCCCATCCTCATTCCCACTTGCCACTCA	GAGCCGTCCGATGCAGTCAC	CGGTGCATTTGCGGGAAGAC
chr19Q24-0464	49.1-49.4	CGGCTCGCAGCGTGTAAACG	CTGTCTGCCGGTGCACTCAG	CATCAACGCCACGATCAGCT	CACCAGGAGTAGTGGCAAGGGTGGTTGTTGCCTCT	GAGCCGTCCGATGCAGTCAC	CGGTGCATTTGCGGGAAGAC
chr19Q24-0465	49.1-49.4	CGGCTCGCAGCGTGTAAACG	CTGTCTGCCGGTGCACTCAG	CATCAACGCCACGATCAGCT	TTCCTTTAGGACTCAAGAGTGCAAGCATCCCTTGC	GAGCCGTCCGATGCAGTCAC	CGGTGCATTTGCGGGAAGAC
chr19Q24-0466	49.1-49.4	CGGCTCGCAGCGTGTAAACG	CTGTCTGCCGGTGCACTCAG	CATCAACGCCACGATCAGCT	CTTCAGGCCCCAAGCCTCCTTTTCCTCAAGAGTCC	GAGCCGTCCGATGCAGTCAC	CGGTGCATTTGCGGGAAGAC
chr19Q24-0467	49.1-49.4	CGGCTCGCAGCGTGTAAACG	CTGTCTGCCGGTGCACTCAG	CATCAACGCCACGATCAGCT	AGAATTTCAGTCCCTGCTTATCCGAGGGCCCAGAG	GAGCCGTCCGATGCAGTCAC	CGGTGCATTTGCGGGAAGAC
chr19Q24-0468	49.1-49.4	CGGCTCGCAGCGTGTAAACG	CTGTCTGCCGGTGCACTCAG	CATCAACGCCACGATCAGCT	GCAGCTGTGCACTGGAGACCTGGGATGTCTCCTTC	GAGCCGTCCGATGCAGTCAC	CGGTGCATTTGCGGGAAGAC
chr19Q24-0469	49.1-49.4	CGGCTCGCAGCGTGTAAACG	CTGTCTGCCGGTGCACTCAG	CATCAACGCCACGATCAGCT	CTCTACTCAGGCTTGTGGCCTGGCCCCTCAAGACTTA	GAGCCGTCCGATGCAGTCAC	CGGTGCATTTGCGGGAAGAC
chr19Q24-0470	49.1-49.4	CGGCTCGCAGCGTGTAAACG	CTGTCTGCCGGTGCACTCAG	CATCAACGCCACGATCAGCT	CCAATAGGGTGGCACTGGCAGGCTACATGAGCAGA	GAGCCGTCCGATGCAGTCAC	CGGTGCATTTGCGGGAAGAC
chr19Q24-0471	49.1-49.4	CGGCTCGCAGCGTGTAAACG	CTGTCTGCCGGTGCACTCAG	CATCAACGCCACGATCAGCT	GGCTGAAGATAGGCTGGCTAGGGTCCCTCCAGAAC	GAGCCGTCCGATGCAGTCAC	CGGTGCATTTGCGGGAAGAC
chr19Q24-0472	49.1-49.4	CGGCTCGCAGCGTGTAAACG	CTGTCTGCCGGTGCACTCAG	CATCAACGCCACGATCAGCT	CGTGCTGGTTGCAGGAGCAGGCTAGGAGCAAAATG	GAGCCGTCCGATGCAGTCAC	CGGTGCATTTGCGGGAAGAC
chr19Q24-0473	49.1-49.4	CGGCTCGCAGCGTGTAAACG	CTGTCTGCCGGTGCACTCAG	CATCAACGCCACGATCAGCT	CCGAGTGTGCTGCTCCCCAGTCCTCAGCTTTCTTC	GAGCCGTCCGATGCAGTCAC	CGGTGCATTTGCGGGAAGAC
chr19Q24-0474	49.1-49.4	CGGCTCGCAGCGTGTAAACG	CTGTCTGCCGGTGCACTCAG	CATCAACGCCACGATCAGCT	CCTGCCCTCATGAAAGGAAGCCGTGAGTGTCCAAG	GAGCCGTCCGATGCAGTCAC	CGGTGCATTTGCGGGAAGAC
chr19Q24-0475	49.1-49.4	CGGCTCGCAGCGTGTAAACG	CTGTCTGCCGGTGCACTCAG	CATCAACGCCACGATCAGCT	GTAGAAGAGAATGCCTGGGTCCCAGGACATCTCTA	GAGCCGTCCGATGCAGTCAC	CGGTGCATTTGCGGGAAGAC
chr19Q24-0476	49.1-49.4	CGGCTCGCAGCGTGTAAACG	CTGTCTGCCGGTGCACTCAG	CATCAACGCCACGATCAGCT	GGGGACTCATGAACCTCCTGAACATCTGTGAAACT	GAGCCGTCCGATGCAGTCAC	CGGTGCATTTGCGGGAAGAC
chr19Q24-0477	49.1-49.4	CGGCTCGCAGCGTGTAAACG	CTGTCTGCCGGTGCACTCAG	CATCAACGCCACGATCAGCT	TGGCTGTCTAGCATTCGTACGTGCAGGACACCCTG	GAGCCGTCCGATGCAGTCAC	CGGTGCATTTGCGGGAAGAC
chr19Q24-0478	49.1-49.4	CGGCTCGCAGCGTGTAAACG	CTGTCTGCCGGTGCACTCAG	CATCAACGCCACGATCAGCT	CCAGTAATACACAGCTCCCGTGAGGATTATTTAGCATGT	GAGCCGTCCGATGCAGTCAC	CGGTGCATTTGCGGGAAGAC
chr19Q24-0479	49.1-49.4	CGGCTCGCAGCGTGTAAACG	CTGTCTGCCGGTGCACTCAG	CATCAACGCCACGATCAGCT	CATGGACACTCTTTGAAGAGACTTGGACTGCAGGG	GAGCCGTCCGATGCAGTCAC	CGGTGCATTTGCGGGAAGAC
chr19Q24-0480	49.1-49.4	CGGCTCGCAGCGTGTAAACG	CTGTCTGCCGGTGCACTCAG	CATCAACGCCACGATCAGCT	TGTTTTGACACTAAGAGGTTTGAGAGCCCTGGACT	GAGCCGTCCGATGCAGTCAC	CGGTGCATTTGCGGGAAGAC
chr19Q24-0481	49.1-49.4	CGGCTCGCAGCGTGTAAACG	CTGTCTGCCGGTGCACTCAG	CATCAACGCCACGATCAGCT	CAGGTCCCTGAGAGCCCGGAAGAGTTGTGGGATAA	GAGCCGTCCGATGCAGTCAC	CGGTGCATTTGCGGGAAGAC
chr19Q24-0482	49.1-49.4	CGGCTCGCAGCGTGTAAACG	CTGTCTGCCGGTGCACTCAG	CATCAACGCCACGATCAGCT	ATGATCAGTGAGTTGAGTCAGGTTTTGGATTCTTTCTGACC	GAGCCGTCCGATGCAGTCAC	CGGTGCATTTGCGGGAAGAC
chr19Q24-0483	49.1-49.4	CGGCTCGCAGCGTGTAAACG	CTGTCTGCCGGTGCACTCAG	CATCAACGCCACGATCAGCT	CAAGGGTAATCGTTTTGCCTCACTTCCCCTGTGGA	GAGCCGTCCGATGCAGTCAC	CGGTGCATTTGCGGGAAGAC
chr19Q24-0484	49.1-49.4	CGGCTCGCAGCGTGTAAACG	CTGTCTGCCGGTGCACTCAG	CATCAACGCCACGATCAGCT	GAACTCAGATGAGGGAGAGGAGATGCAGACCAGGA	GAGCCGTCCGATGCAGTCAC	CGGTGCATTTGCGGGAAGAC
chr19Q24-0485	49.1-49.4	CGGCTCGCAGCGTGTAAACG	CTGTCTGCCGGTGCACTCAG	CATCAACGCCACGATCAGCT	TGTCTGTGAAGCCCATAGCTCTGCCACAGGCATTA	GAGCCGTCCGATGCAGTCAC	CGGTGCATTTGCGGGAAGAC
chr19Q24-0486	49.1-49.4	CGGCTCGCAGCGTGTAAACG	CTGTCTGCCGGTGCACTCAG	CATCAACGCCACGATCAGCT	GCCACCCTGACCTTTCTCCACTGCAGCATTGTCAG	GAGCCGTCCGATGCAGTCAC	CGGTGCATTTGCGGGAAGAC
chr19Q24-0487	49.1-49.4	CGGCTCGCAGCGTGTAAACG	CTGTCTGCCGGTGCACTCAG	CATCAACGCCACGATCAGCT	TCACCCCTCACTCCCCTGCTTAGGTAAAAGATTTG	GAGCCGTCCGATGCAGTCAC	CGGTGCATTTGCGGGAAGAC
chr19Q24-0488	49.1-49.4	CGGCTCGCAGCGTGTAAACG	CTGTCTGCCGGTGCACTCAG	CATCAACGCCACGATCAGCT	GCCAAAGAATGGGGATGGTCTGTAAGTTAGCCCAT	GAGCCGTCCGATGCAGTCAC	CGGTGCATTTGCGGGAAGAC
chr19Q24-0489	49.1-49.4	CGGCTCGCAGCGTGTAAACG	CTGTCTGCCGGTGCACTCAG	CATCAACGCCACGATCAGCT	GAGAGGGAAGGCCAGGGTACACTTGCACACGTGTGTATA	GAGCCGTCCGATGCAGTCAC	CGGTGCATTTGCGGGAAGAC
chr19Q24-0490	49.1-49.4	CGGCTCGCAGCGTGTAAACG	CTGTCTGCCGGTGCACTCAG	CATCAACGCCACGATCAGCT	TGTCTGTGTCTGTTGGTAGAGTTACCTCCCAGGAC	GAGCCGTCCGATGCAGTCAC	CGGTGCATTTGCGGGAAGAC
chr19Q24-0491	49.1-49.4	CGGCTCGCAGCGTGTAAACG	CTGTCTGCCGGTGCACTCAG	CATCAACGCCACGATCAGCT	CTGTCTCTGAGGAGGGGCTGTTGGAGGGAGGTAGG	GAGCCGTCCGATGCAGTCAC	CGGTGCATTTGCGGGAAGAC
chr19Q24-0492	49.1-49.4	CGGCTCGCAGCGTGTAAACG	CTGTCTGCCGGTGCACTCAG	CATCAACGCCACGATCAGCT	CACCTGTGGGAAAGAGGGCATCGCATGGGACATTC	GAGCCGTCCGATGCAGTCAC	CGGTGCATTTGCGGGAAGAC
chr19Q24-0493	49.1-49.4	CGGCTCGCAGCGTGTAAACG	CTGTCTGCCGGTGCACTCAG	CATCAACGCCACGATCAGCT	GTCTGTTGCCTCTTGTCTGCCACGTGGTGTGACAG	GAGCCGTCCGATGCAGTCAC	CGGTGCATTTGCGGGAAGAC
chr19Q24-0494	49.1-49.4	CGGCTCGCAGCGTGTAAACG	CTGTCTGCCGGTGCACTCAG	CATCAACGCCACGATCAGCT	CCCCTGTGGTTGGTTTGAGGAGTCAGGTACCATCC	GAGCCGTCCGATGCAGTCAC	CGGTGCATTTGCGGGAAGAC
chr19Q24-0495	49.1-49.4	CGGCTCGCAGCGTGTAAACG	CTGTCTGCCGGTGCACTCAG	CATCAACGCCACGATCAGCT	CTGATGAGTGTTGGGGAGAGGCTGAGCCCCTCATG	GAGCCGTCCGATGCAGTCAC	CGGTGCATTTGCGGGAAGAC
chr19Q24-0496	49.1-49.4	CGGCTCGCAGCGTGTAAACG	CTGTCTGCCGGTGCACTCAG	CATCAACGCCACGATCAGCT	AGCAGACAGGCCCATGTGTGGCTGAGATACAGGAC	GAGCCGTCCGATGCAGTCAC	CGGTGCATTTGCGGGAAGAC
chr19Q24-0497	49.1-49.4	CGGCTCGCAGCGTGTAAACG	CTGTCTGCCGGTGCACTCAG	CATCAACGCCACGATCAGCT	GAGGGAAGGGAACATCCTGCTCCCGTAGGGACAAA	GAGCCGTCCGATGCAGTCAC	CGGTGCATTTGCGGGAAGAC
chr19Q24-0498	49.1-49.4	CGGCTCGCAGCGTGTAAACG	CTGTCTGCCGGTGCACTCAG	CATCAACGCCACGATCAGCT	CCACAGTGGCCTTAGGACCTGGTGTGGAGTGGAAG	GAGCCGTCCGATGCAGTCAC	CGGTGCATTTGCGGGAAGAC
chr19Q24-0499	49.1-49.4	CGGCTCGCAGCGTGTAAACG	CTGTCTGCCGGTGCACTCAG	CATCAACGCCACGATCAGCT	GGTCCTGGGGTACAGAAGCGCAAGCTGACAGATGT	GAGCCGTCCGATGCAGTCAC	CGGTGCATTTGCGGGAAGAC
chr19Q24-0500	49.1-49.4	CGGCTCGCAGCGTGTAAACG	CTGTCTGCCGGTGCACTCAG	CATCAACGCCACGATCAGCT	CCTCCCCGGCTGCATGGAAGCGAGGAAAATAGTTC	GAGCCGTCCGATGCAGTCAC	CGGTGCATTTGCGGGAAGAC
chr19Q24-0501	49.1-49.4	CGGCTCGCAGCGTGTAAACG	CTGTCTGCCGGTGCACTCAG	CATCAACGCCACGATCAGCT	CATCTGGGGAGAATTACTGTTTACATAACCCAAAGGGGAA	GAGCCGTCCGATGCAGTCAC	CGGTGCATTTGCGGGAAGAC
chr19Q24-0502	49.1-49.4	CGGCTCGCAGCGTGTAAACG	CTGTCTGCCGGTGCACTCAG	CATCAACGCCACGATCAGCT	AGAACGCAGACAAAATCGAGAATTTTGCCTGAACTAATCCG	GAGCCGTCCGATGCAGTCAC	CGGTGCATTTGCGGGAAGAC
chr19Q24-0503	49.1-49.4	CGGCTCGCAGCGTGTAAACG	CTGTCTGCCGGTGCACTCAG	CATCAACGCCACGATCAGCT	TAGCTTAACACCCCAGAGTTATCCGTCAGTGTCGA	GAGCCGTCCGATGCAGTCAC	CGGTGCATTTGCGGGAAGAC
chr19Q24-0504	49.1-49.4	CGGCTCGCAGCGTGTAAACG	CTGTCTGCCGGTGCACTCAG	CATCAACGCCACGATCAGCT	CTGGCCAAGGCCAGCAGACGTGGAAACCTAGAGAG	GAGCCGTCCGATGCAGTCAC	CGGTGCATTTGCGGGAAGAC
chr19Q24-0505	49.1-49.4	CGGCTCGCAGCGTGTAAACG	CTGTCTGCCGGTGCACTCAG	CATCAACGCCACGATCAGCT	CCTGCAGGGATCAGAGCCATTGCCTTTCCCACATG	GAGCCGTCCGATGCAGTCAC	CGGTGCATTTGCGGGAAGAC
chr19Q24-0506	49.1-49.4	CGGCTCGCAGCGTGTAAACG	CTGTCTGCCGGTGCACTCAG	CATCAACGCCACGATCAGCT	CTTGTTCTCCACACCCTGGGCACGGAAGGGGATTA	GAGCCGTCCGATGCAGTCAC	CGGTGCATTTGCGGGAAGAC
chr19Q24-0507	49.1-49.4	CGGCTCGCAGCGTGTAAACG	CTGTCTGCCGGTGCACTCAG	CATCAACGCCACGATCAGCT	CTTAACCCTTTCCCACCCGAGTGCAAAGCCCAGAG	GAGCCGTCCGATGCAGTCAC	CGGTGCATTTGCGGGAAGAC
chr19Q24-0508	49.1-49.4	CGGCTCGCAGCGTGTAAACG	CTGTCTGCCGGTGCACTCAG	CATCAACGCCACGATCAGCT	GTCAGGGGAAGCAGACACCTGGGTTCCCTTCAGAA	GAGCCGTCCGATGCAGTCAC	CGGTGCATTTGCGGGAAGAC
chr19Q24-0509	49.1-49.4	CGGCTCGCAGCGTGTAAACG	CTGTCTGCCGGTGCACTCAG	CATCAACGCCACGATCAGCT	GGTGTGGGGACCGGAAGTTAGCGTTCTGGGACTTT	GAGCCGTCCGATGCAGTCAC	CGGTGCATTTGCGGGAAGAC
chr19Q24-0510	49.1-49.4	CGGCTCGCAGCGTGTAAACG	CTGTCTGCCGGTGCACTCAG	CATCAACGCCACGATCAGCT	CCTGGAGACCAGAGTCCCCACATTCTCCACCCATC	GAGCCGTCCGATGCAGTCAC	CGGTGCATTTGCGGGAAGAC
chr19Q24-0511	49.1-49.4	CGGCTCGCAGCGTGTAAACG	CTGTCTGCCGGTGCACTCAG	CATCAACGCCACGATCAGCT	CCCCATGTCCCCTTTCTCTCTGGATAGTTGCTGGA	GAGCCGTCCGATGCAGTCAC	CGGTGCATTTGCGGGAAGAC
chr19Q24-0512	49.1-49.4	CGGCTCGCAGCGTGTAAACG	CTGTCTGCCGGTGCACTCAG	CATCAACGCCACGATCAGCT	GGCCCTTAGCACCTTGAGGAACCAGGCTGTGAGTT	GAGCCGTCCGATGCAGTCAC	CGGTGCATTTGCGGGAAGAC
chr19Q24-0513	49.1-49.4	CGGCTCGCAGCGTGTAAACG	CTGTCTGCCGGTGCACTCAG	CATCAACGCCACGATCAGCT	CCCTCTTTAAGAAAGAGTCCAGCCATGCTCCCAGC	GAGCCGTCCGATGCAGTCAC	CGGTGCATTTGCGGGAAGAC
chr19Q24-0514	49.1-49.4	CGGCTCGCAGCGTGTAAACG	CTGTCTGCCGGTGCACTCAG	CATCAACGCCACGATCAGCT	GCCCCGACATTGGCCAAACCTGCACTCAAGAAGAG	GAGCCGTCCGATGCAGTCAC	CGGTGCATTTGCGGGAAGAC
chr19Q24-0515	49.1-49.4	CGGCTCGCAGCGTGTAAACG	CTGTCTGCCGGTGCACTCAG	CATCAACGCCACGATCAGCT	CAGGGGCTGACCTTTGGGAGACAATCGCTGTTGGAA	GAGCCGTCCGATGCAGTCAC	CGGTGCATTTGCGGGAAGAC
chr19Q24-0516	49.1-49.4	CGGCTCGCAGCGTGTAAACG	CTGTCTGCCGGTGCACTCAG	CATCAACGCCACGATCAGCT	AGCTGTGGGTTCACCGAGCCTTAAGGTCAGTAAAA	GAGCCGTCCGATGCAGTCAC	CGGTGCATTTGCGGGAAGAC
chr19Q24-0517	49.1-49.4	CGGCTCGCAGCGTGTAAACG	CTGTCTGCCGGTGCACTCAG	CATCAACGCCACGATCAGCT	CTGTGCTCTTGGAAGGTTCAGACCAGCCCCTGGAA	GAGCCGTCCGATGCAGTCAC	CGGTGCATTTGCGGGAAGAC
chr19Q24-0518	49.1-49.4	CGGCTCGCAGCGTGTAAACG	CTGTCTGCCGGTGCACTCAG	CATCAACGCCACGATCAGCT	TTCAAAAGACCTCAGTCGCTTTCTAAGATGGTGGGG	GAGCCGTCCGATGCAGTCAC	CGGTGCATTTGCGGGAAGAC
chr19Q24-0519	49.1-49.4	CGGCTCGCAGCGTGTAAACG	CTGTCTGCCGGTGCACTCAG	CATCAACGCCACGATCAGCT	CGACAAATGAGCTGAGAACACCTGGGCCCCAGTGTTT	GAGCCGTCCGATGCAGTCAC	CGGTGCATTTGCGGGAAGAC
chr19Q24-0520	49.1-49.4	CGGCTCGCAGCGTGTAAACG	CTGTCTGCCGGTGCACTCAG	CATCAACGCCACGATCAGCT	GCTGGTGTCCTGCGAGTCCTCAGTGCTTTCATCGT	GAGCCGTCCGATGCAGTCAC	CGGTGCATTTGCGGGAAGAC
chr19Q24-0521	49.1-49.4	CGGCTCGCAGCGTGTAAACG	CTGTCTGCCGGTGCACTCAG	CATCAACGCCACGATCAGCT	CATTTTCATGCGAATGTTGCTGTCTGTTCTATTCCATCTCC	GAGCCGTCCGATGCAGTCAC	CGGTGCATTTGCGGGAAGAC
chr19Q24-0522	49.1-49.4	CGGCTCGCAGCGTGTAAACG	CTGTCTGCCGGTGCACTCAG	CATCAACGCCACGATCAGCT	CGTTTATCGTGGTGTAGCGTGGGCCCAATCCTGAC	GAGCCGTCCGATGCAGTCAC	CGGTGCATTTGCGGGAAGAC
chr19Q24-0523	49.1-49.4	CGGCTCGCAGCGTGTAAACG	CTGTCTGCCGGTGCACTCAG	CATCAACGCCACGATCAGCT	CACAGCAAAGGCGACCCTCGACTCTGGACCCTTAG	GAGCCGTCCGATGCAGTCAC	CGGTGCATTTGCGGGAAGAC
chr19Q24-0524	49.1-49.4	CGGCTCGCAGCGTGTAAACG	CTGTCTGCCGGTGCACTCAG	CATCAACGCCACGATCAGCT	CCAGATTTGGCAGGAGCAGGACAGGGACATCGGAT	GAGCCGTCCGATGCAGTCAC	CGGTGCATTTGCGGGAAGAC
chr19Q24-0525	49.1-49.4	CGGCTCGCAGCGTGTAAACG	CTGTCTGCCGGTGCACTCAG	CATCAACGCCACGATCAGCT	TTGAAAGAAGGGAGTCACTCCGAAAGCTGGGAGGT	GAGCCGTCCGATGCAGTCAC	CGGTGCATTTGCGGGAAGAC
chr19Q24-0526	49.1-49.4	CGGCTCGCAGCGTGTAAACG	CTGTCTGCCGGTGCACTCAG	CATCAACGCCACGATCAGCT	CCAGCACAGAACCCAGCTTTGCTGCCACACAAAAC	GAGCCGTCCGATGCAGTCAC	CGGTGCATTTGCGGGAAGAC
chr19Q24-0527	49.1-49.4	CGGCTCGCAGCGTGTAAACG	CTGTCTGCCGGTGCACTCAG	CATCAACGCCACGATCAGCT	TGAGGAAGAAGGCTTAGGTCTCGCTGCGTCTTCCT	GAGCCGTCCGATGCAGTCAC	CGGTGCATTTGCGGGAAGAC
chr19Q24-0528	49.1-49.4	CGGCTCGCAGCGTGTAAACG	CTGTCTGCCGGTGCACTCAG	CATCAACGCCACGATCAGCT	GAAGTCTCAAGCTCCGGCTCCTGGAGGGAAGCTTT	GAGCCGTCCGATGCAGTCAC	CGGTGCATTTGCGGGAAGAC
chr19Q24-0529	49.1-49.4	CGGCTCGCAGCGTGTAAACG	CTGTCTGCCGGTGCACTCAG	CATCAACGCCACGATCAGCT	TGTTCCTTGCAGCTTGAGCTGCCTGAGTTGATGGG	GAGCCGTCCGATGCAGTCAC	CGGTGCATTTGCGGGAAGAC
chr19Q24-0530	49.1-49.4	CGGCTCGCAGCGTGTAAACG	CTGTCTGCCGGTGCACTCAG	CATCAACGCCACGATCAGCT	GAAGAACAGACGGAGCTGCCACAGCCGAGCACATA	GAGCCGTCCGATGCAGTCAC	CGGTGCATTTGCGGGAAGAC
chr19Q24-0531	49.1-49.4	CGGCTCGCAGCGTGTAAACG	CTGTCTGCCGGTGCACTCAG	CATCAACGCCACGATCAGCT	TTTTGTTGGGGAGAGTTCTTTAAGGGCTGGAGACC	GAGCCGTCCGATGCAGTCAC	CGGTGCATTTGCGGGAAGAC
chr19Q24-0532	49.1-49.4	CGGCTCGCAGCGTGTAAACG	CTGTCTGCCGGTGCACTCAG	CATCAACGCCACGATCAGCT	TTCACCCTCACAGCTTCTACAGAAGGCCAGGCCTG	GAGCCGTCCGATGCAGTCAC	CGGTGCATTTGCGGGAAGAC
chr19Q24-0533	49.1-49.4	CGGCTCGCAGCGTGTAAACG	CTGTCTGCCGGTGCACTCAG	CATCAACGCCACGATCAGCT	CCCAAGGCACATCTCTGAGGTGGGTTCAACCCAGA	GAGCCGTCCGATGCAGTCAC	CGGTGCATTTGCGGGAAGAC
chr19Q24-0534	49.1-49.4	CGGCTCGCAGCGTGTAAACG	CTGTCTGCCGGTGCACTCAG	CATCAACGCCACGATCAGCT	GAGAACCTCAGTGCTGGGCTCACACAGACCTCTAA	GAGCCGTCCGATGCAGTCAC	CGGTGCATTTGCGGGAAGAC
chr19Q24-0535	49.1-49.4	CGGCTCGCAGCGTGTAAACG	CTGTCTGCCGGTGCACTCAG	CATCAACGCCACGATCAGCT	CCCCTGCCTTGGTGGCCCAGATATAACGGAGTCTC	GAGCCGTCCGATGCAGTCAC	CGGTGCATTTGCGGGAAGAC
chr19Q24-0536	49.1-49.4	CGGCTCGCAGCGTGTAAACG	CTGTCTGCCGGTGCACTCAG	CATCAACGCCACGATCAGCT	TGCCCACGGGTTCTTATCTGAGCTCTCTGGGAAAG	GAGCCGTCCGATGCAGTCAC	CGGTGCATTTGCGGGAAGAC
chr19Q24-0537	49.1-49.4	CGGCTCGCAGCGTGTAAACG	CTGTCTGCCGGTGCACTCAG	CATCAACGCCACGATCAGCT	CCCCTGAGGAAAATGGCTGACAAGGAATCGCGGAC	GAGCCGTCCGATGCAGTCAC	CGGTGCATTTGCGGGAAGAC
chr19Q24-0538	49.1-49.4	CGGCTCGCAGCGTGTAAACG	CTGTCTGCCGGTGCACTCAG	CATCAACGCCACGATCAGCT	CCTTGGCTGGTGCTTTTCTGCGGCTTTCTGGTTGT	GAGCCGTCCGATGCAGTCAC	CGGTGCATTTGCGGGAAGAC
chr19Q24-0539	49.1-49.4	CGGCTCGCAGCGTGTAAACG	CTGTCTGCCGGTGCACTCAG	CATCAACGCCACGATCAGCT	CTAGGCTGAGAACAGCCACAAGAGGGAGCACCTGA	GAGCCGTCCGATGCAGTCAC	CGGTGCATTTGCGGGAAGAC
chr19Q24-0540	49.1-49.4	CGGCTCGCAGCGTGTAAACG	CTGTCTGCCGGTGCACTCAG	CATCAACGCCACGATCAGCT	ATGTTTGGGACACAGTTTTCACCAGCTCAGTGAAAA	GAGCCGTCCGATGCAGTCAC	CGGTGCATTTGCGGGAAGAC
chr19Q24-0541	49.1-49.4	CGGCTCGCAGCGTGTAAACG	CTGTCTGCCGGTGCACTCAG	CATCAACGCCACGATCAGCT	CCTTGCTGGGGACCCACACGAGACTTTCAAGGAGG	GAGCCGTCCGATGCAGTCAC	CGGTGCATTTGCGGGAAGAC
chr19Q24-0542	49.1-49.4	CGGCTCGCAGCGTGTAAACG	CTGTCTGCCGGTGCACTCAG	CATCAACGCCACGATCAGCT	GGGCCAGATGAACCAAATGAGGAGCCCTGGAATAG	GAGCCGTCCGATGCAGTCAC	CGGTGCATTTGCGGGAAGAC
chr19Q24-0543	49.1-49.4	CGGCTCGCAGCGTGTAAACG	CTGTCTGCCGGTGCACTCAG	CATCAACGCCACGATCAGCT	CCCCGATGTTTAAGAGGACAGGCGGAGGGAGAGAT	GAGCCGTCCGATGCAGTCAC	CGGTGCATTTGCGGGAAGAC
chr19Q24-0544	49.1-49.4	CGGCTCGCAGCGTGTAAACG	CTGTCTGCCGGTGCACTCAG	CATCAACGCCACGATCAGCT	GGGGTGAAGGGATGACTGCTGAGCTGTAGCCATTG	GAGCCGTCCGATGCAGTCAC	CGGTGCATTTGCGGGAAGAC
chr19Q24-0545	49.1-49.4	CGGCTCGCAGCGTGTAAACG	CTGTCTGCCGGTGCACTCAG	CATCAACGCCACGATCAGCT	GAGTGGCCACAGGGAAACCATAGGACATTGGTCAG	GAGCCGTCCGATGCAGTCAC	CGGTGCATTTGCGGGAAGAC
chr19Q24-0546	49.1-49.4	CGGCTCGCAGCGTGTAAACG	CTGTCTGCCGGTGCACTCAG	CATCAACGCCACGATCAGCT	AGGAGTGGACAAGGGGAGAAGAGAAAGCCGATCAG	GAGCCGTCCGATGCAGTCAC	CGGTGCATTTGCGGGAAGAC
chr19Q24-0547	49.1-49.4	CGGCTCGCAGCGTGTAAACG	CTGTCTGCCGGTGCACTCAG	CATCAACGCCACGATCAGCT	GGAGTCTGTGGTGGCTTGAACCCACCACACCCACTAATA	GAGCCGTCCGATGCAGTCAC	CGGTGCATTTGCGGGAAGAC
chr19Q24-0548	49.1-49.4	CGGCTCGCAGCGTGTAAACG	CTGTCTGCCGGTGCACTCAG	CATCAACGCCACGATCAGCT	TGGCCATGAGTGTAGGTAAAATCGGGTTAAATATTGGCA	GAGCCGTCCGATGCAGTCAC	CGGTGCATTTGCGGGAAGAC
chr19Q24-0549	49.1-49.4	CGGCTCGCAGCGTGTAAACG	CTGTCTGCCGGTGCACTCAG	CATCAACGCCACGATCAGCT	CATGCACTGTGGTGCTCAGGACAGAGGCTTGGATG	GAGCCGTCCGATGCAGTCAC	CGGTGCATTTGCGGGAAGAC
chr19Q24-0550	49.1-49.4	CGGCTCGCAGCGTGTAAACG	CTGTCTGCCGGTGCACTCAG	CATCAACGCCACGATCAGCT	CCACCCGCCCTTCCTTCTCCACCTTCTACTTCGTC	GAGCCGTCCGATGCAGTCAC	CGGTGCATTTGCGGGAAGAC
chr19Q24-0551	49.1-49.4	CGGCTCGCAGCGTGTAAACG	CTGTCTGCCGGTGCACTCAG	CATCAACGCCACGATCAGCT	TTTTGTGGTGTCCACCATCTTTCACTGCCACCAGC	GAGCCGTCCGATGCAGTCAC	CGGTGCATTTGCGGGAAGAC
chr19Q24-0552	49.1-49.4	CGGCTCGCAGCGTGTAAACG	CTGTCTGCCGGTGCACTCAG	CATCAACGCCACGATCAGCT	GACACCTGCCCCGGGAGGACCTGTTCACTATCAAC	GAGCCGTCCGATGCAGTCAC	CGGTGCATTTGCGGGAAGAC
chr19Q24-0553	49.1-49.4	CGGCTCGCAGCGTGTAAACG	CTGTCTGCCGGTGCACTCAG	CATCAACGCCACGATCAGCT	GTCTTTGTGGTCACCAGCGATGACATGGCCTGGTG	GAGCCGTCCGATGCAGTCAC	CGGTGCATTTGCGGGAAGAC
chr19Q24-0554	49.1-49.4	CGGCTCGCAGCGTGTAAACG	CTGTCTGCCGGTGCACTCAG	CATCAACGCCACGATCAGCT	GAGAGCATCAACAGCTCCCTTGGGGACGTGGTGTT	GAGCCGTCCGATGCAGTCAC	CGGTGCATTTGCGGGAAGAC
chr19Q24-0555	49.1-49.4	CGGCTCGCAGCGTGTAAACG	CTGTCTGCCGGTGCACTCAG	CATCAACGCCACGATCAGCT	CTGCCAAGGACTTCGCACTGCTCACACAGTGCAAC	GAGCCGTCCGATGCAGTCAC	CGGTGCATTTGCGGGAAGAC
chr19Q24-0556	49.1-49.4	CGGCTCGCAGCGTGTAAACG	CTGTCTGCCGGTGCACTCAG	CATCAACGCCACGATCAGCT	CTCCCCTTTCAACGTGGTCTTTAGGCCGTAAGCGG	GAGCCGTCCGATGCAGTCAC	CGGTGCATTTGCGGGAAGAC
chr19Q24-0557	49.1-49.4	CGGCTCGCAGCGTGTAAACG	CTGTCTGCCGGTGCACTCAG	CATCAACGCCACGATCAGCT	CTGACCTTGGACAGGCTGGACAGAACGGCCTCTAG	GAGCCGTCCGATGCAGTCAC	CGGTGCATTTGCGGGAAGAC
chr19Q24-0558	49.1-49.4	CGGCTCGCAGCGTGTAAACG	CTGTCTGCCGGTGCACTCAG	CATCAACGCCACGATCAGCT	CACAAACCACAGAACTAAACACCAGTAGCAGCTGG	GAGCCGTCCGATGCAGTCAC	CGGTGCATTTGCGGGAAGAC
chr19Q24-0559	49.1-49.4	CGGCTCGCAGCGTGTAAACG	CTGTCTGCCGGTGCACTCAG	CATCAACGCCACGATCAGCT	TGGGAGCTGAGCAAATTCGCTTAGAGCCAGTGCCT	GAGCCGTCCGATGCAGTCAC	CGGTGCATTTGCGGGAAGAC
chr19Q24-0560	49.1-49.4	CGGCTCGCAGCGTGTAAACG	CTGTCTGCCGGTGCACTCAG	CATCAACGCCACGATCAGCT	TGTCGGCTGCTCACATGTATGCAGCACGTCAGGAA	GAGCCGTCCGATGCAGTCAC	CGGTGCATTTGCGGGAAGAC
chr19Q24-0561	49.1-49.4	CGGCTCGCAGCGTGTAAACG	CTGTCTGCCGGTGCACTCAG	CATCAACGCCACGATCAGCT	CACTGGCATTGCTTTCCAATGGAAACGCAGTTTTG	GAGCCGTCCGATGCAGTCAC	CGGTGCATTTGCGGGAAGAC
chr19Q24-0562	49.1-49.4	CGGCTCGCAGCGTGTAAACG	CTGTCTGCCGGTGCACTCAG	CATCAACGCCACGATCAGCT	CTTCCTGGCAGCACTGGTAGCACAGAGCCCAGATA	GAGCCGTCCGATGCAGTCAC	CGGTGCATTTGCGGGAAGAC
chr19Q24-0563	49.1-49.4	CGGCTCGCAGCGTGTAAACG	CTGTCTGCCGGTGCACTCAG	CATCAACGCCACGATCAGCT	TCGATTTTCTGGGCAACTAGGAATTTTGGCTTTGGAG	GAGCCGTCCGATGCAGTCAC	CGGTGCATTTGCGGGAAGAC
chr19Q24-0564	49.1-49.4	CGGCTCGCAGCGTGTAAACG	CTGTCTGCCGGTGCACTCAG	CATCAACGCCACGATCAGCT	TTCCAGGGAAGACAGGATTTGCAGGGACACACCTA	GAGCCGTCCGATGCAGTCAC	CGGTGCATTTGCGGGAAGAC
chr19Q24-0565	49.1-49.4	CGGCTCGCAGCGTGTAAACG	CTGTCTGCCGGTGCACTCAG	CATCAACGCCACGATCAGCT	GATGGACAGGGGAGGGGTTTAGGTGCAGGTAGCAC	GAGCCGTCCGATGCAGTCAC	CGGTGCATTTGCGGGAAGAC
chr19Q24-0566	49.1-49.4	CGGCTCGCAGCGTGTAAACG	CTGTCTGCCGGTGCACTCAG	CATCAACGCCACGATCAGCT	GCAGGGAAGAAGGCGTCACAGTGAGGGCAGAAAAG	GAGCCGTCCGATGCAGTCAC	CGGTGCATTTGCGGGAAGAC
chr19Q24-0567	49.1-49.4	CGGCTCGCAGCGTGTAAACG	CTGTCTGCCGGTGCACTCAG	CATCAACGCCACGATCAGCT	ACACTCCTCAGATCCTGGAAGCAGCAACCTGACCC	GAGCCGTCCGATGCAGTCAC	CGGTGCATTTGCGGGAAGAC
chr19Q24-0568	49.1-49.4	CGGCTCGCAGCGTGTAAACG	CTGTCTGCCGGTGCACTCAG	CATCAACGCCACGATCAGCT	CCAGGGGCCACTAAGACCAAATCATGGCCATCTCA	GAGCCGTCCGATGCAGTCAC	CGGTGCATTTGCGGGAAGAC
chr19Q24-0569	49.1-49.4	CGGCTCGCAGCGTGTAAACG	CTGTCTGCCGGTGCACTCAG	CATCAACGCCACGATCAGCT	CCCCGAGAACCTAATGCCACTCTGAGAAAGCTCAG	GAGCCGTCCGATGCAGTCAC	CGGTGCATTTGCGGGAAGAC
chr19Q24-0570	49.1-49.4	CGGCTCGCAGCGTGTAAACG	CTGTCTGCCGGTGCACTCAG	CATCAACGCCACGATCAGCT	TACGGGTGCAAGTTGGATTAAGTAATTGCAGTGCG	GAGCCGTCCGATGCAGTCAC	CGGTGCATTTGCGGGAAGAC
chr19Q24-0571	49.1-49.4	CGGCTCGCAGCGTGTAAACG	CTGTCTGCCGGTGCACTCAG	CATCAACGCCACGATCAGCT	TTACATGCATTAAACATTTCCACCAAATGTAGGTGCAGTGG	GAGCCGTCCGATGCAGTCAC	CGGTGCATTTGCGGGAAGAC
chr19Q24-0572	49.1-49.4	CGGCTCGCAGCGTGTAAACG	CTGTCTGCCGGTGCACTCAG	CATCAACGCCACGATCAGCT	AGGGTTTGGGCTTGGGAGGTGTTAAAGAACACAGG	GAGCCGTCCGATGCAGTCAC	CGGTGCATTTGCGGGAAGAC
chr19Q24-0573	49.1-49.4	CGGCTCGCAGCGTGTAAACG	CTGTCTGCCGGTGCACTCAG	CATCAACGCCACGATCAGCT	AACAGCTTTCACATTACAAAAGCCCAAGCAGAAGCT	GAGCCGTCCGATGCAGTCAC	CGGTGCATTTGCGGGAAGAC
chr19Q24-0574	49.1-49.4	CGGCTCGCAGCGTGTAAACG	CTGTCTGCCGGTGCACTCAG	CATCAACGCCACGATCAGCT	GGCAAGCTGCCAACAAGCTGCACTAATTCATCAAT	GAGCCGTCCGATGCAGTCAC	CGGTGCATTTGCGGGAAGAC
chr19Q24-0575	49.1-49.4	CGGCTCGCAGCGTGTAAACG	CTGTCTGCCGGTGCACTCAG	CATCAACGCCACGATCAGCT	ACTGAGTTTCTTACTGCATTTGCAAATTCCAAAGCAGAAGT	GAGCCGTCCGATGCAGTCAC	CGGTGCATTTGCGGGAAGAC
chr19Q24-0576	49.1-49.4	CGGCTCGCAGCGTGTAAACG	CTGTCTGCCGGTGCACTCAG	CATCAACGCCACGATCAGCT	GACACCTAAAAGCCCGCCCTGTCCCTCACCAGAAG	GAGCCGTCCGATGCAGTCAC	CGGTGCATTTGCGGGAAGAC
chr19Q24-0577	49.1-49.4	CGGCTCGCAGCGTGTAAACG	CTGTCTGCCGGTGCACTCAG	CATCAACGCCACGATCAGCT	GGACAAAAGGAAGCTGAGCAGGACAGGGGCCACTTA	GAGCCGTCCGATGCAGTCAC	CGGTGCATTTGCGGGAAGAC
chr19Q24-0578	49.1-49.4	CGGCTCGCAGCGTGTAAACG	CTGTCTGCCGGTGCACTCAG	CATCAACGCCACGATCAGCT	AGTCCCCTAAAGAAGGGGATTGCATACCCCAGCAC	GAGCCGTCCGATGCAGTCAC	CGGTGCATTTGCGGGAAGAC
chr19Q24-0579	49.1-49.4	CGGCTCGCAGCGTGTAAACG	CTGTCTGCCGGTGCACTCAG	CATCAACGCCACGATCAGCT	CTCAGACAGTATCCAGTGCACAGCACATGTTCCTT	GAGCCGTCCGATGCAGTCAC	CGGTGCATTTGCGGGAAGAC
chr19Q24-0580	49.1-49.4	CGGCTCGCAGCGTGTAAACG	CTGTCTGCCGGTGCACTCAG	CATCAACGCCACGATCAGCT	ACTAAAGGAGAATGATTTTCTTTTGCTTTGAGGGACCCAGT	GAGCCGTCCGATGCAGTCAC	CGGTGCATTTGCGGGAAGAC
chr19Q24-0581	49.1-49.4	CGGCTCGCAGCGTGTAAACG	CTGTCTGCCGGTGCACTCAG	CATCAACGCCACGATCAGCT	TGTGTGTTACCTTCTTAGAGCAACCGGGGAAACAC	GAGCCGTCCGATGCAGTCAC	CGGTGCATTTGCGGGAAGAC
chr19Q24-0582	49.1-49.4	CGGCTCGCAGCGTGTAAACG	CTGTCTGCCGGTGCACTCAG	CATCAACGCCACGATCAGCT	AATTGAATGGATTGTACAAACAGAGCGAAAAGAGAACCCCA	GAGCCGTCCGATGCAGTCAC	CGGTGCATTTGCGGGAAGAC
chr19Q24-0583	49.1-49.4	CGGCTCGCAGCGTGTAAACG	CTGTCTGCCGGTGCACTCAG	CATCAACGCCACGATCAGCT	TGGCTTAGCAGGAAAGCAGCTTAGAGATGAAAGGT	GAGCCGTCCGATGCAGTCAC	CGGTGCATTTGCGGGAAGAC
chr19Q24-0584	49.1-49.4	CGGCTCGCAGCGTGTAAACG	CTGTCTGCCGGTGCACTCAG	CATCAACGCCACGATCAGCT	TTCAGTGTCCTTGGCACAGGGCTAGTAGTCCTGGA	GAGCCGTCCGATGCAGTCAC	CGGTGCATTTGCGGGAAGAC
chr19Q24-0585	49.1-49.4	CGGCTCGCAGCGTGTAAACG	CTGTCTGCCGGTGCACTCAG	CATCAACGCCACGATCAGCT	GATGATTTCATGGACACTGTCCCAGGAAGTAAAATTCTGGA	GAGCCGTCCGATGCAGTCAC	CGGTGCATTTGCGGGAAGAC
chr19Q24-0586	49.1-49.4	CGGCTCGCAGCGTGTAAACG	CATTGCGCGCAAGCGACTAC	CATCAACGCCACGATCAGCT	ACTGCGGGGAAGTTAAAATGTTTCCCCTGGAGGTT	GAGCCGTCCGATGCAGTCAC	CGGTGCATTTGCGGGAAGAC
chr19Q24-0587	49.1-49.4	CGGCTCGCAGCGTGTAAACG	CATTGCGCGCAAGCGACTAC	CATCAACGCCACGATCAGCT	ACATTGATTGGCACACAGATTGGCAGATACTAACATACAGT	GAGCCGTCCGATGCAGTCAC	CGGTGCATTTGCGGGAAGAC
chr19Q24-0588	49.1-49.4	CGGCTCGCAGCGTGTAAACG	CATTGCGCGCAAGCGACTAC	CATCAACGCCACGATCAGCT	TTCTCCAGAGAACTGGCTGGTAAGTGTTTACCATAGTAAGA	GAGCCGTCCGATGCAGTCAC	CGGTGCATTTGCGGGAAGAC
chr19Q24-0589	49.1-49.4	CGGCTCGCAGCGTGTAAACG	CATTGCGCGCAAGCGACTAC	CATCAACGCCACGATCAGCT	GGGGCGTGCACCAGTAAGGGAAAGCTGAAATGGAA	GAGCCGTCCGATGCAGTCAC	CGGTGCATTTGCGGGAAGAC
chr19Q24-0590	49.1-49.4	CGGCTCGCAGCGTGTAAACG	CATTGCGCGCAAGCGACTAC	CATCAACGCCACGATCAGCT	AACAGAGGGTTTAGGGCAACAGTCCTGAATTCCGG	GAGCCGTCCGATGCAGTCAC	CGGTGCATTTGCGGGAAGAC
chr19Q24-0591	49.1-49.4	CGGCTCGCAGCGTGTAAACG	CATTGCGCGCAAGCGACTAC	CATCAACGCCACGATCAGCT	TTTTCCTTGTCGCTGAATCACAGGGAAACAGGTCG	GAGCCGTCCGATGCAGTCAC	CGGTGCATTTGCGGGAAGAC
chr19Q24-0592	49.1-49.4	CGGCTCGCAGCGTGTAAACG	CATTGCGCGCAAGCGACTAC	CATCAACGCCACGATCAGCT	TGAAGGGAGCTCCGTAGCTGGTAGGTAGCCTCCTG	GAGCCGTCCGATGCAGTCAC	CGGTGCATTTGCGGGAAGAC
chr19Q24-0593	49.1-49.4	CGGCTCGCAGCGTGTAAACG	CATTGCGCGCAAGCGACTAC	CATCAACGCCACGATCAGCT	CTTAGCTGAAGCTGGGGAGTGGCTGCTGGTTTCTC	GAGCCGTCCGATGCAGTCAC	CGGTGCATTTGCGGGAAGAC
chr19Q24-0594	49.1-49.4	CGGCTCGCAGCGTGTAAACG	CATTGCGCGCAAGCGACTAC	CATCAACGCCACGATCAGCT	TTTCCTCCTGTTAGGACTGCTGGGAGCTCTGGTGG	GAGCCGTCCGATGCAGTCAC	CGGTGCATTTGCGGGAAGAC
chr19Q24-0595	49.1-49.4	CGGCTCGCAGCGTGTAAACG	CATTGCGCGCAAGCGACTAC	CATCAACGCCACGATCAGCT	GACTCTGAGGGGACTCAGAGTCAGCGAGAGCCTGG	GAGCCGTCCGATGCAGTCAC	CGGTGCATTTGCGGGAAGAC
chr19Q24-0596	49.1-49.4	CGGCTCGCAGCGTGTAAACG	CATTGCGCGCAAGCGACTAC	CATCAACGCCACGATCAGCT	CCCCTTTCTGTTGGGGCATCACAACAGTTCCCCAA	GAGCCGTCCGATGCAGTCAC	CGGTGCATTTGCGGGAAGAC
chr19Q24-0597	49.1-49.4	CGGCTCGCAGCGTGTAAACG	CATTGCGCGCAAGCGACTAC	CATCAACGCCACGATCAGCT	GGTGCCTGGTGCAGGTGGAGGAGCTAAGGGTAGATA	GAGCCGTCCGATGCAGTCAC	CGGTGCATTTGCGGGAAGAC
chr19Q24-0598	49.1-49.4	CGGCTCGCAGCGTGTAAACG	CATTGCGCGCAAGCGACTAC	CATCAACGCCACGATCAGCT	GGGTTTGCCAGTCACCGATGCTGGAAGGGTTTCTT	GAGCCGTCCGATGCAGTCAC	CGGTGCATTTGCGGGAAGAC
chr19Q24-0599	49.1-49.4	CGGCTCGCAGCGTGTAAACG	CATTGCGCGCAAGCGACTAC	CATCAACGCCACGATCAGCT	TGGCCCTGAGTGAAGAGAGACCCAGAGGGAACACT	GAGCCGTCCGATGCAGTCAC	CGGTGCATTTGCGGGAAGAC
chr19Q24-0600	49.1-49.4	CGGCTCGCAGCGTGTAAACG	CATTGCGCGCAAGCGACTAC	CATCAACGCCACGATCAGCT	CAACCACTCTGTCCCGGTTTCCTTCAGCAGGACCA	GAGCCGTCCGATGCAGTCAC	CGGTGCATTTGCGGGAAGAC
chr19Q24-0601	49.1-49.4	CGGCTCGCAGCGTGTAAACG	CATTGCGCGCAAGCGACTAC	CATCAACGCCACGATCAGCT	TCTGTTTCTAGAGCTCCAACCACCAGCTCCCTCCC	GAGCCGTCCGATGCAGTCAC	CGGTGCATTTGCGGGAAGAC
chr19Q24-0602	49.1-49.4	CGGCTCGCAGCGTGTAAACG	CATTGCGCGCAAGCGACTAC	CATCAACGCCACGATCAGCT	TTTCTATGAACCACCCTGGCAGTAATGGTGCAGAT	GAGCCGTCCGATGCAGTCAC	CGGTGCATTTGCGGGAAGAC
chr19Q24-0603	49.1-49.4	CGGCTCGCAGCGTGTAAACG	CATTGCGCGCAAGCGACTAC	CATCAACGCCACGATCAGCT	CTGGGGCTCCTCAGAGGCTTCATGGAACCCAAACT	GAGCCGTCCGATGCAGTCAC	CGGTGCATTTGCGGGAAGAC
chr19Q24-0604	49.1-49.4	CGGCTCGCAGCGTGTAAACG	CATTGCGCGCAAGCGACTAC	CATCAACGCCACGATCAGCT	ACCGCTTCTGTTCTGGGTCGGAGAATAAAGGTGGG	GAGCCGTCCGATGCAGTCAC	CGGTGCATTTGCGGGAAGAC
chr19Q24-0605	49.1-49.4	CGGCTCGCAGCGTGTAAACG	CATTGCGCGCAAGCGACTAC	CATCAACGCCACGATCAGCT	GTTTCCAAGTGATGGCCCTACGTTATTGTCTGAAGC	GAGCCGTCCGATGCAGTCAC	CGGTGCATTTGCGGGAAGAC
chr19Q24-0606	49.1-49.4	CGGCTCGCAGCGTGTAAACG	CATTGCGCGCAAGCGACTAC	CATCAACGCCACGATCAGCT	TCCCTTCTCCTCCCCAGGGTGGAAGTGATAATGCC	GAGCCGTCCGATGCAGTCAC	CGGTGCATTTGCGGGAAGAC
chr19Q24-0607	49.1-49.4	CGGCTCGCAGCGTGTAAACG	CATTGCGCGCAAGCGACTAC	CATCAACGCCACGATCAGCT	GGGTGAGCGGAGAGCTGGGTTATTTCACGGGAACA	GAGCCGTCCGATGCAGTCAC	CGGTGCATTTGCGGGAAGAC
chr19Q24-0608	49.1-49.4	CGGCTCGCAGCGTGTAAACG	CATTGCGCGCAAGCGACTAC	CATCAACGCCACGATCAGCT	GGGGCCGGCGAGAGACTGGGATTGTGTCTTAAGAG	GAGCCGTCCGATGCAGTCAC	CGGTGCATTTGCGGGAAGAC
chr19Q24-0609	49.1-49.4	CGGCTCGCAGCGTGTAAACG	CATTGCGCGCAAGCGACTAC	CATCAACGCCACGATCAGCT	GAGAGGAGGAAGCCGGGCCGCAATAGAAAGACGTG	GAGCCGTCCGATGCAGTCAC	CGGTGCATTTGCGGGAAGAC
[truncated: 23,539 more rows]
